# Supplementary material for: Expression profile analysis to predict potential biomarkers for glaucoma: BMP1, DMD and GEM
Source: PeerJ. 2020 Sep 3;8:e9462. doi: 10.7717/peerj.9462 (PMC7474882; doi:10.7717/peerj.9462)
Supplement: Supplemental Information 2 [file peerj-08-9462-s002.txt]

!Series_title	"Normal and glaucomatous astrocytes"
!Series_geo_accession	"GSE2378"
!Series_status	"Public on Mar 09 2005"
!Series_submission_date	"Mar 08 2005"
!Series_last_update_date	"Aug 20 2019"
!Series_pubmed_id	"11921203"
!Series_pubmed_id	"18822132"
!Series_pubmed_id	"19426536"
!Series_summary	"Astrocytes from optic nerve head from donors with and without glaucoma"
!Series_summary	"Keywords: parallel sample"
!Series_type	"Expression profiling by array"
!Series_contributor	"M,R,Hernandes"
!Series_contributor	"Olga,A,Agapova"
!Series_contributor	"Ping,,Yang"
!Series_sample_id	"GSM44906 GSM44907 GSM44908 GSM44909 GSM44910 GSM44911 GSM44912 GSM44913 GSM44938 GSM44939 GSM44940 GSM44941 GSM44942 GSM44943 GSM44944 "
!Series_contact_name	"M Rosario ,,Hernandez"
!Series_contact_email	"m-hernandez-neufeld@northwestern.edu"
!Series_contact_phone	"312-503-1064"
!Series_contact_fax	"312-503-1062"
!Series_contact_laboratory	"Hernandez"
!Series_contact_department	"Ophthalmology"
!Series_contact_institute	"Northwestern University"
!Series_contact_address	"330 Chicago Avenue"
!Series_contact_city	"Chicago"
!Series_contact_state	"IL"
!Series_contact_zip/postal_code	"60611"
!Series_contact_country	"USA"
!Series_supplementary_file	"ftp://ftp.ncbi.nlm.nih.gov/geo/series/GSE2nnn/GSE2378/suppl/GSE2378_RAW.tar"
!Series_platform_id	"GPL91"
!Series_platform_id	"GPL8300"
!Series_platform_taxid	"9606"
!Series_sample_taxid	"9606"
!Series_relation	"BioProject: https://www.ncbi.nlm.nih.gov/bioproject/PRJNA91537"

!Sample_title	"706 G2"	"707 G3"	"708 G4"	"705 N2"	"747 N3"	"748 N4"	"7233 G42"	"7234 G43"	"7235 G45"	"7236 G48"	"7237 N43"	"7238 N49"	"7239 N410"
!Sample_geo_accession	"GSM44908"	"GSM44909"	"GSM44910"	"GSM44911"	"GSM44912"	"GSM44913"	"GSM44938"	"GSM44939"	"GSM44940"	"GSM44941"	"GSM44942"	"GSM44943"	"GSM44944"
!Sample_status	"Public on Mar 09 2005"	"Public on Mar 09 2005"	"Public on Mar 09 2005"	"Public on Mar 09 2005"	"Public on Mar 09 2005"	"Public on Mar 09 2005"	"Public on Mar 09 2005"	"Public on Mar 09 2005"	"Public on Mar 09 2005"	"Public on Mar 09 2005"	"Public on Mar 09 2005"	"Public on Mar 09 2005"	"Public on Mar 09 2005"
!Sample_submission_date	"Mar 07 2005"	"Mar 07 2005"	"Mar 07 2005"	"Mar 07 2005"	"Mar 07 2005"	"Mar 07 2005"	"Mar 08 2005"	"Mar 08 2005"	"Mar 08 2005"	"Mar 08 2005"	"Mar 08 2005"	"Mar 08 2005"	"Mar 08 2005"
!Sample_last_update_date	"Mar 16 2009"	"Mar 16 2009"	"Mar 16 2009"	"Mar 16 2009"	"Mar 16 2009"	"Mar 16 2009"	"Mar 16 2009"	"Mar 16 2009"	"Mar 16 2009"	"Mar 16 2009"	"Mar 16 2009"	"Mar 16 2009"	"Mar 16 2009"
!Sample_type	"RNA"	"RNA"	"RNA"	"RNA"	"RNA"	"RNA"	"RNA"	"RNA"	"RNA"	"RNA"	"RNA"	"RNA"	"RNA"
!Sample_channel_count	"1"	"1"	"1"	"1"	"1"	"1"	"1"	"1"	"1"	"1"	"1"	"1"	"1"
!Sample_source_name_ch1	"Primary Optic nerve head astrocytes"	"Primary Optic nerve head astrocytes"	"Primary Optic nerve head astrocytes"	"Primary Optic nerve head astrocytes"	"Primary Optic nerve head astrocytes"	"Primary Optic nerve head astrocytes"	"Primary optic nerve head astrocytes"	"Primary optic nerve head astrocytes"	"Primary optic nerve head astrocytes"	"Primary optic nerve head astrocytes"	"Primary optic nerve head astrocytes"	"Primary optic nerve head astrocytes"	"Primary optic nerve head astrocytes"
!Sample_organism_ch1	"Homo sapiens"	"Homo sapiens"	"Homo sapiens"	"Homo sapiens"	"Homo sapiens"	"Homo sapiens"	"Homo sapiens"	"Homo sapiens"	"Homo sapiens"	"Homo sapiens"	"Homo sapiens"	"Homo sapiens"	"Homo sapiens"
!Sample_molecule_ch1	"total RNA"	"total RNA"	"total RNA"	"total RNA"	"total RNA"	"total RNA"	"total RNA"	"total RNA"	"total RNA"	"total RNA"	"total RNA"	"total RNA"	"total RNA"
!Sample_taxid_ch1	"9606"	"9606"	"9606"	"9606"	"9606"	"9606"	"9606"	"9606"	"9606"	"9606"	"9606"	"9606"	"9606"
!Sample_description	"Astrocytes from optic nerve head of 56-year-old woman with glaucoma, right eye"	"Astrocytes from optic nerve head of 83-year-old man with glaucoma, left eye"	"Astrocytes from optic nerve head of 83-year-old man with glaucoma, right eye"	"Astrocytes from optic nerve head of 55-year-old woman, right eye"	"Astrocytes from optic nerve head of 46-year-old man, left eye"	"Astrocytes from optic nerve head of 65-year-old man, right eye"	"Astrocytes from optic nerve head of 69-year-old man with glaucoma, right eye"	"Astrocytes from optic nerve head of 80-year-old woman with glaucoma, left eye"	"Astrocytes from optic nerve head of 79-year-old woman with glaucoma, left eye"	"Astrocytes from optic nerve head of 72-year-old woman with glaucoma, A eye"	"Astrocytes from optic nerve head of 68-year-old woman without glaucoma, right eye"	"Astrocytes from optic nerve head of 72-year-old woman without glaucoma, left eye"	"Astrocytes from optic nerve head of 65-year-old man without glaucoma, left eye"
!Sample_platform_id	"GPL8300"	"GPL8300"	"GPL8300"	"GPL8300"	"GPL8300"	"GPL8300"	"GPL8300"	"GPL8300"	"GPL8300"	"GPL8300"	"GPL8300"	"GPL8300"	"GPL8300"
!Sample_contact_name	"M Rosario ,,Hernandez"	"M Rosario ,,Hernandez"	"M Rosario ,,Hernandez"	"M Rosario ,,Hernandez"	"M Rosario ,,Hernandez"	"M Rosario ,,Hernandez"	"M Rosario ,,Hernandez"	"M Rosario ,,Hernandez"	"M Rosario ,,Hernandez"	"M Rosario ,,Hernandez"	"M Rosario ,,Hernandez"	"M Rosario ,,Hernandez"	"M Rosario ,,Hernandez"
!Sample_contact_email	"m-hernandez-neufeld@northwestern.edu"	"m-hernandez-neufeld@northwestern.edu"	"m-hernandez-neufeld@northwestern.edu"	"m-hernandez-neufeld@northwestern.edu"	"m-hernandez-neufeld@northwestern.edu"	"m-hernandez-neufeld@northwestern.edu"	"m-hernandez-neufeld@northwestern.edu"	"m-hernandez-neufeld@northwestern.edu"	"m-hernandez-neufeld@northwestern.edu"	"m-hernandez-neufeld@northwestern.edu"	"m-hernandez-neufeld@northwestern.edu"	"m-hernandez-neufeld@northwestern.edu"	"m-hernandez-neufeld@northwestern.edu"
!Sample_contact_phone	"312-503-1064"	"312-503-1064"	"312-503-1064"	"312-503-1064"	"312-503-1064"	"312-503-1064"	"312-503-1064"	"312-503-1064"	"312-503-1064"	"312-503-1064"	"312-503-1064"	"312-503-1064"	"312-503-1064"
!Sample_contact_fax	"312-503-1062"	"312-503-1062"	"312-503-1062"	"312-503-1062"	"312-503-1062"	"312-503-1062"	"312-503-1062"	"312-503-1062"	"312-503-1062"	"312-503-1062"	"312-503-1062"	"312-503-1062"	"312-503-1062"
!Sample_contact_laboratory	"Hernandez"	"Hernandez"	"Hernandez"	"Hernandez"	"Hernandez"	"Hernandez"	"Hernandez"	"Hernandez"	"Hernandez"	"Hernandez"	"Hernandez"	"Hernandez"	"Hernandez"
!Sample_contact_department	"Ophthalmology"	"Ophthalmology"	"Ophthalmology"	"Ophthalmology"	"Ophthalmology"	"Ophthalmology"	"Ophthalmology"	"Ophthalmology"	"Ophthalmology"	"Ophthalmology"	"Ophthalmology"	"Ophthalmology"	"Ophthalmology"
!Sample_contact_institute	"Northwestern University"	"Northwestern University"	"Northwestern University"	"Northwestern University"	"Northwestern University"	"Northwestern University"	"Northwestern University"	"Northwestern University"	"Northwestern University"	"Northwestern University"	"Northwestern University"	"Northwestern University"	"Northwestern University"
!Sample_contact_address	"330 Chicago Avenue"	"330 Chicago Avenue"	"330 Chicago Avenue"	"330 Chicago Avenue"	"330 Chicago Avenue"	"330 Chicago Avenue"	"330 Chicago Avenue"	"330 Chicago Avenue"	"330 Chicago Avenue"	"330 Chicago Avenue"	"330 Chicago Avenue"	"330 Chicago Avenue"	"330 Chicago Avenue"
!Sample_contact_city	"Chicago"	"Chicago"	"Chicago"	"Chicago"	"Chicago"	"Chicago"	"Chicago"	"Chicago"	"Chicago"	"Chicago"	"Chicago"	"Chicago"	"Chicago"
!Sample_contact_state	"IL"	"IL"	"IL"	"IL"	"IL"	"IL"	"IL"	"IL"	"IL"	"IL"	"IL"	"IL"	"IL"
!Sample_contact_zip/postal_code	"60611"	"60611"	"60611"	"60611"	"60611"	"60611"	"60611"	"60611"	"60611"	"60611"	"60611"	"60611"	"60611"
!Sample_contact_country	"USA"	"USA"	"USA"	"USA"	"USA"	"USA"	"USA"	"USA"	"USA"	"USA"	"USA"	"USA"	"USA"
!Sample_supplementary_file	"ftp://ftp.ncbi.nlm.nih.gov/geo/samples/GSM44nnn/GSM44908/suppl/GSM44908.CEL.gz"	"ftp://ftp.ncbi.nlm.nih.gov/geo/samples/GSM44nnn/GSM44909/suppl/GSM44909.CEL.gz"	"ftp://ftp.ncbi.nlm.nih.gov/geo/samples/GSM44nnn/GSM44910/suppl/GSM44910.CEL.gz"	"ftp://ftp.ncbi.nlm.nih.gov/geo/samples/GSM44nnn/GSM44911/suppl/GSM44911.CEL.gz"	"ftp://ftp.ncbi.nlm.nih.gov/geo/samples/GSM44nnn/GSM44912/suppl/GSM44912.CEL.gz"	"ftp://ftp.ncbi.nlm.nih.gov/geo/samples/GSM44nnn/GSM44913/suppl/GSM44913.CEL.gz"	"ftp://ftp.ncbi.nlm.nih.gov/geo/samples/GSM44nnn/GSM44938/suppl/GSM44938.CEL.gz"	"ftp://ftp.ncbi.nlm.nih.gov/geo/samples/GSM44nnn/GSM44939/suppl/GSM44939.CEL.gz"	"ftp://ftp.ncbi.nlm.nih.gov/geo/samples/GSM44nnn/GSM44940/suppl/GSM44940.CEL.gz"	"ftp://ftp.ncbi.nlm.nih.gov/geo/samples/GSM44nnn/GSM44941/suppl/GSM44941.CEL.gz"	"ftp://ftp.ncbi.nlm.nih.gov/geo/samples/GSM44nnn/GSM44942/suppl/GSM44942.CEL.gz"	"ftp://ftp.ncbi.nlm.nih.gov/geo/samples/GSM44nnn/GSM44943/suppl/GSM44943.CEL.gz"	"ftp://ftp.ncbi.nlm.nih.gov/geo/samples/GSM44nnn/GSM44944/suppl/GSM44944.CEL.gz"
!Sample_supplementary_file	"ftp://ftp.ncbi.nlm.nih.gov/geo/samples/GSM44nnn/GSM44908/suppl/GSM44908.EXP.gz"	"ftp://ftp.ncbi.nlm.nih.gov/geo/samples/GSM44nnn/GSM44909/suppl/GSM44909.EXP.gz"	"ftp://ftp.ncbi.nlm.nih.gov/geo/samples/GSM44nnn/GSM44910/suppl/GSM44910.EXP.gz"	"ftp://ftp.ncbi.nlm.nih.gov/geo/samples/GSM44nnn/GSM44911/suppl/GSM44911.EXP.gz"	"ftp://ftp.ncbi.nlm.nih.gov/geo/samples/GSM44nnn/GSM44912/suppl/GSM44912.EXP.gz"	"ftp://ftp.ncbi.nlm.nih.gov/geo/samples/GSM44nnn/GSM44913/suppl/GSM44913.EXP.gz"	""	""	""	""	""	""	""
!Sample_data_row_count	"12625"	"12625"	"12625"	"12625"	"12625"	"12625"	"12625"	"12625"	"12625"	"12625"	"12625"	"12625"	"12625"
!series_matrix_table_begin
"ID_REF"	"GSM44908"	"GSM44909"	"GSM44910"	"GSM44911"	"GSM44912"	"GSM44913"	"GSM44938"	"GSM44939"	"GSM44940"	"GSM44941"	"GSM44942"	"GSM44943"	"GSM44944"
"1000_at"	1487.311302	1323.515685	1473.659497	1389.566426	1098.970884	1372.167998	2334.191789	2036.745346	1879.088639	1801.032674	1810.261042	2125.614023	2037.954921
"1001_at"	77.37460802	55.13651979	46.9375361	67.40761642	85.78873846	12.9708347	47.44011523	65.79772808	49.38504821	37.36510664	43.93976219	4.768156198	5.309291068
"1002_f_at"	18.89664141	16.14913444	14.70232379	17.14723672	17.17732159	7.760170167	21.30501868	56.23537178	30.06004093	8.624852865	28.64682906	10.41584965	48.76283979
"1003_s_at"	39.86546424	54.57306791	39.26845047	55.79455822	49.92611425	37.96131808	39.69540211	79.96284248	69.2379343	12.40845282	23.08818782	93.66767316	25.1801357
"1004_at"	55.37289364	33.18662438	71.85525102	135.7969451	61.28161614	80.30855776	32.64163916	82.19512274	17.30588112	59.26028637	38.12859703	81.1634436	84.18129954
"1005_at"	1889.340312	1742.83788	2769.313839	1364.575851	1020.830528	1343.843833	2109.232339	1438.967897	1779.795712	1708.098696	2273.944489	1761.669512	2960.041488
"1006_at"	15.53048748	3.468615562	16.15643228	11.28154954	17.61952693	4.594825029	33.63513295	3.441313789	3.490688388	2.63012092	13.02068934	18.83936832	2.827954154
"1007_s_at"	2412.89216	2224.617141	2594.379942	1890.705519	1677.220843	1725.016547	2590.299137	3250.547298	2038.242526	2627.351487	1704.224655	2956.910566	2314.005448
"1008_f_at"	4159.451511	3801.971094	2957.353657	3946.433478	3947.756885	4072.077203	3926.474442	3626.569653	3351.364143	3132.945771	3084.656775	3135.362941	2646.536766
"1009_at"	3023.3017	3409.043723	2225.754619	2829.113397	2933.102027	3095.594331	5210.797926	5921.21403	5262.646873	5164.631269	4733.538386	5162.591988	4742.227441
"100_g_at"	856.6585909	840.7189021	876.2003734	759.6084932	834.5323913	838.9538189	556.6357443	696.0453139	894.4047962	640.0221181	711.8468325	673.825447	691.1994276
"1010_at"	46.32372274	20.25885103	17.60541629	154.9935888	24.16930006	59.1659529	28.31210792	11.56074714	17.55641946	18.19000875	48.13817859	9.892315939	31.78253293
"1011_s_at"	387.5039599	413.4651806	280.0776437	255.5271105	221.025396	186.483153	1676.284857	1230.862949	1542.925257	1352.400318	1416.805434	1566.292965	1454.505362
"1012_at"	80.01769552	59.25004764	56.31675806	53.67567837	48.97981899	24.45912052	58.93813849	78.22802412	95.67010057	86.76145259	34.07839126	96.41637711	28.37491223
"1013_at"	301.4155717	155.0555492	335.4682114	245.0317623	205.3286628	224.1049458	164.0067371	211.2132167	141.5804049	187.2682897	134.9765546	154.0127842	100.8297734
"1014_at"	811.8477146	609.477729	768.2940665	674.4880669	738.9214955	641.86413	698.5296974	505.9370059	393.3301797	498.4580763	626.2233305	691.5138171	418.8727739
"1015_s_at"	103.2818534	34.8939206	35.46640504	69.66824197	137.9711955	77.57659681	69.78795725	125.1813394	66.69507729	34.34957831	111.5116735	83.4515871	128.9239084
"1016_s_at"	57.40088765	29.41588679	22.2679364	16.82235754	5.42142129	9.85921595	3.7628129	40.9114088	39.04622541	2.583660447	18.54921402	47.60582472	34.44391777
"1017_at"	84.18731879	59.3498347	72.303318	54.24490739	72.26627074	69.30250402	57.11513345	59.44248341	64.75579369	52.91262654	38.28948962	60.75661455	57.28728
"1018_at"	97.79525635	57.31621604	137.6526506	73.8080973	72.96722443	74.72198022	13.27716215	15.14088573	24.10871747	55.18934342	11.37768069	40.57168973	31.50907714
"1019_g_at"	328.1148422	203.3204197	384.8772503	306.1668577	386.1099359	315.0141125	93.07068831	129.4136162	62.96623582	76.92153744	154.4510689	88.56406505	43.41083614
"101_at"	360.7939953	275.8505751	307.9748944	295.7693664	423.7911236	276.0599686	271.2366469	331.4135618	328.2480408	252.2589135	232.1983317	319.6486718	337.7777156
"1020_s_at"	1297.853183	1141.302054	1332.536577	1283.554321	1157.279254	1809.694976	1142.244773	1250.329492	1290.128263	1205.416164	1481.398907	1189.825893	1506.196929
"1021_at"	49.47714463	55.60781323	75.97374349	85.26963874	84.80643893	40.12315696	23.11045929	4.957152839	18.89953198	7.072425771	30.11044437	44.17060499	39.35421747
"1022_f_at"	53.82667321	46.40235341	55.43097661	60.01096114	49.74013526	67.34500624	22.24275084	30.78117897	48.20250888	25.44594571	32.13487383	35.4983926	16.01461745
"1023_at"	20.51105588	21.22353523	18.66992182	18.54114021	18.75397527	17.56716785	20.42895251	11.4629396	18.8518366	17.49179982	14.93159795	16.12350439	10.30586892
"1024_at"	249.0392995	167.5125514	37.98301581	162.4429257	46.25714642	31.69358678	68.70302292	49.73287185	135.9105867	111.5111473	25.93163129	40.59892134	12.40319747
"1025_g_at"	78.15872942	44.9002715	41.81420684	87.89949581	148.4603766	58.19553341	49.13335904	54.42540928	72.46251407	21.00013365	31.54837867	50.19366804	22.05991907
"1026_s_at"	61.3901673	57.00716645	72.26887566	54.28137074	66.39814939	57.61495449	45.63789495	43.11251011	153.8456579	165.6101178	163.2923581	84.80643636	91.1533755
"1027_at"	106.0379201	92.67895414	59.25977826	99.52362052	148.9098087	86.4934126	79.57196887	62.96434654	84.05116147	55.99521029	80.4748144	53.31025118	56.31481172
"1028_at"	63.9981449	66.28018499	83.61062878	108.5735283	146.8929234	74.35426194	93.3924239	70.13678299	86.26650485	62.62647606	99.76852137	49.32030664	90.9571262
"1029_s_at"	44.2858566	4.400048805	8.951756696	6.991073679	32.92217505	41.94915446	8.615574557	4.35814822	24.87862783	12.1833285	7.280110205	4.579491889	4.602016604
"102_at"	62.99706534	48.47856398	63.27803851	74.85863629	84.62021266	57.94381448	52.41823741	44.49362448	48.9453844	18.99785404	9.543428233	23.79538791	28.53638903
"1030_s_at"	982.3266872	930.3440206	822.8611508	879.3087232	832.8954606	1022.106542	767.8476919	661.284791	674.3952692	785.8140074	695.9701745	753.0927007	708.9943795
"1031_at"	372.4764829	308.4719197	505.7640675	343.8685245	442.5990301	446.2034998	138.477377	186.7617551	129.0262077	277.3660162	192.1976543	205.3712351	297.5497554
"1032_at"	796.1163293	778.9950236	1114.455743	659.6525623	607.1920251	542.263349	200.7563027	174.6240156	311.4300234	192.8460826	268.2982384	178.0987263	194.7933607
"1033_g_at"	274.953653	87.09118601	171.2000316	201.6844404	162.9673825	125.1557687	95.06932178	55.79207435	25.41977491	57.49943454	62.03656371	21.11390417	97.55189243
"1034_at"	1770.234206	1397.782813	1903.87169	925.3063179	1458.504478	1447.412674	1645.882906	2079.30408	2147.457116	1203.525452	486.6268542	1543.355375	1087.833921
"1035_g_at"	1337.267282	1255.514344	1629.470671	485.7418382	1070.05848	1291.571426	2179.318384	1926.409464	2133.929387	1225.350018	469.1163327	1740.306426	953.8588256
"1036_at"	85.5766218	127.2471736	99.27869688	53.98583896	64.24362768	30.43817045	55.12112498	68.3381155	132.5922746	90.85177868	44.58709762	82.61164962	32.66610965
"1037_at"	11.70500893	8.565254976	6.684630331	6.564249662	12.99798007	4.686944506	32.79089102	6.889639291	5.815921437	24.32772256	29.02310533	19.25130832	1.859020115
"1038_s_at"	1262.152962	1499.177316	1853.282669	635.765265	523.8202441	935.4614989	1184.836771	1182.224579	1211.903989	1427.353446	714.2811863	1594.329521	792.0492561
"1039_s_at"	1898.249804	2529.430199	2151.385749	3191.88545	2739.559703	2079.443803	1768.845608	1471.858434	1084.158831	1876.060426	1584.019666	1789.585189	968.7148707
"103_at"	60.383429	31.06731271	20.81559216	48.57565311	41.77938896	52.36355382	84.94426044	66.66507725	44.89253015	66.03867771	40.48121834	23.94850425	113.4958189
"1040_s_at"	123.6022354	30.7412002	88.10204584	141.9860311	29.89878999	63.59359097	145.4139584	81.85969189	68.00985186	130.3464455	121.452635	80.14871707	96.90385482
"1041_at"	55.3307085	45.64553979	134.8806922	34.91172011	88.53576	96.05194144	15.76434504	55.67561829	41.00964591	87.09669887	29.49263125	11.58265648	68.34293493
"1042_at"	25.31320273	14.04876792	3.806767544	5.809915797	4.244391535	3.978537217	10.24999668	1.984532691	2.611549985	1.744152534	9.145621056	4.606297075	3.329413832
"1043_s_at"	55.26685547	44.60494745	38.99384642	101.1567975	16.83374351	40.21384819	66.82930972	42.6071394	37.10801916	4.489463898	46.91500855	44.96066437	54.4269462
"1044_s_at"	161.0290933	214.2166839	185.4761724	147.9402386	106.5720425	97.66976919	116.4680141	119.4733382	142.1305824	182.9519729	104.0393953	144.6181959	117.4168976
"1045_s_at"	329.8239356	269.1199333	313.5027337	366.9338399	282.7635215	239.1989338	524.7174787	395.3843636	445.2294274	413.8135554	430.2036747	528.9114646	455.5362589
"1046_at"	369.6029681	313.4436163	324.9159563	286.9298258	377.492524	206.353398	209.169801	186.2881086	163.0399002	222.890101	233.8598181	214.9254665	154.6276973
"1047_s_at"	145.1377388	140.4142853	79.60957017	141.7156722	110.610114	105.1709657	137.5902278	147.3648131	135.5496755	166.8650566	48.51218587	135.1842428	80.14274814
"1048_at"	95.84149275	57.39903146	107.76377	137.6092812	149.0317615	81.19217911	14.03443373	91.78265347	10.82372731	59.14706757	31.19128085	37.1432864	47.39675829
"1049_g_at"	39.31668029	42.96059464	52.67297731	43.51394526	31.62554422	24.17361964	18.16371805	19.37362513	32.69448146	13.27783431	28.39423692	42.98832256	15.29216836
"104_at"	195.6941903	160.9022082	160.2936979	155.5909629	150.8325442	129.9602002	86.29866048	11.30064868	53.24824318	63.09394784	95.02614573	80.99446297	83.88385046
"1050_at"	29.30699119	0.916529835	2.604403848	6.919051789	4.421428872	4.730970469	5.38207785	2.145029042	1.390339614	11.27060455	0.661010082	0.852430874	4.833236701
"1051_g_at"	99.00237438	51.78431116	93.44003246	60.59002504	16.11948615	67.37173376	43.52929498	51.16256671	15.02515074	6.832617716	43.95192782	8.907511879	8.422310112
"1052_s_at"	1936.537273	1540.367702	1877.213654	425.4985456	453.5995019	716.6540422	1454.575069	1199.012925	1642.652802	1566.939074	334.5800943	1093.280804	678.190231
"1053_at"	293.4471884	190.0822464	310.1759378	146.8837439	152.8671653	197.6107027	190.9466119	108.0636134	147.6817457	175.5122877	80.1900259	130.2780988	113.8543509
"1054_at"	139.8433244	92.31645642	173.022486	113.9231113	176.9566738	135.4435221	101.6205363	79.74218384	111.9827366	95.35269936	75.3609523	83.85241197	55.66776185
"1055_g_at"	567.4946799	237.4765364	430.575851	221.9912302	321.9872001	434.1523542	225.7753214	231.0856744	187.917048	287.4055329	162.5175938	249.5249302	193.1405243
"1056_s_at"	46.91580012	46.7955743	8.02421222	89.0851392	35.69607906	69.49961215	39.66543737	30.82290677	19.74925658	24.02902165	51.9808927	44.97356515	59.67772222
"1057_at"	232.190113	146.6715331	103.2122709	242.3488832	244.7352083	295.0617003	250.3556514	461.1518329	484.1404051	184.2293106	133.6917565	120.1234637	96.16139365
"1058_at"	888.2721356	1221.137325	1167.924997	378.3988667	840.3172692	882.7937175	1326.799349	866.4971432	689.79774	951.1486058	542.8535087	1116.94817	1014.840538
"1059_at"	28.2880143	21.81999451	29.74207047	5.944633041	41.15414441	48.56254952	3.739221957	9.45589769	2.520861889	2.979219538	2.35114372	13.40929772	1.199567938
"105_at"	15.42837458	6.297114647	11.73263368	24.56114502	12.06175895	23.09736672	25.82281252	3.052421478	11.25802821	3.94599163	16.62746065	30.85144876	7.504691576
"1060_g_at"	131.0204113	231.8237227	40.81344905	175.6065712	99.33149864	167.7705671	85.79513775	91.08332283	91.15658576	49.20827326	35.95396144	13.79188867	59.21894234
"1061_at"	86.45576919	88.39221796	58.54729411	67.13681486	177.4095546	121.7503475	110.5001251	34.25974947	29.25336035	21.7006371	73.5288631	50.07617188	12.12403637
"1062_g_at"	24.28340282	56.52663776	34.29185202	62.85442513	18.04356912	20.39899189	20.2697419	45.8500241	15.50218182	7.750497205	12.18684605	8.672228471	10.22871688
"1063_s_at"	228.6292201	223.6664786	343.9191822	51.14245847	77.67772216	209.2496915	208.5771265	242.9680312	58.93606821	141.7938084	25.46672305	28.45076982	161.7419754
"1064_at"	898.6559556	895.1971824	1131.118709	947.3364917	998.4057654	1016.000851	1043.798956	1399.635217	1291.68358	1252.105625	1042.687054	1156.555774	1073.487966
"1065_at"	52.78181826	76.19708839	16.56120522	74.52653463	76.75544118	54.54227112	29.60765211	37.37061348	34.38026947	5.198805901	47.28162284	49.67556136	49.57488149
"1066_at"	174.0414822	30.54399464	42.72997908	19.92630551	40.53567362	34.68676346	24.36072414	66.55359239	88.87268656	22.77719433	94.35115789	33.22239226	126.5880891
"1067_at"	78.28055624	80.73812415	75.46747591	83.81188956	120.3042094	62.01265414	132.5675247	67.48585001	89.6822617	93.32721127	135.1430595	85.33487078	50.41995229
"1068_g_at"	88.8590899	56.02498438	91.34237422	96.18924155	84.27584406	81.75095778	146.9533359	131.0474559	69.08584997	156.5162032	121.2881674	25.25031747	24.18537911
"1069_at"	9.721564256	51.20536532	44.29600947	49.05648611	71.55455806	13.60043848	42.75105269	53.55157313	44.84380557	7.540168681	725.6823677	21.74002565	92.78167617
"106_at"	12.89368545	13.7792862	11.77772076	11.2642502	9.022596783	9.951403309	7.981058437	11.21371236	13.06634308	10.09021741	10.6771258	9.818664172	5.560219851
"1070_at"	279.0382258	197.0731317	284.3883381	263.3588509	216.0587938	226.9395065	261.8058104	193.8811593	280.7916666	235.0866493	191.7502987	298.6414833	218.6742379
"1071_at"	60.30810957	193.9014403	48.68430811	58.89334764	63.59119695	209.9981764	136.3193918	186.2967202	260.2158159	154.3092828	26.71039411	113.0284879	124.2571987
"1072_g_at"	98.37771863	66.67053146	194.0579955	206.8314784	238.6599391	184.4514679	30.46150151	63.96072223	59.75830388	10.62895592	44.25160162	22.61687096	104.7542084
"1073_at"	4096.166219	4803.407882	3447.062716	4036.942344	4090.943526	4264.963835	5508.949478	4082.966743	4620.840122	6095.988539	2423.736942	7396.044379	3356.932393
"1074_at"	1586.102363	1531.876241	1966.491101	1569.855436	1587.906265	1821.988017	1743.941354	1517.199279	1506.657933	1678.177499	2046.452007	1484.382644	1799.387136
"1075_f_at"	27.31481061	34.03757611	46.5444275	42.85075796	50.44538894	9.084892693	12.47210219	19.01723097	23.16387362	29.98190449	22.4426322	12.17560141	28.02676341
"1076_at"	14.46135311	33.00422443	33.11288385	3.895910803	27.07221242	24.13725678	36.32248429	28.52637951	24.81144442	23.85211024	10.01710333	27.86892718	18.59890499
"1077_at"	4.801649954	3.283145789	23.53037997	8.839649694	3.015782	16.6874499	4.056525102	1.62403695	26.09100419	1.45749805	3.354240831	7.436542013	16.27960463
"1078_at"	10.83509758	3.738212892	14.23937006	9.797940364	9.999726137	5.437010382	20.48684511	5.68036322	15.13093324	9.81240487	8.044232911	6.632174194	20.88922916
"1079_g_at"	157.3452167	50.77512684	44.98846311	36.29031213	136.5031682	30.58231017	16.50537963	11.41492493	29.66698673	30.14260199	20.5059782	23.31347066	50.5853464
"107_at"	37.82074824	53.95339801	140.2502033	163.2459449	147.4334599	101.5127949	81.84106815	64.26129278	24.37651399	16.89348669	32.57754167	18.2711798	17.22427079
"1080_s_at"	11.42459435	8.82939847	9.275137935	10.27152842	5.091480372	4.766062635	6.472134303	11.0082631	11.24649724	5.653791401	21.42004185	7.728358623	8.274055367
"1081_at"	2407.205816	1844.72724	1796.363444	2746.690142	2074.42463	2958.01936	3012.866542	3811.081836	2598.477442	3365.739908	1999.312584	3464.824899	3455.142876
"1082_at"	23.97275084	51.44259334	101.0195372	39.58469927	14.61137013	35.26226314	63.82419712	68.16117348	20.90452234	40.66434782	39.6208206	27.25303433	58.16250362
"1083_s_at"	256.2123266	245.3791559	296.9004882	297.5327132	231.3507191	180.9163316	121.7551457	77.82000321	129.4879	100.3148977	93.79182874	179.0209044	72.82370538
"1084_at"	22.9416322	22.88537736	25.62084132	18.81995769	28.21927844	22.60801327	33.12775541	66.52416354	21.90449569	18.97538725	43.44409737	11.94387353	84.31842056
"1085_s_at"	46.0567452	61.36046211	84.09024722	83.84400391	118.8726887	81.27793041	91.39838353	52.49926578	75.22259737	82.90912246	110.3338089	31.11051407	9.643578601
"1086_at"	15.23227814	15.50959803	30.97094307	19.29318852	14.17271556	18.39580117	11.05526972	4.272156963	26.90094848	6.002153667	7.121905938	19.06682789	17.56631806
"1087_at"	14.34639261	9.170880236	59.54841929	20.01394338	23.62934861	12.92759661	5.597885753	10.79596434	13.54316539	14.19582818	103.6056657	7.634613834	9.220227332
"1088_at"	190.0255776	283.093445	273.3728498	251.8151594	99.89605603	286.4149032	321.3620636	345.3671379	206.5133289	260.550471	354.8912703	279.0438442	419.2020427
"1089_i_at"	396.800983	192.2986089	18.55646068	672.0765512	35.69886401	153.0520694	121.3350023	6.788900687	236.7750248	4.671344844	10.06042968	124.7119853	50.30086298
"108_g_at"	196.6231354	253.917739	49.11282302	361.7783052	337.816888	233.5832964	152.7623742	189.1359794	63.29015321	90.72315348	121.5995874	51.27164064	64.92261408
"1090_f_at"	20.81829845	36.80360147	15.81284519	7.457837841	16.33526551	11.09936728	8.58590735	14.01587822	53.51337046	36.02866169	27.56859327	50.44643084	24.84981718
"1091_at"	639.6248418	475.9691234	568.6386833	872.4264841	485.292515	550.3620592	802.8626936	514.5387436	478.636961	474.965424	806.4558961	675.171212	702.6160282
"1092_at"	1121.020758	634.4357194	738.4254461	641.4964384	673.82703	796.4521616	369.7696598	416.3788683	463.1387239	389.5883314	391.4659877	455.3351574	418.4153107
"1093_at"	108.5620223	87.46224808	72.12130792	68.61943431	85.26047231	67.02659658	86.75991742	107.8747716	68.47861547	106.3714929	112.021709	64.66409322	88.73665084
"1094_g_at"	541.5452427	381.211201	534.1013677	539.3098294	370.6655595	447.6136623	328.4033107	321.1164147	347.6567116	289.8682747	408.9770294	239.3135971	384.1103473
"1095_s_at"	4.636315167	9.263299271	21.33258182	19.30664902	0.780976014	28.56740199	2.764715834	21.50193169	9.567777468	12.10688927	7.066369233	6.12827321	14.11753239
"1096_g_at"	146.9735857	254.2444293	218.6171098	193.7425446	187.9676099	121.3418308	84.91128312	38.70618039	91.42546297	77.1287401	84.20178609	84.38723813	79.81205193
"1097_s_at"	138.7610195	102.7887931	138.3433234	147.5114248	140.7312604	107.0062148	21.22610584	39.13063841	43.58160219	35.88628357	20.45167868	59.06903437	73.26517775
"1098_at"	7.726735262	4.038441265	1.588416878	10.26112118	9.900369368	31.49038081	3.237815288	7.850115128	2.09922628	2.399222551	3.944006399	8.364545115	1.741604463
"1099_s_at"	58.14555458	28.62367661	38.43840589	278.374844	218.4939261	72.59357601	201.3879383	580.7253456	28.64424266	230.4063297	288.9298391	81.0709313	43.97625655
"109_at"	946.8137161	511.601937	611.0231171	513.1214312	740.1524845	697.6704968	500.5876228	526.1042286	679.8389803	618.5035337	545.8012859	555.6441659	584.8616858
"1100_at"	648.301112	602.7772995	420.1623178	589.3987898	894.5882444	564.7696778	909.6618133	688.1572652	924.7401929	743.7045399	1289.722365	788.5154183	888.5986329
"1101_at"	369.034329	386.2810836	440.0837317	411.6625439	263.9785821	297.8275753	286.1349724	314.5156551	341.7638436	352.8718464	327.8562203	374.0557251	386.5667202
"1102_s_at"	408.4053459	303.9890629	296.0524692	362.1971509	302.9403527	284.124257	405.628569	401.4210994	360.2339595	383.4951705	304.402521	445.2487462	279.6564935
"1103_at"	21.26947056	20.3697681	36.62499309	14.35721705	32.09581174	28.25667595	145.2779304	93.64149815	124.5057967	133.3561905	129.947017	187.3319179	89.74517809
"1104_s_at"	815.1463765	1195.763294	998.1020805	1168.614814	1081.173227	723.4662517	1333.617759	1042.51682	1651.139332	1105.982499	808.7387084	1235.245945	1291.527438
"1105_s_at"	752.0633054	554.758716	1017.271494	792.0808826	707.5204067	804.4644975	142.7061502	195.5569376	184.0460433	83.67412276	134.6209811	239.530642	145.3336447
"1106_s_at"	252.2572937	161.6041615	162.442155	256.8090458	294.7642828	114.6220511	149.3341765	153.5024435	112.4878465	131.5633487	222.44233	115.9486803	78.71368093
"1107_s_at"	1383.449807	1134.029825	1348.845556	2251.859542	1924.731481	1650.105764	988.8682194	1151.722451	813.6003448	1145.481532	2562.903544	826.0511505	1147.311769
"1108_s_at"	25.61052829	18.03221999	21.35465146	27.94205843	29.38734586	15.28752487	13.41053091	13.26611095	85.39927351	10.99111651	17.90827297	16.8331673	11.87614922
"1109_s_at"	43.66730418	31.5575577	28.34430795	52.67874774	50.70380322	140.3300906	111.6272961	23.27911436	27.6576302	21.31170163	87.1472608	18.30776478	20.98361439
"110_at"	302.3124285	167.4699047	207.6803268	1379.288166	460.2187984	546.2852081	70.56648801	130.277787	152.7888645	166.1469436	511.7006967	177.7337425	282.1482419
"1110_at"	156.2798848	85.29081237	227.3167028	118.0355497	145.9087681	136.6807697	14.56226652	55.97036524	51.99355888	66.1139524	74.62085845	64.83321512	45.51654164
"1111_at"	17.23311477	8.191285181	10.14803671	5.124289568	1.914429823	2.529092884	14.79112376	14.68383417	14.17129349	18.15154718	25.47225063	10.44862484	23.25502144
"1112_g_at"	166.1862731	71.08751204	159.4018609	173.13272	142.2567328	100.2492495	54.32497863	87.28280234	148.2719144	63.24435064	112.3751957	73.18444435	44.49808545
"1113_at"	7.236685673	10.39647684	11.42301909	18.5392654	9.963339517	5.560489571	4.170929645	10.60333242	13.97009284	4.981811522	4.152754091	11.83219976	6.992735438
"1114_at"	538.9559649	970.0793362	495.4204588	248.2377068	159.8349042	269.2196087	954.3292406	625.3216622	1374.450315	768.9107947	142.6044142	1005.090992	900.4128373
"1115_at"	77.2153627	16.35640066	139.2618114	84.87586156	74.04867132	108.0367508	28.32739202	7.76423655	5.295671708	30.98161282	37.48194209	41.54827654	5.998021786
"1116_at"	304.1551767	251.8213562	357.2685805	255.562688	260.2531249	255.5768112	72.40862233	81.59557217	102.0264665	65.49323519	34.50409853	111.494303	60.35729278
"1117_at"	36.79762458	77.00375885	108.6693067	47.42477027	31.7498362	39.71378597	84.63881388	335.668454	106.5285467	147.7700273	131.013391	163.6759368	565.6331315
"1118_at"	255.2516079	293.7803947	382.5017794	222.2183187	160.2815168	126.4151823	246.8945834	165.8150025	223.9145963	185.9232767	123.9388632	213.7858629	147.3569846
"1119_at"	966.4751585	1090.496602	1187.878801	815.7888379	824.0245521	974.9498245	488.6052957	592.8399928	524.8267648	494.0233599	428.882928	551.7605859	481.5799925
"111_at"	681.5539575	685.1711153	570.2771012	848.4816708	866.238316	768.2732377	836.5139435	751.2428491	418.6082162	587.883297	739.7242986	594.1073147	857.2722021
"1120_at"	232.7965786	369.9201009	246.4365307	234.0760916	316.9829921	265.1270589	408.1289632	306.0961462	397.0344793	278.0230924	373.4190745	255.5348369	496.9062732
"1121_g_at"	67.458987	387.9264857	273.1785746	170.5546176	239.404444	177.541352	488.7305593	336.7246188	358.7555763	391.6648195	286.3320343	241.214562	582.7320307
"1122_f_at"	475.8821287	561.4611731	641.9476397	626.4759821	663.9630858	579.9838751	331.2653827	345.8655095	409.2354119	326.0061419	375.7793414	324.714575	327.5834663
"1123_at"	58.70332386	37.8370551	56.16609398	48.01152775	178.4436564	78.94416734	54.2665771	20.75074982	19.24796211	8.936522151	33.44612522	26.28525318	34.1843553
"1124_at"	345.7414604	294.6035581	328.7801193	548.3985167	413.4677867	317.8574471	296.9721787	242.655901	340.4390196	257.3152405	288.9180022	339.7361451	305.9389027
"1125_s_at"	131.1047561	103.2688037	131.2127684	93.65968902	100.2954506	73.82095682	59.35196649	76.72927253	42.72882952	83.13566016	60.84266333	45.12363798	30.2397014
"1126_s_at"	823.5048172	581.4876103	936.6372396	576.4261703	712.2215416	822.3697209	1492.387594	1911.211051	1995.322081	1536.444077	2364.20929	1035.156851	1658.295748
"1127_at"	393.4502406	343.9341658	440.6719409	422.104356	364.1380843	332.422645	227.4660181	74.59111927	189.9534719	230.186118	112.436207	136.6245275	151.1598482
"1128_s_at"	26.39207152	99.72437487	23.33235913	166.3497595	175.2977418	86.2523311	21.45030259	16.63469525	17.37134505	20.21393485	16.15789302	27.469568	58.23805802
"1129_at"	19.92208014	15.03337804	17.20614601	23.49437565	21.75033264	20.09704839	10.29786104	11.123731	11.3033636	50.72068478	13.77412065	8.707437139	17.14043309
"112_g_at"	56.55628989	57.45753359	84.2463391	72.8227068	82.26943776	51.94777566	36.11699928	38.18586647	45.77777689	59.47940607	6.691517489	54.98091955	47.07773064
"1130_at"	954.2137506	1175.143427	819.7542824	1847.487633	1775.545173	1905.945326	1332.8668	1257.320603	1249.791376	1301.74058	3057.674228	1699.235738	1708.476348
"1131_at"	1865.051427	1998.871235	1675.592962	1952.173169	1569.998529	1805.470443	1325.565383	1325.132237	1871.564831	1333.767053	1406.491736	1643.049157	1462.282982
"1132_s_at"	209.8493432	168.1480363	56.53447984	127.1724608	122.5964835	75.75150707	164.9487931	222.0774683	146.4820555	174.3852251	147.8210841	187.6859171	165.4747337
"1133_at"	14.61842464	18.18583657	31.93782458	12.81191783	47.77457397	18.57324706	21.70576065	4.91924261	11.41688884	4.171157103	25.2764548	7.880398226	9.970747217
"1134_at"	485.6228552	628.1768785	535.8559616	727.8240194	585.163259	598.9122428	395.3963621	373.7853774	441.2122421	363.6106237	442.826905	312.265792	374.0381065
"1135_at"	1468.805262	1516.489063	1589.121605	1102.217209	2505.426108	1226.208556	1058.063227	865.816358	767.0757076	895.544336	1001.088355	849.930512	848.018241
"1136_at"	971.3975432	624.973462	1358.542994	617.6417318	992.1992797	1112.101879	406.1842405	373.2090022	409.6146199	387.5234271	401.0344832	443.9793347	286.5991284
"1137_at"	771.7378351	785.2700424	755.3773658	904.2326545	804.7122433	500.2897283	921.3262016	386.0379618	695.7524913	622.9025224	1069.494297	920.7951329	1259.421442
"1138_at"	964.7301286	537.0383918	828.9896846	531.5300475	594.0951436	1600.740372	1381.733961	1666.142107	726.7665263	935.050162	764.8905864	975.4129219	1047.563243
"1139_at"	174.5789101	99.89315153	184.2243999	98.14627542	102.9402776	103.609803	163.5203624	100.1980447	98.40245246	127.9719514	157.2002872	128.7306822	64.32207763
"113_i_at"	69.92820562	33.92353651	80.02092979	94.40648648	68.33072575	64.92363028	34.42092966	22.93908705	25.97025972	26.20717487	15.13124545	22.30908419	30.92880542
"1140_at"	287.9925351	292.47241	242.4602718	348.1629962	330.7925968	330.1241878	417.0163726	464.0713724	474.5040125	409.6073683	485.2235641	481.0003649	508.225084
"1141_at"	211.0513744	220.7749173	219.4624836	229.5432745	291.4864883	220.050943	53.99455236	66.26928809	85.00879199	75.10367954	120.894886	121.1084529	29.96444859
"1142_at"	268.4777774	220.3511434	232.5645703	219.9079416	253.5987688	199.1518486	81.88760206	92.93615575	144.7689236	92.81399143	89.26386366	121.1274059	96.93274193
"1143_s_at"	75.99024652	29.75129387	158.2170339	20.8618738	33.12661404	56.82439866	134.4126438	59.848409	68.63361501	130.5993074	30.85021443	127.4660651	7.94461057
"1144_at"	62.80838693	14.71994465	53.6649721	22.68295963	22.99999465	11.77503891	3.610242571	8.649053126	6.078598037	7.355134909	13.90259253	5.912765894	9.864344893
"1145_g_at"	111.0899463	52.10129881	78.07376768	23.47826096	20.07871573	18.34763582	119.2801145	59.59073877	66.52332247	68.15513412	8.610803892	33.1045778	38.63990931
"1146_at"	85.10065675	19.86038347	28.41548054	98.19115652	16.24608109	51.59127607	72.08922661	50.87945072	39.39359121	15.53824178	21.06847956	67.81426156	52.12149554
"1147_at"	1716.584136	1173.539602	1577.321133	790.4405492	982.6562699	1231.78276	2092.653144	1786.713518	1307.243416	1736.694613	335.9650388	1946.119479	1247.500209
"1148_s_at"	89.26704132	39.49955099	64.08518108	111.7500398	72.4238923	76.57137004	31.05973751	34.64532965	38.67392255	26.57019157	26.9247921	34.49914213	20.64436124
"1149_at"	8.903276342	4.436629311	9.843734255	13.73409498	9.437246515	9.654661715	5.488490698	14.25522857	11.54972478	28.75320594	10.61360918	39.24868005	11.00636677
"114_r_at"	7.904104178	4.805823404	6.13722094	64.35699199	6.743551412	5.985031877	6.211624437	9.463578454	10.07158137	34.46968423	10.42491088	6.029209919	4.994461022
"1150_at"	83.86827283	44.34424144	42.67035212	69.76489977	96.31673821	61.14218013	87.96433321	48.97888872	56.21930803	64.31990863	37.34385841	65.24389925	54.35422149
"1151_at"	6736.446287	5952.5439	5752.667463	4558.178713	6170.784894	5666.742765	6388.294105	5482.408033	6736.323901	7113.029521	3492.395893	5216.489248	5799.346874
"1152_i_at"	82.55850725	6.638655154	52.53579799	40.03284202	47.01938918	36.80366201	21.07427963	21.96819116	66.99979973	18.29073996	124.8751841	18.46210104	14.16744006
"1153_f_at"	278.2431904	326.5442421	282.5587493	326.5260014	500.6289623	422.213469	105.8755126	173.2551055	144.1175495	86.19050708	111.0149734	124.689613	89.57247642
"1154_at"	711.8434455	550.5176742	664.7012941	474.5631826	661.7219135	593.3453488	620.407169	516.1818557	689.7093479	670.1900124	642.8328314	548.2577611	615.1735609
"1155_at"	361.0715103	434.6019928	433.419698	459.7098023	446.0019326	288.3341515	137.3227506	145.6719822	126.1190309	136.4486718	92.87432949	32.27571124	128.1349622
"1156_at"	196.0211049	126.8043764	135.5110678	76.42324116	117.3954261	101.6073394	95.84295502	43.90782417	129.3025703	57.22239092	26.49098262	67.855563	13.2905367
"1157_s_at"	242.9744479	181.419614	238.5341044	174.2547933	222.6735101	202.6966706	123.6972816	140.3535115	186.2971988	171.4710843	176.2262115	121.4120537	174.5881611
"1158_s_at"	1016.307224	845.968891	938.9635626	908.1478147	1107.378288	1254.806461	1042.674273	1091.056669	1290.916455	809.9698217	1482.071809	1002.550931	1442.742626
"1159_at"	17.60424502	2.543101936	17.52365842	25.85263533	30.80206148	3.132719888	13.7657902	1.6919805	11.97600651	1.657129024	0.74751051	7.916840528	24.04954504
"115_at"	5374.679579	6607.694159	4901.007268	6013.665835	5661.522883	5734.220864	14567.20513	12108.79713	12354.76606	10029.1625	14834.9144	9908.511493	10404.14568
"1160_at"	1223.155959	1027.939958	1180.27521	1316.022916	1480.430371	1331.38423	1398.015314	1291.74289	1237.859849	1348.180428	1486.658541	1422.126064	1476.314757
"1161_at"	4800.930964	5110.797307	3837.59979	5038.546501	4722.677676	4447.989774	10492.72403	9061.373224	8875.587528	11165.53581	8316.623513	8364.375277	8823.214627
"1162_g_at"	443.8235238	560.8020458	456.4670953	598.2096286	443.4136765	496.5365997	584.9495541	491.1866855	555.6838499	451.8185267	518.6287403	480.2340592	465.3219209
"1163_at"	97.6653563	122.847679	82.98997237	115.2153981	145.3599655	173.7773025	84.41812143	92.52450291	81.45356925	88.36652952	66.14629033	121.5911383	52.40881501
"1164_at"	297.0661437	267.6264337	329.3204249	246.9573899	243.6098956	256.8434002	251.7473723	198.2367207	227.5935958	207.6176645	180.1901515	193.5245859	187.9156697
"1165_at"	59.78711181	36.15886237	35.52804633	38.0227811	57.55130941	42.03118547	37.2049535	60.71602692	35.99835084	64.53772991	1.944608036	20.92256598	186.0956965
"1166_at"	2519.080841	2136.955431	2666.690494	3010.495663	2648.430197	2841.828381	2197.375221	2671.37234	2312.311337	2221.284548	3137.969569	2370.290399	2687.017693
"1167_s_at"	927.447636	839.4399041	922.7320135	1092.606218	1087.429098	556.028179	277.5266637	300.1606871	477.7805043	281.4334201	191.4952795	243.6049669	221.9369641
"1168_at"	92.06393792	91.06802559	50.46082954	101.6415901	72.06670926	88.88922103	9.912108704	49.86402405	28.12507139	14.34799531	60.13479101	46.72884754	33.28886276
"1169_at"	209.1162145	108.2298998	219.7075496	323.8497113	152.9481127	180.0010033	86.51207182	111.9732489	76.99502149	46.25212974	74.30155669	20.47778384	58.20012522
"116_at"	124.1222855	93.40645031	155.1087069	105.8383783	129.3288452	122.0096979	80.8947303	148.348021	204.1297066	150.0237827	100.100633	134.8497905	98.39723113
"1170_at"	223.7390212	131.1164028	175.1001108	143.3689414	276.7072562	123.202774	96.5981526	83.57920659	68.70503961	84.00872065	99.48249479	84.33527624	38.94691644
"1171_s_at"	105.3509973	175.1181944	155.3241359	29.59318765	163.8907737	120.0396122	152.807684	143.3631305	120.9377301	152.8009897	176.1360233	205.2912878	145.6634354
"1172_at"	69.305839	56.62510141	25.73560021	43.16860235	36.78440499	31.68162693	8.513493912	6.918782751	14.87349262	19.57364631	4.466946377	18.20905233	13.31846926
"1173_g_at"	2207.616171	3390.261921	2696.369819	1826.883013	1242.559187	1592.288536	5482.450098	4521.347724	2605.76786	3304.464833	1319.565965	4221.050272	3062.858275
"1174_at"	10.49323554	11.01070891	5.744924836	8.752779144	6.777179944	10.01212006	7.680895672	4.972296844	5.208936699	4.768924651	63.69802355	48.02663112	3.883027784
"1175_s_at"	76.97934061	39.79621347	6.221110139	12.77312312	11.67127526	5.932750531	1.57804761	31.32684218	2.140460701	12.98039346	39.74116523	15.51048862	6.364982046
"1176_at"	164.8288423	55.02825241	84.68362896	27.5460697	123.2173415	101.9413992	37.18538217	31.94222429	49.34265348	30.09564086	57.12852929	47.62229683	32.95194397
"1177_at"	140.5297204	124.1601985	188.8097782	144.9332924	81.4004269	234.5258338	66.35816661	164.3316268	92.30347036	83.52876466	183.6359717	40.26622846	95.54177872
"1178_at"	97.21012503	80.03082555	115.3813822	65.92157975	136.0379686	126.1007362	118.7606065	122.6794609	96.92698574	115.6885848	116.2729978	108.152024	37.40124215
"1179_at"	9081.224413	9560.730724	7820.599935	6274.720765	6176.207859	8302.862503	14137.15219	13087.51126	11944.55623	14584.33469	10994.45229	11252.85751	12939.25461
"117_at"	32.29737482	56.36161311	82.84278208	84.84839625	26.35884231	101.9642325	17.20791784	15.8375006	34.56761208	12.34153306	67.42652506	70.11155138	49.2739501
"1180_g_at"	7174.408973	8395.704416	6546.190156	7085.396257	7450.194747	7237.532018	14922.06852	10763.40049	12452.24029	14160.03047	10449.86353	13394.3422	12916.6809
"1181_at"	58.75075025	207.7379753	235.4704223	63.18807341	97.34341338	138.9934937	129.1153777	184.4318947	134.886622	123.6356421	137.7705999	107.4811561	150.9032479
"1182_at"	39.04456041	62.74250603	87.82649833	44.44793589	92.25439552	33.11845836	27.93481708	26.00886416	10.65243667	24.3391167	37.45965759	41.26144037	20.92430489
"1183_at"	50.86517504	31.93611549	31.07981618	18.78027926	19.0077064	35.19112789	6.902509264	5.936660272	11.19879915	41.10400303	15.86943642	2.764333856	12.56782583
"1184_at"	1718.32244	2202.232315	1454.388496	1676.326689	1260.797341	2210.031255	1503.544479	1392.989837	1460.193424	1466.799053	2022.278861	1236.459058	1426.624539
"1185_at"	57.10094619	43.99584056	44.23007568	31.28776148	95.85809522	27.51248482	41.2541608	31.97664236	140.0302783	119.7995747	184.9771245	34.64449614	75.94430717
"1186_at"	32.84204302	23.97201938	9.397792402	24.03838803	33.60855386	6.654461289	34.22383474	3.458410414	7.849166925	3.133813223	3.231838926	4.79505558	2.793037773
"1187_at"	253.2102157	270.3452175	279.7023578	251.418198	423.6582997	274.4636824	137.6259999	118.5972986	165.9062294	145.8354643	148.3953398	156.1152438	69.08130719
"1188_g_at"	75.78140752	48.41303259	48.11129016	86.1744484	30.22247529	63.4729006	109.573874	83.80877536	99.45337648	86.78624562	78.25775546	77.01047774	77.02194783
"1189_at"	346.5720798	249.9773822	231.8061434	324.0014178	408.2512274	239.4679098	259.1051978	193.5814251	238.9472329	243.8339752	211.7771112	271.0974492	287.2635243
"118_at"	30.37308225	25.05734905	20.43738177	30.00567644	37.15220335	27.53885514	10.58996732	14.84946754	28.86401966	7.906377112	12.70960374	10.76192151	19.01342467
"1190_at"	17.13174213	93.16913478	50.53465789	131.2098719	71.94627923	47.83372001	96.8799776	128.7494077	71.23129076	65.86780475	251.0507293	83.14296045	137.359487
"1191_s_at"	697.4798221	907.47341	759.9088078	939.5912957	1092.571538	800.3301967	1156.498002	982.3237409	958.7487263	1092.558933	1430.762956	1135.448787	1095.969172
"1192_at"	888.0287041	970.3623561	907.1672124	827.2633573	922.102069	1094.301506	777.1391017	700.6287473	767.6080901	884.2315903	695.815496	736.2955774	789.5613209
"1193_at"	30.134262	19.32710396	20.69359389	48.08151125	46.66598931	17.77926957	15.56705655	20.86224414	27.9744696	19.69164068	18.64113634	18.31547288	11.79736545
"1194_g_at"	137.0470811	110.2534776	111.4548282	131.4191432	197.9332758	131.9782504	84.87985887	93.34805399	85.63359294	71.22443918	104.7825663	89.68507553	89.58878108
"1195_s_at"	209.1736755	259.295634	228.2059929	204.5258578	304.3041387	165.2658111	150.8619197	227.2589582	205.1072482	264.7727864	228.8900454	190.9500183	109.7424235
"1196_at"	144.8694213	173.4573859	206.4528775	281.7053207	317.3764718	152.1149498	275.8043651	199.91087	215.3196784	246.5535382	120.1563998	190.3204414	129.8397475
"1197_at"	292.3143187	662.9237929	1289.734687	428.6866457	2014.878965	1073.068852	237.0366421	9.016111902	75.23539574	213.8677399	188.2708244	606.0959957	108.9005443
"1198_at"	8.298743636	1.564006607	34.18855516	14.99734739	2.315390491	15.68265463	3.596558865	4.18743681	11.92985749	22.24505974	1.745153328	16.97814491	9.976149284
"1199_at"	4549.017648	3962.64082	4390.474371	3613.315658	3636.611649	4285.570848	7171.775991	5938.902672	5803.423655	6595.084015	7074.839652	6331.691492	6470.476573
"1200_at"	38.63342621	74.08582313	82.48569941	81.61006176	43.91873876	85.84198068	45.81422412	69.24524934	24.18745358	14.36147822	38.10520918	50.58775476	46.24128578
"1201_at"	127.8730499	113.0757317	170.2610026	280.8085072	240.6211557	148.1373774	68.57744268	57.36755822	83.89456107	49.7528418	66.55546406	75.96599978	32.26748584
"1202_g_at"	239.4730555	292.1662177	300.6186415	565.7651558	506.0469096	471.0630935	46.98044936	61.99567875	92.4829633	73.56727415	94.563567	119.6343597	81.39197183
"1203_at"	96.91674581	63.83659193	84.03869787	107.6895983	141.332686	61.28312011	6.719068238	54.6163946	11.636719	9.946054641	65.8551709	75.13082159	66.74431914
"1204_at"	17.29584166	13.39031964	24.15308944	25.35080527	25.63422679	11.77852965	12.41700404	13.7379454	15.83529455	11.58665112	11.94301189	15.60080493	11.96095661
"1205_at"	15.15485578	30.13934247	15.6947353	10.20718033	36.52572068	5.19595607	8.992788008	4.629737088	32.43196584	52.11731371	8.342281904	21.40755095	10.9651508
"1206_at"	320.7662443	229.5692453	317.9721015	319.667643	254.4897053	288.4191947	238.9603612	245.9519895	269.6790959	228.7311149	234.3085144	377.9689676	319.9506674
"1207_at"	267.0477758	163.7176253	282.8369178	252.5287577	234.8061659	149.8332282	69.3838966	115.0148624	83.73500364	70.15462043	56.58751519	73.67543269	104.7487984
"1208_at"	31.78363324	22.27766896	34.89277703	27.89995104	18.79006663	19.42888121	16.85037116	16.3033312	24.44427281	8.052356255	15.42254412	12.77912938	8.804465973
"1209_at"	164.9021907	126.0050253	103.7561059	160.8107437	127.8699369	110.4517126	53.01579586	65.69974689	63.50113916	96.43216427	77.68270834	88.94780683	80.78882755
"120_at"	744.7784534	607.159398	547.3140991	1577.783147	1125.809196	892.1634494	462.6255046	705.280824	384.6810358	336.7142885	644.4160153	329.1896074	136.6706865
"1210_s_at"	20.3481042	23.95612531	34.33239292	41.28286831	48.8244139	36.52121735	23.67160414	26.79251393	18.48278179	23.5853072	28.91058038	23.84946511	21.35667043
"1211_s_at"	599.6348352	621.0318288	543.9421475	668.4251497	383.8342548	536.441238	808.0466979	853.7249166	1010.871377	665.7070712	607.5210708	775.4634228	538.7190492
"1212_at"	102.3809378	269.9405118	130.2009871	192.8030798	128.7900901	98.34697513	213.4260225	209.9491157	268.199417	224.2514344	110.3791782	214.319467	257.336105
"1213_at"	386.1718777	402.98978	463.5666916	307.5445766	309.7655922	254.7388448	326.5902843	358.8154272	312.0681711	394.7256129	230.4378567	308.9269237	235.7650441
"1214_s_at"	4.775504294	5.211262317	2.820335384	6.762406756	4.093125528	13.90637888	3.08465997	8.525722083	6.317975109	4.316438124	1.804826526	5.947553662	3.927041329
"1217_g_at"	49.78983465	8.496012249	52.33474918	5.607257018	13.23964165	8.874613105	25.74983439	2.33787856	6.979680517	19.74515842	18.76671845	6.694428333	16.97380792
"1218_at"	416.019943	452.7659734	337.4219206	563.358133	505.6392708	512.3226872	351.7006754	368.1382307	461.9221897	337.1898643	369.3717512	422.1365514	363.0977153
"1219_at"	22.27774182	24.62330551	40.9526505	17.80377668	22.26975874	11.01456534	156.7134968	69.53345005	109.9494031	59.94217776	51.19440643	97.88856422	59.62543857
"121_at"	2308.755872	1443.72	1968.769413	2434.409875	2133.271661	1720.388709	715.0821841	526.4141641	602.5229993	609.028251	624.7811797	629.5573998	857.771861
"1220_g_at"	274.7458704	273.5293303	254.2767597	210.2730641	243.7681933	188.6960237	246.3466638	182.6491746	180.0344203	142.9352452	155.836845	241.5427742	130.3127917
"1221_at"	226.4067035	121.5141401	231.2573604	185.8265838	187.4964661	90.40697123	116.1467962	169.646432	203.1475966	191.3778656	96.87683086	135.0008746	129.9007478
"1222_at"	62.22673691	63.3395255	55.35620726	51.27108098	68.0323562	48.34265568	49.97425685	70.20368637	85.3969716	63.10056787	82.67065032	67.81835415	56.65700476
"1223_at"	101.5529238	25.11697817	35.68668068	97.44276115	132.941758	18.42523259	51.7641768	9.926459282	24.18932174	85.43870527	18.50806078	32.13534331	84.32184979
"1224_at"	560.9418054	412.7605393	322.8167573	508.9584751	475.0826651	514.7242089	461.3692906	544.0199517	516.1713598	436.8216573	531.0480964	472.6487929	489.8993893
"1225_g_at"	1039.538416	457.0175449	438.5898244	710.5657674	831.2468427	701.3265201	947.4344583	911.6455662	895.4083429	672.3918688	918.4104146	758.3408612	905.2004723
"1226_at"	371.2758711	193.9151304	203.3649673	207.4523096	138.4336018	76.3862396	170.1916504	165.7375889	236.7789214	201.6034169	117.0118013	199.2910141	207.0248469
"1227_g_at"	106.2626211	12.60968035	19.67149932	11.4152717	15.24510671	12.20044348	99.74319539	116.7724007	115.97542	104.0558457	16.07832124	23.3624683	82.52774282
"1228_s_at"	672.2037732	571.4238622	662.0711397	584.2180307	426.2985934	431.1229185	241.3171556	358.2278942	354.0678594	389.6514957	363.9840851	364.1564696	365.9544712
"1229_at"	211.166142	97.41374509	167.1658989	201.7149715	171.8477365	141.4834483	132.0937287	171.684106	133.8180663	104.4688212	94.36863081	92.27777996	92.3553227
"122_at"	178.2719678	120.6235387	136.7101537	108.4886189	166.0443675	125.601421	67.088044	46.95022301	60.61634458	51.28455826	99.00217156	72.70650981	130.1048133
"1230_g_at"	626.1997765	310.4822629	537.6978693	509.7494195	428.0916113	327.7789207	276.2137636	383.8269829	264.0555556	263.7096118	206.8783169	270.5207525	216.4722128
"1231_at"	90.85242021	89.99669699	113.2123675	138.5443513	107.9602933	99.12962081	57.19826846	63.39580428	65.66316052	80.41799413	35.3072302	97.14349495	56.09956929
"1232_s_at"	2513.953016	2679.234213	3901.088648	139.8441478	912.1929556	3608.418509	819.6758804	1087.764833	1103.028567	788.9954176	428.3368535	1228.667939	1972.637111
"1233_s_at"	403.6378862	615.4212476	689.6232312	264.6886649	276.0099187	367.8191824	259.0536838	729.7071143	732.6255318	444.735703	1090.742741	354.7029521	729.3160427
"1234_at"	80.3686767	61.8461689	133.3433433	7.226145307	15.8231036	4.624703741	19.80444177	4.160330812	31.73857477	60.89402403	8.649450972	53.72210278	37.50941122
"1235_at"	4139.658258	3273.543985	3349.465334	4490.261331	4368.897336	3742.906907	3228.739287	3048.250402	3418.09749	3262.913561	4091.257801	3063.787385	3435.134028
"1236_s_at"	270.3685384	34.84232729	271.7761479	45.42032516	86.91787528	104.7430285	66.31041619	139.6879243	104.3938871	102.3534095	104.2729157	125.211701	150.1528887
"1237_at"	2143.749701	2365.112829	1493.531606	2418.796001	2711.66808	1754.150199	3778.313394	2480.437071	1430.623582	4597.785043	6607.080822	4279.899276	4977.322863
"1238_at"	675.2315151	684.8092082	779.4267703	615.3213858	838.2394191	635.4944545	565.5516466	537.166993	589.337974	635.9747141	622.6477314	523.8741333	600.8407331
"1239_s_at"	118.1413617	57.8866763	97.14166411	58.8535511	55.66167863	59.81812623	10.41087669	43.18797883	116.8760584	74.31057126	98.72437261	32.87323698	32.7193068
"123_at"	165.9150366	272.5771905	253.32569	165.2315093	194.5642795	171.3250761	197.7691866	94.28420866	160.6458308	181.753428	89.03478091	149.0868669	123.1401282
"1240_at"	240.0229794	148.1966181	268.1231837	206.392269	152.6866209	238.5055992	182.115618	148.542741	116.6772833	156.1549178	220.8283306	141.1729827	140.5609613
"1241_at"	1755.769011	1515.705049	1501.279909	1457.932103	1685.829515	2152.33753	3322.643123	3954.379596	3695.210698	3387.281418	3829.587623	3530.469472	3823.262272
"1242_at"	357.2275967	249.3443404	339.3077763	500.1331962	413.1040303	598.9670173	399.2335044	311.1997368	391.0091126	323.7436646	379.6863712	312.458733	417.8688704
"1243_at"	983.5919499	1701.413876	1106.531927	1512.852418	1199.081057	966.1675342	1720.199812	1839.732223	1705.871335	1658.091742	2104.475136	2418.657787	2248.512757
"1244_at"	635.6649375	655.7712041	716.1892011	524.7274418	406.4004704	390.1772143	523.0326497	376.1824387	633.4861292	401.7715413	307.3416323	444.0301597	401.0555011
"1245_i_at"	128.5017449	72.98281876	133.9827599	98.75903406	143.6400785	45.13569217	80.41607602	81.5476071	105.8161981	103.7449095	57.82015217	82.5459921	74.57830982
"1246_at"	92.11962417	57.89628694	53.51939251	70.25638319	35.34311029	100.6544329	40.22987842	137.2642668	184.4788214	99.8814149	43.99225073	144.3450557	91.2498086
"1247_g_at"	57.08781905	30.54403368	60.90841492	60.10675101	103.4643944	34.05228483	38.38232298	104.3029485	106.0443988	70.44159299	45.4953425	114.2542127	97.52355222
"1248_at"	787.0224163	806.1256131	997.4686703	699.528872	842.286983	1030.357804	790.6776244	567.5252402	595.9041701	703.5016421	752.8152939	898.1643774	893.9915488
"1249_at"	96.616106	94.75885003	77.01021802	54.00695307	38.71658864	25.90497608	36.53945077	40.7739907	42.63328916	51.24865829	75.83661	84.25487065	61.74882511
"1250_at"	548.5116102	333.5706533	678.0673026	343.8859645	489.4834085	358.7052899	307.0891706	300.8522438	394.9943642	497.5373987	232.4365745	284.6669981	378.8026034
"1251_g_at"	79.01385577	152.2834981	66.39414106	137.6201307	223.7890284	107.0095079	45.88602556	36.2433925	20.58896411	26.48365172	34.63984813	94.4858755	33.94554045
"1252_at"	1970.345282	2465.976585	2368.704147	1927.772718	2032.949696	2344.90717	2026.966366	2973.009016	3558.485171	2748.682534	2016.80406	3469.93418	2339.735047
"1253_at"	344.6845134	309.6329364	431.408763	440.2576234	495.1182988	362.2471477	373.9614099	414.6294406	338.2927896	356.0301343	295.2119284	408.5809184	296.192138
"1254_at"	325.4857989	240.408675	435.4645561	195.058094	135.5413029	319.8215188	42.07868999	122.4431326	137.8344125	91.43817595	37.39577659	133.8993312	78.20732077
"1255_g_at"	97.74226623	70.02617896	94.15927299	162.0907388	53.69669058	68.64910698	23.39645816	65.51271063	24.44048878	25.68927116	67.64019823	55.84728184	42.01087295
"1256_at"	37.69911094	50.75607941	34.01823904	56.66637416	78.87588738	62.31029606	51.12411037	6.803277195	49.85508114	14.04423394	30.97684978	19.78398186	7.291233965
"1257_s_at"	1193.141542	1267.620008	1128.370821	1167.252534	1256.426465	1430.565193	2116.680969	2506.162832	2207.165772	1597.051428	2599.111966	1883.256033	2670.045201
"1258_s_at"	286.3964449	247.7249405	313.6394	264.3157511	234.96239	218.9245081	223.0921856	235.7217105	208.618487	190.4552942	108.9270781	280.0064632	169.2996341
"1259_at"	282.713112	229.8076703	264.0734025	290.6068969	361.4687101	237.8585886	136.3158806	91.13992834	127.1157335	111.9592787	141.947834	93.6883116	115.5311642
"1260_s_at"	19.0029701	4.03196618	6.36277714	18.77196869	12.59331733	28.52266483	14.54681301	44.45452998	22.10697117	7.689663558	25.91633541	14.69008194	47.27502226
"1261_i_at"	13.79533426	100.111988	58.94167773	24.77205273	23.62362418	17.32696078	40.56963973	6.524612545	61.46833197	63.5201635	15.53533236	16.10979854	14.63598314
"1262_s_at"	995.623671	538.4654961	386.6014778	765.6211583	401.038828	760.90174	1212.351419	1693.302876	1080.277911	1120.263918	1179.303294	1551.007222	979.8176267
"1263_at"	228.0433258	109.2512009	95.12996844	137.293066	124.2404695	102.8461057	81.57539452	41.21906868	57.36730861	48.66124339	46.06900292	65.62612081	47.98363178
"1264_at"	31.39470857	39.85686097	40.92173612	53.47655321	32.51105414	42.09563511	26.70203999	34.84768452	22.44695504	21.62507147	27.31032719	32.82235143	21.89374003
"1265_g_at"	90.13143388	117.7765107	136.3735822	78.6427591	50.57884288	79.45090449	47.73832828	43.54550015	32.4139936	87.14921199	61.5802513	63.52043758	43.18237676
"1266_s_at"	47.28169439	62.94493481	42.26127671	18.23227445	25.68990238	15.83574795	37.08995512	61.80226306	12.78596746	10.83262782	40.39952015	53.59073106	19.95515436
"1267_at"	274.4571164	988.6782837	340.1339741	230.0118287	525.2002589	323.4000994	517.0374308	265.2573329	203.5175821	305.6828067	941.866082	624.0669327	565.0619024
"1268_at"	3836.155393	3669.935362	3220.589982	4198.264557	4232.773426	4271.276929	3637.28694	4367.794315	3754.360775	3091.805263	5266.754853	3732.543157	3825.979243
"1269_at"	112.7960149	97.9717825	117.9406548	190.3319207	326.5432473	116.1608491	66.86467883	78.32333514	140.8326628	95.97325278	82.19397417	79.14592299	60.27542198
"126_s_at"	1.773485039	1.729655294	1.50395536	7.219533983	2.632119097	1.276951565	2.382261279	1.268135415	1.121531481	1.000675796	1.148175602	2.152260298	2.228801705
"1270_at"	219.5812975	238.8464635	307.0916952	142.7375469	116.6683137	288.1446555	309.6873553	292.4069161	255.7329023	299.0579277	251.5239965	386.7419791	249.4506629
"1271_g_at"	1254.616714	1224.881046	1325.129203	1449.397014	1366.759755	1213.516202	1031.183869	670.0611123	876.6491438	687.9865831	757.5004114	1038.298469	733.6116342
"1272_at"	397.7541769	435.7351569	591.2068921	241.193282	303.2911128	1015.361954	592.3491674	843.7107343	1028.325999	1335.360277	409.6651006	670.7921494	326.3191104
"1273_r_at"	347.9252854	450.2490504	322.1912393	455.5136379	378.0397677	387.2404634	331.9673903	383.7063687	484.9544124	343.9912462	345.570114	344.5017003	326.4430928
"1274_s_at"	456.5825522	311.5562628	325.9768339	585.2242423	431.4395621	438.4116215	271.6020897	312.2948465	376.7658761	312.6881488	467.5638376	405.0438669	338.5873855
"1275_at"	54.43773573	50.1319181	54.49940452	70.63013806	67.41729366	68.75863591	95.42994873	65.88640579	64.61666807	86.2078089	82.59703276	67.54050118	54.986766
"1276_g_at"	781.4662435	1336.648325	1207.075116	1432.28559	1814.34483	1777.603045	1273.010991	1277.011295	1225.418566	813.8969852	2180.266185	1473.320261	1435.918346
"1277_at"	52.2414409	50.10502886	61.82326062	74.06766666	126.0154526	40.17248788	117.257652	95.45281175	124.0012939	91.2737828	133.7740178	32.66476921	87.93759695
"1278_at"	675.1390205	1070.068682	1112.076512	645.9174373	710.1502643	1312.427998	1718.240187	2232.043021	2150.569295	1880.543841	3132.871074	1941.025788	2870.435502
"1279_s_at"	38.77517208	40.74187962	160.7190169	151.6321034	171.454741	118.4550292	71.99398805	64.78371476	108.2638538	95.96781292	103.4344063	18.47855016	65.48967385
"1280_i_at"	967.5417188	660.6470939	763.720109	1312.957313	607.5450748	518.061546	247.5994116	267.3772356	487.1966881	224.8745376	263.5383485	260.2929995	231.8543066
"1281_f_at"	139.2756976	117.6433613	108.4893237	155.2567703	91.4321132	87.42578388	88.61490574	102.2068761	142.8029567	103.5664464	61.96676906	95.3943258	93.52416839
"1282_s_at"	19.7499498	33.26584935	36.59790816	96.01065396	52.99368485	19.23110079	30.96161388	60.62692789	14.9226991	20.74698639	64.53809666	85.66185924	115.5961933
"1283_at"	12.99558614	5.581384594	5.319719397	3.998678742	8.044415821	3.818371876	11.70424313	2.10485807	17.37393229	5.141147006	2.679317566	3.031791601	5.599730711
"1284_at"	301.4704656	207.939827	321.7544662	284.0233095	426.3016535	266.6644241	247.3132374	235.6831096	332.4116643	260.2525991	223.1741905	212.481513	159.5062605
"1285_at"	48.13996678	5.521013278	76.77390858	68.62616196	94.21744569	57.20444688	53.96014813	51.41455545	58.5898598	35.35867248	19.41920727	11.11175497	2.911140888
"1286_s_at"	3.824209605	1.815616569	2.51569602	7.67096462	17.23387729	3.435523788	18.81237322	2.276746099	2.414801478	7.234591226	2.894824277	5.700402347	1.968003007
"1287_at"	808.8547841	635.7708933	749.8488433	480.5555751	395.3129343	530.1152495	669.3257848	556.7109081	621.9853106	892.8648203	453.4121823	606.5970738	531.7600605
"1288_s_at"	649.29918	496.6786458	222.063767	1079.132526	280.5716555	546.2171403	40353.45401	35568.9322	37504.1632	36247.39117	33977.27001	37543.44617	33193.84324
"1289_at"	464.9284077	374.7975036	557.1747968	590.6572763	548.4631613	356.5148889	152.7362858	162.5969873	164.8991913	164.3959954	139.1732253	116.04052	141.0836717
"128_at"	794.1059807	733.6651328	974.1956735	247.8745645	125.171811	222.348561	361.394734	585.6872544	572.2577036	300.5436928	51.45982079	348.4950069	192.6208235
"1290_g_at"	86.92909493	79.42420381	354.7211761	81.92643499	170.4374016	49.84295429	291.8958818	204.8566243	122.6257201	19.60899975	22.06266218	99.09831825	42.61214089
"1291_s_at"	239.8348197	311.0669739	181.4565953	271.6223239	332.6534585	205.2176312	97.11912912	63.26898959	96.9687452	40.13778682	89.41960714	96.35415675	96.77310878
"1292_at"	27.97203394	47.5449232	18.60067898	30.461079	245.1183174	19.03782307	91.1330709	32.96463098	66.24788514	27.21219179	414.2493826	11.06983595	27.50344324
"1293_s_at"	93.13063273	31.12841327	15.19203275	18.92503177	20.48710651	12.590964	30.18236477	58.76401882	21.52085185	24.77840026	9.890277763	108.2260692	22.90237599
"1294_at"	433.2451915	433.5858866	431.6509211	235.279162	367.2669481	356.9127302	527.537634	442.8582283	568.9981127	432.5455612	423.1356375	512.2675722	396.7878536
"1295_at"	2281.720853	3064.727085	2178.427159	2122.307738	1283.56976	2765.294174	1847.019978	1557.402491	1520.821717	2320.369288	1780.269896	1822.912497	1958.290553
"1296_at"	322.8524727	275.8846971	324.9507989	321.8650777	270.6921638	287.3300265	98.09519145	121.6311925	64.26301028	80.94660206	148.9326119	40.26352605	55.40422077
"1297_at"	14.36614718	73.70291346	12.75976579	14.24863139	22.51525038	11.99343791	7.07199744	44.02503679	14.1127421	5.753310759	38.80633722	45.78118593	10.47627601
"1298_at"	38.77096772	2.709008858	6.964307216	17.43976888	21.49393369	14.5873465	4.014178148	2.560060866	31.69836749	7.638733698	4.484414493	34.84266769	1.265181887
"1299_at"	63.78357039	52.25101191	43.32649545	45.57132822	42.7364188	34.46499844	65.6530231	69.36020297	52.51449826	64.13002452	70.90796103	61.88947185	37.22491329
"129_g_at"	1080.631999	936.6499432	1622.754351	449.5143673	313.1900579	293.3459989	210.9370377	524.6612477	418.1694563	181.6215119	62.39211482	194.2840838	181.4080903
"1300_at"	67.52652174	75.5718038	63.67277276	47.64622946	80.65483218	59.31290511	31.89935493	37.37773356	40.40343009	31.93410963	59.48715925	37.34916927	4.273395244
"1303_at"	29.21682757	10.67909901	13.11189027	27.77446868	19.14821385	9.389461918	8.027229362	33.7981634	11.63598971	34.75239851	11.08890278	12.79831062	15.24571212
"1304_at"	26.67377338	75.23371314	91.70608774	78.18987415	46.75160829	23.95207422	32.63183048	39.20390311	21.89872288	34.23165584	36.79256362	25.24500903	6.106001912
"1305_s_at"	296.869538	235.7690003	141.1458153	251.7849656	139.1885227	94.64050551	27.31062083	90.8774865	105.705117	84.55594202	45.39468211	71.39923698	53.58963485
"1306_at"	1433.438499	1246.423793	1251.366218	1882.624071	1755.26688	1550.897809	1666.466543	1546.219513	1725.838465	1637.273892	2069.315256	1655.549897	2090.320766
"1307_at"	334.1796892	355.5528318	333.3452966	323.7085879	361.5845607	277.2923974	537.4114496	769.9061562	670.7938099	661.9643951	670.2542953	685.2534406	630.1322883
"1308_g_at"	250.0320724	170.9750347	137.4932486	189.4505967	233.783362	108.2981113	204.9068808	217.8228475	200.4897209	246.8261599	107.4475778	178.2713831	222.1674206
"1309_at"	1865.175561	1675.581773	1819.650962	1702.210923	1384.472402	2233.070441	2187.763481	2062.978999	2128.301868	2160.698901	2147.3385	2087.629651	2295.605714
"130_s_at"	25.55157357	24.07981081	25.15716174	17.95958988	22.29668069	25.07720611	16.5459366	20.37290687	32.20552967	14.63475202	24.07308857	29.19559364	21.08221799
"1310_at"	3922.96998	3288.86354	2857.446439	3225.459136	2994.726909	3903.346239	3647.197644	3081.168679	3322.490631	3332.533308	3774.259843	3301.459903	3684.364957
"1311_at"	2600.865052	2665.648009	2557.353306	2019.137329	2193.081627	2104.006813	3784.248699	3537.47249	3552.33364	3630.674717	3073.28883	3418.034208	3345.000973
"1312_at"	3026.227969	3058.884631	2441.485247	3254.927326	3282.979254	3866.142109	4369.991334	3760.491256	4222.777982	3988.499996	6299.83799	3810.16107	5258.520673
"1313_at"	1583.620581	1420.307358	1475.76197	1085.135339	1222.498489	1628.338107	1905.99316	1900.490186	2037.475387	1993.922938	1642.884205	1857.923278	1724.991119
"1314_at"	1108.68972	1063.618599	1095.869443	1258.122719	1052.187761	1314.73342	1123.236342	1634.222575	1530.273179	1457.311354	1626.421202	1286.709572	1505.376521
"1315_at"	2714.719209	4146.832572	2081.534276	1677.580662	2651.380931	2045.380334	21018.83341	21112.13232	21669.71306	19144.23922	26258.53202	22500.78013	23411.71126
"1316_at"	222.9246726	193.8199053	262.3852987	241.5600153	214.0043333	174.1511241	92.15933937	68.02098176	128.7538328	84.95901448	115.9019573	98.66137164	85.58179867
"1317_at"	45.10572943	72.58769761	40.04028649	48.79968027	64.77962408	29.87068162	69.07643841	92.7120755	36.53538584	28.12183321	61.36428858	50.44369176	32.10617043
"1318_at"	885.770887	678.5436827	761.703639	563.209208	564.8758515	740.665115	944.2663637	932.8599766	956.1083614	814.0479173	701.2057751	875.2944991	733.8221838
"1319_at"	1327.768111	1399.1553	1354.739125	1276.261717	1270.018618	1073.796702	1705.971232	1432.192467	1730.803985	1652.513405	1182.565845	1727.801472	1440.407954
"131_at"	452.4938902	306.6643387	320.3618788	405.2753925	626.4807349	446.4008894	349.0079574	306.2583951	291.8643276	197.1350869	326.8596641	389.115737	248.1446017
"1320_at"	246.057286	171.3289363	229.4312405	276.9807762	204.9229707	152.8076292	185.0794303	176.4016778	194.0025343	164.4665816	133.1018336	202.5241845	110.5499242
"1321_s_at"	988.079616	702.4289228	447.0038289	125.6119247	161.138901	253.5728529	1111.022263	1236.018403	1064.186213	1332.008324	424.3643983	854.0946582	1099.824225
"1322_at"	188.373477	156.4455908	205.8348655	166.5247017	139.8949055	114.2345233	61.68818187	73.09920745	103.081361	45.27781192	41.08926832	49.12981634	80.6062957
"1323_at"	5650.675609	6447.415469	5394.01361	6558.501916	5251.510376	4707.931888	13023.26341	12938.68456	12027.90254	12257.04852	15334.29257	11308.49237	13690.21174
"1324_at"	219.0225788	170.3683932	51.10208693	114.5879303	109.3872904	37.80977321	18.88530024	81.48873926	45.87071676	82.23243582	23.93272968	124.6489735	27.27699964
"1325_at"	229.1667905	235.9349579	167.7262953	125.9727094	162.1887997	120.715633	168.9182658	213.8129487	252.8834828	231.0011052	110.7056193	226.3213437	141.8186484
"1326_at"	147.5813696	121.814263	120.5217674	150.3413734	142.4120236	95.36538438	125.1263054	68.99947757	91.31391288	45.19191071	50.03541971	115.698463	71.62384456
"1327_s_at"	151.9594223	286.1464233	232.6339004	219.1805402	60.83532517	169.3435142	167.5736886	278.6444796	215.4572437	166.5675262	118.2282168	380.3475471	369.2897849
"1328_at"	86.24432334	65.56528586	86.59293309	82.05083113	100.3287274	77.56105984	70.50627388	47.34178748	53.65992632	39.003182	34.14420017	64.13712204	38.14255964
"1329_s_at"	458.3847749	757.5387227	769.6133104	346.0255998	585.7044086	382.4651623	283.433754	474.2931472	388.8550577	405.6626744	213.1582819	351.1740759	336.8179652
"1330_at"	26.06377693	23.27451863	20.61241757	36.8395414	24.74224841	21.13854338	11.51463124	17.2247351	26.10179081	19.54972979	13.79894317	16.77477506	14.16529396
"1331_s_at"	242.0238198	124.1395631	234.2992995	294.5753362	281.8346413	179.9901668	67.84492544	46.77654997	31.98965789	42.0550069	120.0941236	93.71780742	74.38832734
"1332_f_at"	186.335897	139.5289148	249.2735424	237.4376492	233.4709511	165.7556755	21.37253646	24.55654384	24.70195042	50.25006943	120.5756026	56.40620756	44.25809596
"1333_f_at"	429.6409533	185.0421816	172.4904094	383.3419929	314.6556766	412.3232012	309.1396697	360.2899661	248.3925743	261.0021193	293.2357304	335.3185284	329.4966731
"1334_s_at"	89.81753257	58.43309708	61.8773694	96.838746	85.36009814	61.66088761	37.84992831	40.915065	97.50031751	37.16613985	37.7453702	23.19740487	32.18000371
"1335_at"	44.41963645	27.96482923	64.36166247	68.58034227	73.94285413	50.95236487	26.02600731	85.3978702	32.95592657	21.1173848	346.8591352	19.91809067	24.58519942
"1336_s_at"	87.01868444	31.18372285	68.18514457	39.31455808	105.4425513	75.46552472	40.96150784	39.10031598	35.29267215	13.98158621	23.4335098	78.24472722	30.26484923
"1337_s_at"	49.7709949	98.07890555	115.4013171	202.9825602	96.60648494	105.5816558	160.5185734	87.00521088	67.48476718	125.3525806	83.54870054	136.0412237	99.04356818
"1338_s_at"	100.4508564	81.99049492	43.24768144	85.00553432	101.1804908	57.91181201	92.04928698	22.62918048	55.02206215	77.74937127	13.70783417	67.77275711	44.19647726
"1339_s_at"	298.6550658	272.9911663	302.9867251	333.6000652	355.1802414	222.0054909	51.60108639	53.97717713	104.9910972	57.86867398	154.4818897	61.50024326	48.99078165
"133_at"	624.4948976	478.5311201	573.8440636	498.3384125	651.5574163	1221.363634	193.0819351	496.0450389	476.8484455	387.4612195	1585.491336	241.8167031	829.0979259
"1340_s_at"	84.84680428	68.88566576	104.2798232	42.48681259	90.81437765	156.1356296	40.78990504	49.80753744	51.24388686	45.76823792	38.19099309	34.12048131	18.30534456
"1341_at"	5.748122807	5.743241568	5.045594746	8.266576387	4.814129939	1.775229659	23.69859703	18.33319841	4.20808905	23.45013761	24.18320509	11.01029712	14.96349514
"1342_g_at"	169.8487705	160.9983313	222.4673197	104.0949614	145.8662478	82.83719931	102.1057688	84.98465504	78.68520504	122.3040987	53.21022939	100.1957667	87.73973008
"1343_s_at"	19.26702074	17.30530751	5.976287981	19.84966444	14.41223248	4.217009521	14.2831135	2.397564988	3.6203427	5.584727158	1.686000075	1.451913635	7.081918525
"1344_at"	28.16749602	21.21407869	19.14452884	17.4974166	26.40039046	18.82919848	16.31664926	23.14620589	27.54781259	9.135502833	22.07011142	13.25931492	11.70854601
"1345_s_at"	20.63964767	15.35967304	25.93223637	30.00261526	20.25776773	18.27527461	10.65663732	10.52410955	26.34515172	11.44362646	8.612476236	13.69463517	11.58496371
"1346_at"	123.5596545	100.0978054	96.00953045	144.0815385	133.3767129	103.587943	108.203697	171.3337576	434.2705172	208.075243	136.7577148	184.1976234	192.9726966
"1347_at"	1005.525719	521.3175211	797.5094274	745.5242123	1241.794634	802.2376545	473.589278	439.155023	532.4140071	590.0641462	269.6579443	337.2444943	338.3809491
"1348_s_at"	210.6258069	204.9827525	198.040867	99.01215484	128.6645339	131.0119523	256.5090915	169.6575452	184.9282655	200.307406	106.1689647	242.0287736	72.38277543
"1349_at"	16.31681658	11.12383363	17.26530014	10.47605678	6.865412929	12.4406868	4.045046918	12.83539388	7.354579133	28.22648602	45.4058016	24.46960496	25.78545268
"134_at"	118.3430256	114.492606	100.0438389	104.0328441	106.6859356	108.7842811	86.39881044	130.2712568	92.18975433	117.9520969	100.6272718	58.47566384	81.87953042
"1350_at"	66.97370698	47.83990732	34.69190978	14.81747445	33.1253325	21.72141031	32.59582592	11.68053101	14.59558342	15.38570849	7.520463362	33.7195808	2.079953767
"1351_at"	492.3788646	375.4577327	561.1448115	610.7469119	413.5899286	297.3511415	216.0041954	163.8675414	169.3716457	236.7674999	232.8844936	332.4122855	232.6025936
"1352_at"	133.6348325	157.2290504	185.9375592	161.4061069	153.2151282	191.4647688	76.69237655	83.51388235	99.98673368	22.24290281	101.3698	14.43116156	14.69101571
"1353_g_at"	168.1690509	162.8567217	151.846532	223.9422337	177.7556168	150.6739419	209.781201	111.0085372	231.8806751	172.2708814	95.70387907	175.276096	140.9014183
"1354_at"	140.4621291	56.24435877	115.8793488	57.65633744	79.85882274	57.96833658	46.99599292	48.36061238	69.01110313	47.13091534	81.5382568	78.86241592	55.76107171
"1355_g_at"	44.52057828	34.27451254	132.9446646	39.6559932	103.4486076	75.83230477	35.83295998	47.94637111	30.53390552	27.42187862	24.71083545	35.28244538	31.39017749
"1356_at"	964.3774566	818.0679873	853.0534425	677.7474807	741.0599108	791.5493051	1006.870591	974.8795947	838.1626303	919.8598821	896.8148207	807.0280609	991.9899086
"1357_at"	380.1931036	322.3391941	296.3586987	294.4345332	247.554537	302.4513038	506.7917806	334.7728573	402.8509982	396.023909	355.6199734	429.196085	414.4676881
"1358_s_at"	377.7411463	420.0870805	358.4351052	338.8768857	231.7817713	284.4311993	742.0899675	519.4893075	826.2215155	501.7214699	503.1790402	849.1820523	538.40232
"1359_at"	123.1187526	14.9446155	14.96493098	21.53094648	11.41129546	24.66193099	13.77170162	5.478164744	12.45513958	5.18990543	11.61492523	8.888537607	10.36721949
"135_g_at"	196.643489	187.6264828	130.6781586	226.428922	160.662409	179.5060099	103.8526034	143.638589	130.0882221	178.9226725	194.8006969	148.9734325	117.644947
"1360_at"	84.36789728	58.75662523	63.89401869	79.58893294	54.56097689	83.43451485	54.78969581	69.00429529	83.42448249	83.96047499	77.97928578	73.80189303	56.06237829
"1361_at"	251.8700323	488.6154316	489.3633741	217.7614226	336.2290699	167.9294821	607.6136818	712.3133867	577.0541777	880.3399013	378.1143803	816.0464975	699.7261013
"1362_s_at"	299.4008476	299.4750452	307.7569689	366.998901	289.512128	247.1828189	271.4959588	287.9688608	271.1187228	319.055431	219.7284719	331.6227838	226.2730363
"1363_at"	142.4053428	104.8761014	261.624021	15.33729938	11.77043775	11.88578976	138.7962369	110.2544993	36.2060413	153.541806	8.115976056	160.1816203	7.485458866
"1364_at"	7.809146705	15.95738282	3.232067123	7.548749247	27.8080876	4.322640112	2.931975813	2.125816017	1.270632971	5.938301838	175.8959429	17.14415124	9.777938336
"1365_at"	22.56901932	44.47207955	17.10415249	22.17619832	31.63937891	21.37430168	8.289196835	12.23979301	59.12126626	14.61342874	9.777919513	7.659605855	10.44027049
"1366_i_at"	10718.47646	11877.57885	8762.772696	12547.45501	12153.16634	10734.4562	19475.00017	20826.36444	18424.17716	20874.27182	20331.66403	21245.70961	18110.63098
"1367_f_at"	6722.964501	8362.427241	6873.36526	9661.080856	8487.224861	8645.541512	29123.84624	27112.45811	25849.6329	26250.48978	27108.42119	27391.73009	25250.38069
"1368_at"	711.8828383	332.669661	392.394596	98.89782552	368.1769711	207.2139118	574.2781621	560.3606696	484.8247062	558.6552759	182.2742236	464.1650612	248.0060421
"1369_s_at"	142.3700018	3070.689657	38.83943858	24.08508329	17.75590751	17.13136642	200.195892	12.99666281	16.14281665	15.40046919	11.73689501	56.16447148	12.42532542
"136_at"	95.44003795	101.6324945	49.37186907	198.3640993	70.36809855	137.5496234	87.58702223	52.74638356	39.30278882	165.5102043	137.3768832	85.11931682	72.80927784
"1370_at"	167.5739324	133.762617	135.5515421	155.1617655	137.7881118	165.9070157	85.134563	61.75904482	130.9083312	88.19074028	301.2673941	99.82769302	100.2464435
"1371_s_at"	490.6421514	447.5109066	385.7842147	411.9605851	482.5489618	289.8107333	116.7818118	73.47777146	202.9330782	109.5013478	141.5915812	142.5234815	80.74552806
"1372_at"	421.8377995	1222.894691	656.809549	193.3232111	128.0545591	135.134442	506.430418	147.8116063	361.2103642	271.7530806	68.66413894	416.8941811	129.7280331
"1373_at"	514.9635539	512.1204961	489.5141628	633.624324	596.7028822	547.7434552	797.3182154	457.1054657	497.3366023	665.5497754	411.1614305	1123.777693	733.614983
"1374_g_at"	564.4022643	566.6197267	549.3170983	783.8801845	603.0234729	532.8468559	356.615985	331.5290725	227.410238	281.0215753	266.9867137	354.447265	326.4204196
"1375_s_at"	1180.69023	1032.001193	1251.988303	1198.345547	1055.517318	1001.509919	3128.255621	2116.900379	2520.709913	1880.913032	2856.827292	2825.006907	2201.172176
"1376_at"	44.14341417	39.55413466	34.38453545	68.67057903	67.90141484	102.2285524	90.62349676	44.411327	24.47224521	29.19572417	24.84960975	41.27403372	24.14846157
"1377_at"	473.0119037	708.5231269	609.663411	697.7296979	413.0253361	499.8068332	484.4466596	689.4747633	530.9907939	622.4350553	463.301039	555.2240445	524.2004043
"1378_g_at"	396.7194352	389.172505	345.5877196	392.7133611	322.2378935	325.1728541	259.6332757	253.3929483	311.7780381	259.6644069	314.2954527	266.7833205	340.5630499
"1379_at"	1057.637193	725.1913221	594.9752691	1222.533161	791.8963377	928.8995904	383.6416028	432.8301945	260.7253927	410.1908333	596.9530803	273.0981699	509.7402715
"137_at"	39.77402745	125.7672684	67.1635582	45.12636593	75.17622589	68.22078327	18.09763247	29.14219503	18.25543382	31.08553536	67.54546975	18.76278985	15.79582803
"1380_at"	131.7332491	338.4742022	636.268707	17.65976633	31.29202689	20.913087	239.2035339	917.118818	890.2404916	652.0300508	10.69292393	139.1753846	185.5370157
"1381_at"	30.74671293	17.49879347	21.01936686	22.48242297	65.4561941	19.0876717	44.17078862	14.56331114	47.09780761	15.7504877	33.55613222	43.85821344	19.95604065
"1382_at"	364.9231826	268.6212016	327.2599194	214.8521014	336.5199264	386.635158	324.8528671	244.4509201	290.4535599	351.7635604	201.7880197	228.9393852	338.4053563
"1383_at"	1197.200335	1327.186745	1384.855373	1759.836302	1846.560657	1359.328555	1208.010365	1234.508321	1200.170889	1194.699081	1612.206863	1199.623488	1551.723209
"1384_at"	8.165428117	14.69888109	34.36713672	5.277409698	59.77898996	4.802407748	11.71963	4.245385411	48.11375321	4.52607707	14.10876326	1.345316516	3.593101493
"1385_at"	3319.041656	2075.786244	1733.226107	6361.824141	7102.064833	4350.957545	9315.498121	7926.492648	4955.261426	3679.144749	14289.91128	2921.799658	4595.943808
"1386_at"	330.1834379	435.1559188	453.3946469	398.314569	405.5091783	413.9605995	260.8644093	271.7062947	390.7521045	430.6768289	282.9732681	360.0644769	234.0350928
"1387_at"	18.90484032	16.08031464	15.82301847	14.42184385	14.74238795	8.529971761	4.116871596	6.27989358	5.788101452	3.878882801	6.628808683	12.69626219	9.560301042
"1388_g_at"	137.7289894	156.2130116	127.319089	27.85409384	67.65343176	29.25835526	154.469118	170.7040234	179.5523676	132.7168238	69.9832421	161.5283294	108.116444
"1389_at"	397.8162151	302.4864512	265.9415232	312.9020116	140.8626699	278.5234418	138.8655991	82.97302208	186.401718	86.8661597	131.7798114	183.2296362	145.6806
"138_at"	218.197724	204.4101472	144.7729896	249.4289849	261.4850981	200.2067827	40.05110607	90.49207595	94.65985032	25.53738617	102.7966175	109.4696223	75.19697904
"1390_s_at"	104.0250947	63.78390822	86.02720626	99.10062956	73.60195109	83.25569655	61.54732382	72.45707664	33.93293738	14.61528489	48.08738387	61.5465132	33.23150963
"1391_s_at"	28.07662051	29.09923113	39.39677781	28.37962245	36.47807914	33.02001536	16.19307435	12.89174498	14.77595161	35.20762502	18.61572258	11.38207038	10.49862921
"1392_at"	1220.711518	1112.799693	1533.347253	1404.261467	1096.204857	1166.712995	648.7211319	646.614127	769.0542506	701.450148	754.6072408	754.62453	631.4071141
"1393_at"	31.59766111	33.43923767	16.29067492	36.01490973	15.37453947	34.98582193	5.224148271	28.03643739	10.82110056	9.546277995	34.00161604	19.32734864	4.51170689
"1394_at"	2439.916447	4617.926054	2434.45306	3439.437267	2880.478184	2564.738463	12251.11865	12373.81631	13051.00759	11858.94985	14242.75134	11692.02532	13332.01196
"1395_at"	3511.880855	3781.906934	3171.302203	3851.278864	4218.195857	3307.111287	4867.67463	5250.685279	4706.92596	3747.980543	7578.200566	4246.945164	6786.638254
"1396_at"	2834.219701	5346.587456	4490.341188	4776.805596	5852.795364	4315.650242	10270.38295	14719.03785	22265.10276	9243.304485	4391.351332	15701.85387	12503.02816
"1397_at"	15.36913757	44.91457091	33.61144495	43.59930484	49.84697156	77.02482722	151.9508776	114.1327999	77.62781622	77.55369895	133.2408815	102.894843	106.1624531
"1398_g_at"	665.3965469	449.0926444	452.9952653	777.9892257	685.8992677	626.9408606	566.4475894	508.0976861	558.7763177	538.7618785	506.5617163	475.7876509	456.707846
"1399_at"	3225.177826	3142.030393	2915.609544	2516.683077	2858.310091	4254.363583	4875.404197	4721.04125	4110.308996	4438.424321	5318.628526	4200.144802	5732.995913
"139_at"	51.31253128	33.33657821	19.03356512	10.79405113	28.86765074	16.90116122	11.17120335	7.900966343	14.5761324	12.62264876	98.76117237	12.68085794	14.68399577
"1400_at"	120.3428113	112.2540664	31.10847861	130.5621404	133.3968869	57.33642281	61.83510958	24.05657996	16.19287925	22.19675589	21.59728491	42.18063453	13.97264926
"1401_g_at"	75.67045158	121.7064304	81.52164064	155.765617	124.889995	57.26887084	70.55041224	17.65932015	83.69543676	59.74077889	76.81648967	59.95883693	67.57578258
"1402_at"	168.207126	150.9346494	62.85022405	260.4311574	126.7845564	133.8704912	116.4556839	53.02160223	168.0872113	152.6318899	139.7039652	159.1744775	88.58087105
"1403_s_at"	282.2036716	244.5414347	243.6801958	321.912623	382.5684103	279.3837312	73.02282593	70.52511513	21.26534963	56.48574218	78.83718277	52.34910308	81.09061252
"1404_r_at"	0.860721527	0.298579679	1.057238447	8.468133425	12.25879122	0.746699982	13.47299353	0.289784881	1.233682634	2.402697997	15.80798637	0.377534095	0.891188397
"1405_i_at"	55.91775785	46.56705783	8.891770039	13.2290249	33.80873003	5.366417254	26.18098715	6.898279121	4.857719042	24.71398023	5.178793795	3.540312775	10.47390398
"1406_at"	50.46170717	85.88520647	116.5216064	97.25965828	114.5061586	82.79320791	10.46710054	34.01493926	12.96983161	47.94952451	53.02299795	3.791255263	11.28502152
"1407_g_at"	28.33955595	37.8244885	46.77497438	83.80193689	43.6418712	46.34529108	14.98860832	6.016578199	27.94121008	9.778148054	29.9062741	23.68418525	29.20507106
"1408_at"	35.73035673	8.621116142	9.345458358	28.34204853	9.933822139	30.66326618	27.27783816	7.217690081	4.301765528	7.807955286	23.82986814	21.81946504	3.636923164
"1409_at"	456.4373463	626.1491982	370.9774971	575.2601368	440.6587551	701.6319751	660.0690975	602.457119	584.4596966	570.4521337	701.3342706	670.0868994	645.2169857
"140_s_at"	735.7767723	550.3868255	799.3330102	453.8392324	555.0529736	574.4198923	1121.304983	967.6742596	898.362497	1493.007671	1058.353353	1009.426523	1157.532326
"1410_at"	75.8293836	46.4011874	40.50041226	27.98782095	11.39570419	13.59883632	58.52151456	69.74525326	54.48843156	46.13773505	50.40621956	55.73848813	56.26352759
"1411_at"	157.3237515	114.4722436	96.03409446	197.7653132	199.7797211	152.3975439	41.28068167	22.95245061	52.7952817	24.69871679	63.30053922	38.9560603	47.47142045
"1412_g_at"	19.05097081	5.184611114	4.312967903	17.97875969	7.905836347	13.80019268	16.60285374	9.940331527	16.77403181	11.49139682	6.27548228	17.16095834	4.770361722
"1413_at"	4.611348005	4.829288425	1.825765264	3.067876686	3.527101787	5.065975965	2.39281673	4.053327672	1.869664063	1.385550239	1.618265133	2.664420642	1.924699184
"1414_at"	12.91188663	14.04850629	11.31122954	4.579645939	10.84893325	6.632482557	5.149358453	5.906349111	3.452165541	2.635431139	2.68155759	6.772836568	4.408836964
"1415_at"	1544.964024	1212.880568	1368.17693	1185.700665	1326.03749	1087.767451	436.0203206	428.2396608	387.2593222	393.8823538	480.8731914	417.4382496	365.1937606
"1416_g_at"	16.09748782	13.17017953	15.20502869	15.29591455	32.08318994	25.12863395	38.13460435	50.41315756	11.69695745	6.444241248	39.41265845	38.09628106	7.207897556
"1417_at"	4.844261762	2.040493015	1.3166079	7.588604432	6.440574479	2.805003651	23.37873104	1.684840915	6.518682723	2.424057753	5.010449181	3.485750849	3.277327892
"1418_at"	21.79863467	25.99887418	34.77496686	25.84539637	15.72562616	13.8459471	8.801488489	6.892854791	14.28286091	18.89456019	9.033203056	8.53670607	18.2504106
"1419_g_at"	202.5080662	277.8619223	336.5304633	371.7054044	236.6437222	314.0271314	142.4492647	79.8993811	113.5935358	145.6822453	46.55057877	94.59129782	94.23434857
"141_s_at"	60.95170713	132.9648388	179.3789565	88.75689499	145.1260738	33.06786154	194.9418587	137.7376395	195.3772433	91.11545702	155.8208511	123.0665569	147.7969867
"1420_s_at"	7421.685009	9002.95337	7135.002131	7724.537641	7481.50653	5330.851924	14150.63623	11450.90909	12369.28312	10803.6967	6847.775086	11006.04854	8307.512262
"1421_at"	2.947176525	3.477367352	10.06446566	5.073696845	4.967841356	13.12059535	2.511567098	1.584108351	1.469398558	0.878729105	2.127324992	6.425845239	2.633559947
"1422_g_at"	73.08047449	79.81220356	89.02701944	75.5284765	43.95690486	68.86682974	65.3243646	35.55633031	54.68460108	28.37224469	58.50582129	32.66116484	42.74292457
"1423_at"	390.2910165	337.2607082	376.299935	320.8421742	421.1215446	334.3291162	257.0040532	316.5024923	377.5808792	415.9388343	355.2353084	301.3006654	335.6418221
"1424_s_at"	5465.848385	8155.032881	4508.185575	6794.885083	6291.296633	5842.219834	8061.511535	9114.975417	9561.122684	7237.18883	11330.72531	10296.0225	9770.030788
"1425_at"	26.0497297	9.095756419	10.90103251	12.47587349	5.25958038	5.360119802	13.95735222	3.387671514	8.720675734	21.92267177	46.49211255	16.93477251	4.072026287
"1426_at"	72.17514198	103.8357121	157.6776564	136.1004504	137.6298383	93.11449115	22.9235296	32.3719998	9.30682609	23.96351456	14.93922161	47.93702878	34.62624046
"1427_g_at"	43.074954	11.20856727	10.14845986	49.42160556	33.87160733	8.186076879	5.507223264	27.27738895	21.19945347	8.335006973	40.45791974	24.94807366	13.82882594
"1428_at"	17.86438539	16.9216021	9.535264319	70.39758425	29.30903355	13.95172088	46.56265079	4.313215202	11.15490661	13.87630805	19.28433916	15.15303359	3.100056284
"142_at"	122.4859156	71.4317289	158.5995354	79.84776573	134.115617	77.25165553	130.5959492	115.7100239	111.4184983	89.45448566	93.37721743	123.0823566	89.6534646
"1430_at"	19.79334737	14.31160003	16.53076225	18.79338774	13.98872229	14.45583721	14.31367567	9.283720131	13.61004403	23.60855214	20.77724916	19.54330467	19.10312442
"1431_at"	67.71450833	88.67238835	105.7627757	75.29990635	112.9976146	60.61281263	28.65388703	47.51041442	3.688524655	38.97282251	15.60045263	41.48252484	28.50129232
"1432_s_at"	439.1946057	380.1498018	460.7262923	569.6464367	317.2074066	294.2320338	155.9167131	102.917205	116.1820976	149.9697068	177.3585462	131.8600648	141.8514888
"1433_g_at"	637.3927871	609.1024624	704.475396	643.9726017	658.9274451	1182.523848	556.6289659	994.9012612	529.0553853	520.6898012	1217.167962	552.0473438	766.1937465
"1434_at"	106.9560363	57.35906961	92.62355072	112.9829272	114.6997594	88.04600852	62.59044585	75.38606191	50.96344322	46.32571785	38.65749998	98.0142485	44.55995985
"1435_f_at"	21.15315588	10.31239784	11.56928853	15.61590048	24.14906375	12.8371906	4.825434505	8.441437228	4.989562006	6.82529668	7.156098415	7.917030538	10.1107006
"1436_at"	87.79599875	45.63688082	53.5285613	59.90711723	25.11491563	13.34366811	17.63387575	45.97922691	20.56285495	53.07722253	43.79201452	67.28590228	35.40749899
"1437_at"	184.7159123	71.76922236	155.64374	126.255482	134.3984316	152.6285335	61.11671633	82.33519886	72.84261272	59.4138366	84.22762165	85.8148638	47.08469097
"1438_at"	110.2231079	42.56947283	48.99747645	97.14134296	57.62826286	118.1221636	40.83612515	42.36770256	30.04350149	36.07413917	50.82987393	32.40060913	38.57257103
"1439_s_at"	472.2018615	346.1254952	455.2988038	426.1113231	323.051377	386.0765154	475.3791566	277.9393491	338.8938937	235.951993	242.5733	304.3413925	244.7129303
"143_s_at"	114.3314683	88.8752964	85.44732132	127.2634062	131.3010647	81.80540117	66.02937277	46.32813586	83.71438117	68.23735109	40.24868767	51.08340702	48.83154832
"1440_s_at"	224.0967536	152.6191676	184.1454438	326.2268561	103.9550431	127.8308609	159.1113491	241.0198729	220.9819048	112.0781764	332.3572221	113.5861661	87.69303307
"1441_s_at"	92.74408999	107.3615375	82.18069968	216.1918466	124.2793168	144.6475567	80.54533016	156.1774346	116.5635204	127.5180019	179.8081079	77.64149739	68.90125663
"1442_at"	345.7024439	270.6826563	323.5119461	371.3690466	396.9311212	224.0032441	160.1167553	143.818603	94.11940599	114.7098007	132.9394645	154.4116059	96.33552006
"1443_at"	25.98547632	40.82249659	28.35553739	52.2905701	40.92155977	19.2460885	16.4069652	17.08897916	28.84196565	16.9616326	13.03083787	23.95969249	10.49251786
"1444_at"	1009.276556	751.4288583	937.257947	785.6701602	952.6838488	876.7335842	954.550527	887.5448893	843.9743426	956.9537003	913.6095074	1031.957521	927.371777
"1445_at"	61.97224369	106.4838501	98.01137754	132.9562597	144.0810289	91.32241315	16.25020296	51.12474524	74.46243912	63.27425471	112.2369228	78.94424464	44.20136457
"1446_at"	2412.700149	2472.282967	2301.950029	1875.685208	2166.928384	2148.813439	2182.42944	1973.394742	2035.871228	2544.218333	2012.978153	2015.330346	2118.487054
"1447_at"	3040.410034	3180.913089	2879.345461	3257.384023	3426.257497	3359.330327	4334.258782	4056.227147	3706.525768	4903.683737	4379.120695	4335.441717	4251.307063
"1448_at"	2556.05635	2462.84454	1945.298831	1739.686538	2291.186747	2446.627345	1710.745933	1580.064108	1756.355954	2087.54516	1819.930613	1673.522503	1592.507339
"1449_at"	1740.469172	1844.354315	1447.707455	2091.411399	1659.460142	1818.7018	2031.080332	1948.24189	2106.078448	1973.228273	2308.72661	1748.111425	1783.400191
"144_at"	434.9897044	378.2784998	323.920075	355.3670718	263.636015	288.7022664	248.9528658	290.4786897	282.7736571	256.3087795	143.2626345	213.5348059	196.5735611
"1450_g_at"	1852.745335	1809.149105	1790.167426	1783.006706	1694.054662	1541.863674	1704.89406	1749.996825	1910.349851	2366.638021	2029.412984	1838.361352	1622.609098
"1451_s_at"	3469.082984	1223.236302	669.7175812	1472.518429	2644.278421	5813.362445	1206.761772	4573.146004	159.0826788	115.7570871	3607.062055	120.4810523	428.8096972
"1452_at"	1148.56068	1045.675276	1091.752916	553.5515346	529.411827	722.6998745	1061.382934	1187.066009	1309.111382	1421.323596	216.3208998	1397.733963	835.590901
"1453_at"	974.4884972	748.019212	995.6557515	766.8522054	877.3510649	735.5042153	633.8598061	643.8368565	614.12436	714.5315229	540.9298107	778.7789498	541.1936903
"1454_at"	428.9192274	520.3869218	545.5625463	460.1674727	666.331531	645.6674828	429.9446284	489.0443507	422.4194122	265.6687852	699.7326436	335.2319534	528.883673
"1455_f_at"	34.63337056	67.20328012	94.75129591	12.4023635	42.54071016	11.67085898	82.16000965	41.05259456	110.5834588	42.48699045	51.36820726	29.23717355	57.53543536
"1456_s_at"	731.8676342	535.6054698	728.039583	612.868922	720.554328	470.815905	452.9992306	593.181582	535.555772	666.0369017	271.3267473	274.0203433	234.9072424
"1457_at"	538.8035126	436.5691098	493.1662786	275.0696712	346.0016642	318.8166565	425.8155842	399.3584982	392.0109917	363.4879309	332.8873252	410.2734152	372.5519989
"1458_at"	197.2636056	191.2857546	192.3128723	276.3162159	212.6300307	195.6651261	130.0054748	96.89498708	147.092846	37.83898326	231.1511854	127.8008506	161.0166083
"1459_at"	179.6185	166.5065472	112.4866292	137.2543878	186.0906048	141.571774	173.5507992	161.1365862	127.5916841	97.62971626	97.33484581	72.12697835	98.30963508
"145_s_at"	206.6335976	55.58865492	86.69068091	175.8053706	168.2508891	104.0355092	65.56070763	21.18108953	42.6751085	18.93509393	52.07513004	51.48337978	37.37165689
"1460_g_at"	248.9206716	168.5551706	189.437008	193.2109199	238.1891551	146.520153	186.0340994	157.6002078	112.1318385	100.4730528	90.50557675	115.5809225	142.1845848
"1461_at"	1312.438199	1859.573612	1291.885058	936.4103813	669.753879	902.7785162	1440.727293	1086.754761	1241.739119	1458.679671	1001.954769	1545.462679	1126.151129
"1462_s_at"	46.12806845	36.21428046	59.47172802	40.81850205	41.20891549	28.90160723	23.44731241	35.15942874	18.6490669	19.39078019	25.90667736	23.53201411	19.93262966
"1463_at"	1021.498816	845.6280939	920.2799949	1038.48955	1123.258661	920.3622736	994.2030843	961.6958525	766.162889	948.0926489	1170.910471	1024.685212	916.6619625
"1464_at"	205.1764252	177.1687613	218.5407467	222.599939	158.4533593	105.3544136	123.9977242	119.5908665	186.4592726	115.4306015	131.2273092	140.3772579	71.0147192
"1465_s_at"	33.80144686	31.9249578	54.88491514	23.2988839	5.762203381	45.12063343	17.50239287	57.99504886	21.48697604	35.15437863	34.4069106	29.37519424	12.1763562
"1466_s_at"	264.427685	407.8367848	689.6816511	4.36704084	7.741978484	5.415918191	372.9993649	1837.765158	1981.124226	1330.68681	5.81611205	153.5299566	332.5875197
"1467_at"	3321.637736	2466.559125	3084.878403	2488.809289	3054.096436	4198.011443	3172.827243	3048.958278	2775.308438	2605.306774	4247.292527	2557.269764	2278.271531
"1468_at"	636.2963987	654.5358711	485.4147877	363.6985755	536.5885999	514.1619687	1079.965492	824.0849348	1321.794057	1175.768902	767.3901355	1148.686805	865.6085658
"1469_at"	612.106198	737.1082234	1870.67618	895.9433124	736.8551498	804.6487557	959.0291523	874.764831	1060.881897	788.3272935	904.048382	825.1816003	748.295911
"146_at"	518.6029263	457.2225618	471.8014116	403.0658331	417.2291506	429.0720434	509.5279608	445.9502742	419.4070411	404.5393172	440.3226797	443.8017627	406.4087018
"1470_at"	747.2643359	697.5065037	973.1461859	1010.135447	773.0302755	794.7159787	1652.881691	1229.560189	1688.193825	1491.65685	1004.680092	1427.650315	1185.598759
"1471_at"	12.35460848	14.48337392	7.279366102	21.34338862	11.98014539	9.182852584	4.636570366	5.498596969	21.13694017	6.038007781	9.396822498	21.45272235	11.34305265
"1472_g_at"	48.36636052	11.3321273	134.9123284	14.42005984	70.97871725	22.03398796	45.81844434	42.55182784	29.21219519	30.32281744	11.91631397	21.19599953	43.24712097
"1473_s_at"	15.15030126	21.53589344	4.064504435	34.94178554	25.77274297	7.319088425	11.63324662	1.444741333	2.697210098	0.500931567	14.16194453	26.54239229	2.411522343
"1474_s_at"	68.70178667	51.73313012	75.39018169	48.60479603	34.63628561	39.26350238	12.35943595	6.861465605	18.5366138	22.67719414	36.11453091	35.090235	37.25170635
"1475_s_at"	30.76438199	34.52371876	25.19519561	35.38678247	26.63743963	29.50102254	15.58027575	21.38837933	20.0579515	13.28232002	17.61936196	21.83982866	14.63182731
"1476_s_at"	170.7026875	137.4107555	310.1759982	247.4677169	177.6505029	141.6059343	79.75098958	51.36166037	50.02689753	27.10029574	39.03538404	58.58159047	13.35425983
"1477_s_at"	236.2514361	51.25797643	173.4539881	220.4392483	184.4344948	151.1589062	114.5769421	114.4744349	77.40744901	122.1299668	109.6789936	157.843373	77.80870823
"1478_at"	5.557750522	5.475473765	10.92222593	18.23402246	3.474356785	3.05761849	16.63138212	19.95871809	1.923031297	2.681279722	14.22336185	16.69617936	21.64246696
"1479_g_at"	18.16960183	56.59960087	24.60862634	38.81885801	26.56453881	26.3011044	9.976140029	2.893082891	3.989159697	7.905694099	1.599150827	21.37541438	1.282583384
"147_at"	1365.313928	1037.272274	799.195893	1076.928315	1101.426157	939.8150145	1054.863781	948.4003062	873.797915	983.7585089	851.5800344	1065.090119	851.5855207
"1480_at"	854.8823575	468.9878862	721.1650413	967.4976635	615.7088243	909.9300808	722.2898904	690.7549388	631.017229	927.7880023	1546.433331	744.3270534	894.7545088
"1481_at"	42.01366253	27.98217434	39.60304565	30.53084453	49.8043164	45.93068528	21.83422799	13.88099824	32.07970473	23.92978633	5.667553267	26.56303532	25.94855605
"1482_g_at"	32.50634455	79.83283487	102.5672147	89.3760417	67.31493145	53.64737476	2.735964761	4.220217718	23.60679359	28.60792349	4.900873126	1.82532232	21.53181542
"1483_at"	490.7431486	236.9386376	502.7529919	440.2332911	655.7791114	418.8707392	181.6151086	173.7945456	137.4339593	66.42511991	125.7639952	158.109462	149.0452759
"1484_at"	75.95451096	54.98703377	50.99494083	29.08220656	53.720008	25.18499866	41.07123341	32.86330438	16.18705313	40.76768357	65.37986063	34.70451435	2.982472827
"1485_at"	0.774329737	0.691444597	1.303689379	4.921911197	3.645830404	1.990518618	0.601838646	0.458061269	1.695579114	16.68707613	1.447154089	14.0557209	3.369368448
"1486_at"	885.7404431	1024.402171	1333.591071	1547.597989	1918.859726	1175.576723	2964.360799	2074.895172	2363.823671	2886.786092	2157.745347	2115.352253	2426.929222
"1487_at"	553.8841312	478.2119506	466.7527743	598.7964194	501.4596994	457.1779992	472.9112307	354.8180134	430.6697667	363.9404078	478.3952989	413.4708124	358.8097622
"1488_at"	2134.09365	2636.559069	2391.301094	3259.28152	2822.610692	2404.344851	2140.255009	2267.622137	1887.314283	2344.840487	1616.697058	2619.812183	2643.695598
"1489_s_at"	34.41696278	34.40340879	30.92438238	42.99460537	57.59325878	50.24199318	21.03569453	30.70960088	26.44539818	23.62832283	16.34196664	13.84061419	12.57399763
"148_at"	518.3857825	415.4843919	407.7019265	462.411324	275.4351746	369.5862662	473.9913367	351.196891	422.2340181	309.5848042	342.0930992	280.8322942	446.5185789
"1490_at"	22.30983959	15.48358907	16.44391786	50.97279375	20.73990431	55.028311	8.391842873	8.389867827	23.26512039	4.295873013	25.52587932	38.67055254	4.20297724
"1491_at"	2289.052453	1347.522977	1281.742865	2777.890961	2049.988083	3225.881689	1154.760776	876.5681858	295.3997015	170.9125903	7848.393473	138.9279064	824.3510851
"1492_f_at"	358.2434524	261.6225287	316.1909228	260.1860481	265.4119885	221.2295508	115.4584063	165.0326732	137.9982514	84.22459729	138.7959522	134.7606303	77.52660597
"1493_r_at"	18.17856392	5.395695221	4.102103268	8.527816322	7.771653444	9.342940907	4.476545188	3.374643483	6.750794315	4.971792389	5.674240642	6.305942068	4.177317794
"1494_f_at"	413.5077645	377.0060462	463.8889872	463.895734	404.78759	432.4296478	201.4709315	180.3964384	224.3624822	157.152358	191.7087705	198.3423757	158.6033886
"1495_at"	986.5987822	1207.861674	2047.85053	1255.806511	3289.42285	1029.220248	1132.201161	840.0974196	442.3468074	1209.950771	1581.775154	1031.099599	637.8106852
"1496_at"	387.3243378	296.7091162	428.2223591	323.7468484	304.0813559	171.835353	463.0260153	428.1458123	675.667709	432.8404602	445.3865084	473.9589914	428.6288468
"1497_at"	938.7261221	922.9621688	930.5643966	1019.058584	753.0870895	967.2516376	1559.443559	1168.576464	1676.82221	1465.224746	2212.167366	1649.638041	1466.639947
"1498_at"	250.2241308	172.3238906	134.8503933	195.8325136	138.6869884	178.5952371	16.03006772	111.4545375	134.6267417	123.5668473	32.08155727	88.59847327	101.8308468
"1499_at"	2036.068569	2234.496356	2339.226389	2351.966461	2191.261956	2336.048364	2560.134858	2112.085074	2437.684933	2623.066167	1930.148208	2618.529253	2258.565926
"149_at"	383.5970674	324.0733915	464.5090953	267.3416047	369.2162059	455.9566293	281.5471246	240.1939933	226.2753426	266.4732096	316.7034938	263.3091254	199.528455
"1500_at"	61.50660173	55.7925659	35.13154227	47.24357495	55.6791785	38.66493276	22.2914292	9.47644181	35.3994208	19.04548481	46.72866622	35.20740598	22.31849557
"1501_at"	10.99433285	3.585378207	4.094423774	36.48014132	6.209136623	4.734630449	4.369831537	41.17544661	3.447895863	5.873894137	29.69598653	2.13016517	23.1318591
"1503_at"	97.32283925	64.03366746	94.0654921	55.59486964	93.00018912	83.46667291	53.80910593	18.56930869	20.05507681	12.40244312	21.5433363	2.091334664	21.69067686
"1504_s_at"	7.040863439	11.32926082	11.55689309	9.082791388	10.38201923	5.865432024	5.864982696	4.059543021	10.21351011	5.56369166	3.967973969	5.936121802	7.165385914
"1505_at"	682.2603936	370.5967492	866.3080435	251.5565591	961.2448234	914.5070867	373.1118402	331.2915616	239.1613262	266.1659058	529.0143311	255.9464859	173.7586307
"1506_at"	122.5033326	54.19226213	174.5540615	313.9507002	72.15808572	122.665676	49.56665943	54.87715782	42.42313931	16.80310417	34.19305556	53.59228809	21.00697009
"1507_s_at"	1091.327193	1208.552638	1409.625407	920.6933399	2723.148759	2463.474251	1734.795768	1038.520459	1208.300156	1809.837081	2002.941855	2451.181273	2141.109649
"1508_at"	57.51553064	34.31832677	59.2266491	36.41348125	32.31887992	28.13058937	56.56664443	14.01527178	101.7145661	20.48071529	49.91945325	33.1751675	18.93217712
"1509_at"	129.9436455	67.95684067	66.47489489	119.1063124	94.75908841	113.4494984	16.51531887	7.323193112	29.27528505	30.98887019	7.466402046	10.42650687	5.202758662
"150_at"	60.9294913	38.6406083	69.87182202	109.4790139	74.48675849	44.84450592	34.15355038	28.51979143	32.5368175	29.21569867	54.57641034	60.93351352	58.25441497
"1510_g_at"	112.0155322	98.13270193	58.69815023	118.1648339	49.50889201	89.74465566	33.15555122	42.5733743	8.172823973	33.72781684	20.30437881	60.23927262	35.71914426
"1511_at"	153.2617541	76.4921598	205.4684777	116.3558254	195.1016422	161.994027	132.9362749	29.48104274	129.656259	81.27983209	142.4274549	140.4933811	143.258482
"1512_at"	1338.291875	1248.581525	1361.500847	1183.169237	1105.061709	1007.839568	1035.488813	898.3435151	955.9334243	981.7954214	883.9439119	1003.589579	908.8317287
"1513_at"	66.4199958	53.03221223	86.93713215	89.67619797	80.62945677	64.41469776	66.37766613	43.65087867	59.65120987	37.05181471	55.10418958	56.30621679	49.67575602
"1514_g_at"	62.72790393	23.88358343	29.13108752	32.1013924	98.3493666	19.83706608	39.4028758	16.95226402	23.0421569	14.25534681	22.75083415	15.07825667	15.13415077
"1515_at"	444.4942308	239.0208987	427.2080303	169.8940007	542.5629083	740.9059642	195.1849154	213.4433714	150.0883028	239.5143675	251.080406	277.5757232	266.9630291
"1516_g_at"	818.8784721	536.9631457	1048.677335	339.5429107	937.1682674	1364.910394	401.2507332	283.9547815	387.494448	414.5690517	368.4917742	375.2688231	445.4986888
"1517_at"	266.2038387	222.0772784	220.4421733	370.9286236	310.6157637	242.1604681	47.24033022	34.81638256	53.94694463	77.530486	38.69796295	40.58374847	24.60447818
"1518_at"	120.5398237	37.47426137	151.3694406	74.06520282	64.17816549	93.31746545	83.83644368	33.1359977	25.04450718	13.55736169	115.5868149	15.14051756	22.48924639
"1519_at"	138.7875668	168.5157735	200.0955969	113.8024263	223.6577306	94.60799396	229.7358812	154.5881567	89.31176564	159.6929549	90.57442477	155.2339541	131.2322031
"151_s_at"	3260.30995	5355.077716	1950.131656	5324.065356	4261.543141	4292.295469	15741.45844	12985.2304	13661.57884	18937.88663	22666.4995	14353.15248	17119.04319
"1520_s_at"	145.7486733	72.52661931	237.6622497	89.61579193	85.03504307	59.96076199	30.16338498	74.71847564	34.67755772	76.34839602	34.63396976	65.64854891	25.26703326
"1521_at"	1237.710583	1143.204596	1162.474851	685.9020167	934.1399575	1898.792313	1176.368068	1340.422136	1043.747842	1437.79929	1676.821753	988.3963892	1838.139099
"1522_at"	33.53910972	25.09179346	24.90373733	23.47889231	39.54661397	20.27036175	18.55114619	17.45199485	14.75394763	13.46255631	12.30069524	14.49493182	9.321209769
"1523_g_at"	436.5168649	301.4435808	443.7475215	577.3393308	359.3271162	407.904752	132.392125	153.7903703	208.9962883	173.059216	156.5953969	141.4543157	157.0329798
"1524_at"	469.3488629	416.7639777	441.5076638	364.033611	395.7083484	352.9893587	154.2889522	137.7771731	328.0801972	115.1311686	156.5506295	176.3004988	234.6562346
"1525_s_at"	74.26106768	29.2147518	38.2076215	53.37827053	18.62175707	58.21883736	36.58485238	38.09083883	49.88853579	34.22823336	13.67218689	56.38226101	57.1495368
"1526_i_at"	38.28488874	25.55365814	41.91166851	36.98315255	18.76585785	32.50169352	5.971486157	12.57617661	19.45861093	4.357312791	7.463936491	5.833353097	8.011749684
"1527_s_at"	62.77794967	82.12363986	147.0985392	93.50825257	119.2613966	89.20655443	68.27891401	47.98369607	49.36686077	99.31927371	30.78528361	86.13168064	8.600597474
"1528_at"	27.93994482	15.88091319	20.10593212	18.28751539	23.42883469	20.94412075	27.71526428	3.018689419	5.562725558	3.659663814	29.85460009	5.289409081	10.11467861
"1529_at"	273.430507	476.4385075	235.6411729	1078.653803	671.3480526	446.1233463	426.1993693	171.6938827	216.8219745	336.3861733	699.4442667	453.6292042	388.6564918
"152_f_at"	118.4065452	141.7963304	27.02265877	185.2711769	154.3973156	116.6403404	102.6662938	79.3182087	151.8944798	127.9012803	122.3969509	80.68786567	153.8293006
"1530_g_at"	111.5578896	217.2065838	158.7176182	591.5675545	315.5193342	165.1648933	95.23044897	80.34746404	80.10175567	133.6404658	331.913164	214.058642	158.0226882
"1531_at"	104.4027029	85.54372587	56.89482721	91.08298265	60.87115618	63.39090516	50.92192181	34.30284541	56.26557419	30.5205353	56.2431489	29.63638919	19.94658988
"1532_g_at"	209.3662227	163.3274182	195.0890256	197.5426696	149.9291046	76.36583118	134.0683409	145.7798622	111.3541843	101.9083384	125.1924967	116.4645647	99.84069202
"1533_at"	212.3944757	88.86337401	194.4445807	87.47313594	161.3954168	123.0811445	22.34715698	105.8680271	116.0580403	163.5670322	128.14669	90.42636415	99.73869353
"1534_at"	35.3887007	27.51106735	3.489486025	10.70962081	55.21620677	28.18754328	34.97650883	22.74243089	36.21381242	3.367671865	6.592731819	25.48437226	22.54389573
"1535_at"	456.0124316	501.9314029	439.048662	933.9356571	896.6554062	492.6980352	522.2178463	570.4831972	628.5793427	731.9067756	734.492087	798.87347	428.6919626
"1536_at"	116.253782	4.623992906	212.5634998	70.1668283	93.9458447	153.9053347	30.32284316	4.120922041	23.5065987	54.30061616	99.259494	5.879544544	22.65147639
"1537_at"	409.3595495	293.423695	348.7003956	241.1790693	264.8789247	305.5349826	403.0378213	450.767835	503.366024	411.1336824	205.7039151	379.9782568	500.3285748
"1538_s_at"	10.76834449	4.255636789	5.139868623	8.586757695	5.123666132	5.680225742	3.633661464	1.428045809	2.632623767	2.650183635	1.372527209	34.16468024	4.215992985
"1539_at"	211.6502166	111.1754409	257.876077	149.7721247	107.3651717	142.8131069	123.4491685	138.8669126	150.8972609	164.0085558	190.6102438	57.6759623	117.4731579
"153_f_at"	68.25720683	138.2886299	67.29779994	116.2708503	30.53857179	93.01083069	92.86981242	97.31581116	86.67825746	46.69416749	138.9738168	134.9479818	78.37906081
"1540_f_at"	59.91675442	21.43108835	81.00567214	20.23540943	55.43876338	48.84965443	31.02777283	22.17915121	21.73700425	8.67674977	37.01791834	16.700276	8.744040065
"1541_f_at"	85.10145216	98.17673722	52.80895666	44.28721845	61.31846715	95.84875847	37.46188954	50.13734493	23.48983811	65.85608974	19.750081	42.25965351	34.51243723
"1542_at"	245.0828926	260.8681886	334.1023272	329.9703877	145.1622766	376.0622245	136.2477474	163.183774	245.3635586	179.8708728	198.8273579	173.1613744	172.807622
"1543_at"	15.36484354	9.148557225	9.373151826	8.831231141	10.35077721	12.34298654	12.72659417	3.776972831	6.544669583	5.000668678	2.767323333	4.236088638	4.422853913
"1544_at"	30.43517802	31.15685736	81.64457281	43.98863282	56.13087204	38.27406839	22.70766487	17.76719126	6.19963717	12.7606865	8.838221033	3.362789498	23.79234794
"1545_g_at"	11.66729577	13.20281944	4.365431818	97.63316851	51.3238968	46.69009321	3.822141686	13.82074968	13.25686074	7.782323332	116.2921764	3.419001704	4.684737397
"1546_at"	48.52442331	47.8363936	48.05497133	43.54526464	52.31091809	9.627605224	27.23824433	56.98081752	49.40254855	58.01346876	25.76663973	7.501824629	26.95771818
"1547_at"	51.2374963	34.57648468	64.16195481	70.75507098	127.897923	40.89276131	69.15383242	76.58156239	19.43589722	30.79862218	140.0144302	19.56003128	135.510369
"1548_s_at"	168.0418351	185.4032702	168.4358542	217.062619	178.0862024	116.6577055	46.06347519	14.83963713	73.63015505	12.3251755	62.07035023	24.80865253	43.30532533
"1549_s_at"	39.26171076	22.07231665	27.27669836	35.11923599	23.58722573	18.70971489	7.22707343	9.781622202	8.032849043	8.042490341	10.95512614	9.529928027	9.070123834
"154_at"	13.26259688	20.90875568	61.07620712	7.950934063	39.60991093	3.45452164	24.80271505	12.77865796	3.972762096	2.878751187	1.274458651	22.81731052	5.93647367
"1550_at"	752.7133929	637.3656085	777.4576217	617.9833005	463.984749	445.8365024	620.5915561	608.0702542	549.5968029	681.5599973	842.4728516	676.7873017	714.2369555
"1551_g_at"	1109.442466	949.0991092	947.2664895	1119.822729	1135.164881	922.5258161	832.9577253	792.8772982	837.9866506	763.2956715	1039.752906	943.9477707	934.1607772
"1552_i_at"	298.2339236	209.8846271	325.7472067	439.9046101	176.9667504	159.9953732	130.3951364	125.2456662	47.15192351	88.18562043	121.3207132	51.52732977	76.65480097
"1553_r_at"	60.3371701	9.079248444	41.09552133	24.58522179	59.5252441	54.21054159	6.312036289	5.68062606	19.69351593	4.791512261	29.69898301	5.756123631	61.40290793
"1554_f_at"	97.1811793	100.1984055	71.97084684	73.13999417	85.49324396	22.9536223	51.64696263	47.94964631	69.61571969	25.96170848	29.93750043	24.44568317	28.98684526
"1555_f_at"	267.0374378	267.7903597	214.2433614	283.0690213	226.6357199	151.3296633	41.14856562	53.62611703	100.4859337	64.72941101	51.36312935	17.01894163	39.26817586
"1556_at"	331.1106153	412.6786562	383.1689889	291.6651717	322.0958279	184.9115054	443.1907369	442.1928957	480.6020908	458.6518905	404.3327936	410.3743352	349.2935184
"1557_at"	47.089611	13.87709557	64.04779436	23.33498203	22.49927829	57.30906386	53.97423766	49.07073413	78.58247757	57.09211112	58.20713208	28.92117729	89.69416982
"1558_g_at"	144.662783	82.78077036	107.0959661	138.296268	74.0074208	95.00976938	74.11132823	68.06434982	84.40986628	78.43921922	53.97672145	53.18902703	68.72353873
"1559_at"	31.33536939	15.74444868	12.79061624	32.7607378	32.70648655	16.01928156	9.525346291	20.36605467	13.33964939	9.412574214	22.75869128	9.032264678	5.914825832
"155_s_at"	2101.368507	2142.016684	1540.3099	2162.450486	2003.274825	1950.159049	1973.405689	1523.544161	1721.286835	1932.593093	1880.38547	1763.01262	2123.38903
"1560_g_at"	121.6814647	57.22685024	36.79687444	58.86864724	47.42298873	73.43793383	92.56160458	156.2665981	128.0694124	64.63723755	101.2810323	102.393436	89.02731573
"1561_at"	28.18992011	16.44950755	15.38424	21.05009971	27.65199788	10.10670561	14.62828379	7.118832995	12.89922642	7.76521554	13.48245189	48.82197775	66.4262846
"1562_g_at"	92.78170831	176.8237009	193.5795908	284.6369417	219.7250354	149.5481945	95.54558615	178.5862343	269.5963413	130.6659589	218.6972639	201.0262442	224.2209392
"1563_s_at"	2271.975095	2228.87578	2593.993395	2411.722972	2165.692351	1775.41839	2172.258194	2296.815486	2702.03056	1948.56717	2526.842122	1917.327668	1983.863351
"1564_at"	1907.925702	1442.44033	1810.710959	1765.538983	2249.182948	1743.161929	1087.788979	1017.006477	1009.347108	969.704824	1207.366083	1151.945767	1110.893156
"1565_s_at"	919.1181717	656.0126428	651.513079	809.6691077	717.2574295	735.150844	763.7727057	615.6588257	706.4470233	526.0975883	716.528102	588.2389687	776.2285135
"1566_at"	42.31233295	74.00066475	25.62854249	78.30109712	29.58649572	18.47719934	12.8332836	57.69554309	99.46399708	47.67228451	43.25470933	13.14730565	51.05109751
"1567_at"	199.5317183	83.46842959	314.3683996	279.1357857	246.7523104	242.9278487	72.04737696	76.99384827	114.5307804	22.73751929	58.02040687	83.89918076	78.85920729
"1568_s_at"	90.7285981	70.15842899	67.05640404	84.89292316	54.73296417	57.17506705	168.9854456	111.7560671	108.4382836	121.1104108	66.49675212	92.83474907	148.5896299
"1569_r_at"	140.8461644	159.2470485	171.6903485	224.6684414	143.1387657	133.4649266	201.3631123	193.3934199	196.2752484	174.8066443	124.2745718	188.1563535	148.9902533
"156_s_at"	69.6378141	51.69460808	36.29714303	69.04058491	50.1286495	52.16778982	33.04379413	39.39695681	58.5895559	38.17082329	24.233937	34.77671152	20.51298201
"1570_f_at"	14.52512733	7.542783669	31.43739376	2.292310896	28.8391325	25.48491288	2.505205135	8.072142875	26.32744337	3.964537006	3.903725487	5.918510072	31.23019809
"1571_f_at"	298.4765431	198.3747461	158.5663848	197.3851422	152.093076	153.8724131	197.0462188	182.3850201	150.3989999	169.914165	192.0972699	141.3157082	153.9222938
"1572_s_at"	101.9520934	179.1891296	145.7260855	156.2965889	125.7879654	39.26946389	65.993897	110.4517556	66.3419534	22.54778235	14.24755862	95.99859298	51.50896363
"1573_at"	53.92584955	184.7698392	195.2946761	308.2267635	49.74875521	52.78270203	34.76444933	21.09408938	29.22118398	20.29575839	71.28604121	62.75162056	29.68790063
"1574_s_at"	140.4672486	128.0148885	118.5083563	186.0566134	115.2308624	82.33002002	25.62244716	58.67185853	51.61250238	43.74674778	48.69025521	41.37389632	43.92047716
"1575_at"	58.0700221	49.09956647	34.28936983	126.6168144	60.20110324	93.01915451	24.55387819	72.95777303	25.89541735	15.54873041	315.1004319	19.54706862	10.80340958
"1576_g_at"	21.9396214	19.86327919	10.09333319	25.42602768	19.05556263	17.55471298	6.292880171	22.41923459	20.37773327	9.270479287	173.1693327	9.769358534	7.44324399
"1577_at"	296.7174965	132.8302558	267.8222842	100.5797763	66.47410931	195.8722545	150.7841176	189.6833934	308.8144831	212.8508562	33.14921009	160.6540282	225.5686635
"1578_g_at"	131.3893872	128.1975933	101.2203908	66.14651839	94.41983704	83.91120592	173.8766715	156.3172598	164.4930354	158.6552531	83.18341571	125.7825773	121.4992269
"1579_at"	16.03582434	11.37399426	14.46338778	12.81686018	16.72271669	13.57016797	5.013781541	3.470679476	12.91203336	10.91232726	19.17885986	13.83716639	7.440736224
"157_at"	2.718733835	2.932547602	3.544200727	3.331687306	8.600301778	5.212093712	4.779037551	1.981750061	2.656564576	4.520165185	4.974573946	2.761259643	5.796556166
"1580_f_at"	4.210805366	4.978118337	8.622100496	6.322547373	6.733513368	8.649872037	2.982728633	3.674596303	4.131843386	2.377334586	4.74189062	4.267326039	2.43519035
"1581_s_at"	261.2113727	168.5143464	313.1599689	200.5113674	262.9596057	154.3259569	142.9441106	130.0904362	203.1348162	224.2024137	153.9314367	165.5342628	75.37527033
"1582_at"	46.89191283	24.45026312	59.17942016	87.82473737	72.19241229	48.76157967	52.20980939	6.231402788	4.000208871	24.77243193	2.53809114	4.521137826	2.920867195
"1583_at"	234.7266246	205.3265815	198.9549759	157.4266714	161.9351508	168.0645537	109.7409448	111.2014425	117.7604235	133.1869308	79.17262014	146.9374664	69.75531478
"1584_at"	68.23810526	32.09762309	68.44846575	87.21050851	62.72097935	83.48733197	25.19136761	49.97378318	28.23219586	40.86323378	27.14264244	5.856045311	2.149098852
"1585_at"	250.6117911	153.1208455	134.7510373	145.083177	400.3074182	127.3463562	266.6028844	556.9540412	191.5650041	538.5020394	12.76953509	451.9874544	365.4666104
"1586_at"	1600.974871	2221.814122	2326.515036	380.4999875	1740.166519	2029.037201	26233.93089	25660.20742	20583.11052	16768.36774	4928.748785	23028.13312	16647.67481
"1587_at"	452.2337922	251.0728	324.9547841	373.3158995	330.248494	220.9093064	290.3700348	442.9017793	292.342005	324.7699216	360.4466046	410.7332	241.1590801
"1588_at"	98.39210628	72.55062343	30.97841697	79.07170378	72.58658389	16.01114078	83.51945223	60.7172074	63.63121774	50.18100003	48.75031475	52.73717078	60.51438974
"1589_s_at"	256.9909849	157.6700079	165.7039708	120.3303847	121.8794863	137.734905	158.8204423	139.8239572	144.9789052	139.8309833	109.861432	132.0069041	135.7584401
"158_at"	395.3416147	395.2129834	413.2650926	444.3728178	235.0940207	340.2024807	234.7220494	265.8847179	245.0300971	197.1279678	430.0069231	166.220341	338.2056199
"1590_s_at"	460.8990075	350.9388914	317.6013769	544.4911136	539.9433719	499.4570802	575.4427374	526.7971817	658.7592671	625.3110684	866.5570184	721.812275	552.9767295
"1591_s_at"	329.7561493	749.2478979	1774.134693	134.0040243	132.2605043	49.18990515	1511.714935	651.8365952	823.4491686	1028.408373	60.28286379	1638.850617	730.8575943
"1592_at"	459.0513566	206.8927572	627.1928932	185.2705373	770.659263	724.6326209	133.7998863	76.42178739	109.2614606	147.6645631	212.1231007	68.49680621	91.7396807
"1593_at"	612.0147503	463.5778341	830.2472815	587.1392399	390.7012948	579.5803752	411.2748951	560.8001334	354.6538899	477.6549329	207.4324292	426.8995098	351.7833153
"1594_at"	623.4831358	529.8244912	635.6060589	661.6031086	562.9558817	788.4708067	472.6092376	541.7250827	582.7411673	490.906375	601.7285715	488.5227613	633.4156048
"1595_at"	317.5585832	138.1631987	286.4978093	930.9810714	786.2794876	377.7953623	245.598753	417.3264112	157.1112834	237.677586	681.7344299	283.9397609	331.9751141
"1596_g_at"	533.779559	320.3669298	320.62034	2272.403574	1537.758705	668.9966442	545.906785	1165.585443	485.6603343	676.5376088	1427.505385	861.9193248	958.2277244
"1597_at"	154.7523237	412.746936	138.4496732	670.5921077	630.6159991	761.2314522	516.8270196	907.1237525	681.9712385	510.3134674	1100.494701	460.4122884	1414.84996
"1598_g_at"	1964.800903	2178.315787	1984.201373	3165.738962	2895.767606	3360.056738	1363.616321	2360.008875	1834.647345	1592.444823	2676.937892	1356.615725	3670.561196
"1599_at"	246.1145703	102.9985711	195.3078189	19.47957558	199.0362531	332.580666	84.92640507	131.9641528	136.9598606	130.1945102	158.5432645	79.84086885	175.0997197
"159_at"	86.57099844	170.5271343	26.65815776	430.687656	234.3969626	402.215118	100.0387979	53.82766133	52.57536028	76.37587302	1306.065571	59.67579924	29.37567264
"160020_at"	261.4987097	439.2841617	344.5508944	377.2304848	271.4437802	406.1927249	418.8126169	359.7183956	580.0548115	341.3938331	459.8457692	453.1968528	400.709851
"160021_r_at"	19.12293177	15.66326307	10.76047962	3.085988168	7.47389437	1.253264681	13.63631797	0.89963017	0.658561088	12.90099231	0.975797308	8.568462892	1.224597328
"160022_at"	51.24022238	80.2269207	150.6153362	124.801203	110.5025369	101.8500179	57.75654424	57.46237641	88.60507804	59.91182596	55.92260347	66.93335415	60.48973652
"160023_at"	115.3549243	53.25094979	69.56766571	70.6768465	65.89958325	57.14753518	29.24573535	25.54450725	13.26507257	37.13845243	32.24913082	41.29806589	51.77173278
"160024_at"	45.25587742	120.4259201	88.29986105	24.83067278	21.72533784	72.6944415	118.5865112	111.5380631	274.7368667	110.0678716	124.7654422	186.4682763	195.8158339
"160025_at"	51.09501371	27.28106942	9.48703241	40.35191566	47.16854311	40.73073757	26.35235961	23.5527376	30.72665963	2.785038486	52.6925422	4.885231043	25.75823002
"160026_at"	82.04715822	70.21105294	37.03294972	88.33727624	76.36598372	76.37538843	73.04309554	60.8520113	117.6896544	76.83141875	76.16735126	65.31041141	63.19155362
"160027_s_at"	1125.695545	1049.040918	994.1941396	1313.43146	1502.329195	1020.966342	854.0955688	653.1382287	744.509917	681.1623601	1067.571929	872.0973198	1014.792706
"160028_s_at"	42.52688296	61.25032698	87.05092083	74.50412438	76.45473247	57.45444953	38.83880976	29.7626509	44.33595686	47.46174684	18.38616435	30.4258078	32.27327442
"160029_at"	35.84602799	89.19026595	51.92337788	73.09569212	74.19661336	73.62968932	43.08748982	12.40075711	16.15314559	26.63368789	10.37408912	76.94658067	4.019561968
"160030_at"	276.447654	339.1936389	248.5916603	97.36731436	101.4594346	154.1953289	232.9815388	247.9868607	246.1650367	283.5230003	62.23083856	291.37122	204.5570391
"160031_at"	66.24628917	53.21342839	73.7927559	39.92331628	39.03864857	14.35912727	8.278676263	28.95516584	26.76348427	37.3739347	11.72324663	15.68726906	28.51017923
"160032_at"	77.1838017	56.49392675	85.34372551	78.1193651	82.67730853	45.57420723	47.47528048	65.6965456	91.52139126	59.1749313	65.31911313	57.588542	66.4298275
"160033_s_at"	224.074683	261.367603	290.2516981	239.4773278	221.8676603	210.2177349	116.1255134	140.7370477	187.5069124	149.1405364	129.9951876	145.5474466	243.9777459
"160034_s_at"	6.771360685	8.891716095	12.74259462	15.71519236	12.49825073	8.293164567	68.15765484	53.56563978	19.75195141	38.43212665	71.17299463	8.497126924	46.81478468
"160035_at"	6.599069741	8.082359004	6.85021137	9.657100369	45.16957941	5.460695723	8.435584452	2.519720858	10.91943853	6.711212357	44.6786883	12.26033737	4.508717629
"160036_at"	15.92550303	15.56663721	25.41002948	15.21558048	22.70835846	16.31960916	20.68202074	8.565896952	17.01719425	17.86841079	44.45757217	7.526171645	14.8402048
"160037_at"	325.5001597	308.4087279	319.3633752	305.0929097	249.048812	162.4883827	138.2741013	275.2679006	238.7670576	156.1494532	214.8250555	182.8000575	162.7792962
"160038_s_at"	59.1219968	193.0478594	145.9530732	300.8511507	55.58815767	203.7658386	105.0112612	70.89418335	46.6228251	68.63918469	66.71867474	64.22689557	52.84669503
"160039_at"	7.476316184	8.248084632	11.74209394	16.18460975	20.00151601	8.185846762	10.74096338	4.545107495	11.37447282	5.959394451	10.91329236	8.699297659	12.00657983
"160040_at"	8.349625206	6.365185016	28.80375237	69.56134673	17.18598971	35.46023422	22.75117988	10.81126631	21.31819761	33.38015114	26.44388316	6.750953722	17.41876711
"160041_at"	331.032558	160.4590987	271.5156308	313.5176915	210.0244807	262.4991838	185.9941004	157.1076186	148.7140962	211.207781	124.2626034	178.5493112	140.2237382
"160042_s_at"	256.9136985	309.6410583	311.1024521	305.1579288	438.2794446	244.430164	56.73907646	79.48734372	72.95050551	115.1298112	118.2585618	82.67523404	68.82642091
"160043_at"	117.5890626	118.8336674	119.0168664	128.5546841	110.8472567	144.0277894	84.05986221	155.672276	91.01680274	96.60586187	44.64748261	65.6370991	133.4292041
"160044_g_at"	508.8222077	313.2748801	294.7514861	366.2476611	392.0296846	426.9525004	412.2813208	378.2524595	564.3320623	361.7784019	335.6283472	304.7241786	301.0326568
"1600_at"	93.29153067	56.59251224	72.45524883	68.55587872	82.35283581	21.87186983	32.89250134	5.237091069	10.48254116	8.253662919	29.24791162	7.749604012	33.36435254
"1601_s_at"	30.11404684	19.20889854	109.3233897	30.43560724	22.62312047	10.99122514	232.0503724	311.8386509	567.2684827	84.34606743	107.3424757	216.5143153	160.4355206
"1602_at"	647.4862926	596.037133	827.173346	875.0394724	636.3823297	609.3691051	411.9951974	378.7978794	373.2424694	416.8465252	257.4918692	412.4843366	303.4955237
"1603_g_at"	709.9006675	648.7597941	797.2363109	938.2028425	787.0648028	554.2335562	554.8737384	558.5688721	704.6128532	593.9472896	331.8732039	461.7544079	507.0062506
"1604_at"	38.53415685	33.20220544	51.00045139	54.10196016	9.880579725	27.82697863	6.72673578	6.693964956	17.28726783	13.52154869	4.124023392	39.36176007	29.90712822
"1605_g_at"	81.09648733	19.03006917	18.58131279	121.0410349	13.53921829	135.4128287	89.22114596	42.17537607	239.8222178	88.8065494	9.04261662	222.5156014	119.0665847
"1606_at"	31.73099912	29.48733374	34.33876931	37.50969098	30.071243	19.59253642	116.1464516	79.95456185	85.73058424	60.63532445	82.9393784	102.8352664	79.75670627
"1607_at"	11.38728486	9.271517376	15.51540852	17.63098032	11.37472144	20.81145443	18.85267679	16.21700323	8.545920314	20.52693682	18.31481048	14.22057903	20.62010156
"1608_at"	316.6485571	244.6424726	195.6964051	265.075356	238.4702924	220.0961265	31.29436072	59.36951098	20.88774413	20.76981907	30.69238719	82.14993385	11.88581632
"1609_g_at"	490.2985311	290.0511389	318.3146386	259.9408875	203.3261218	360.2858621	303.2593411	537.2861081	389.8644529	615.2996631	230.4813841	215.2056624	190.372079
"160_at"	1857.816784	1776.385976	2191.664811	945.1235337	921.8430356	1197.774767	1135.207204	1406.269808	2003.794216	1278.451271	1070.789629	1485.972035	1504.779671
"1610_s_at"	6.83558737	6.910374722	21.54975431	19.27500843	29.48406677	39.47002845	10.54630467	17.79712238	5.042716669	3.513829897	25.88789378	21.68448822	23.08567653
"1611_s_at"	13.52776003	24.66561487	12.59935119	37.67760098	43.35345234	2.652403329	24.80315496	21.72270178	13.67522319	3.134087205	4.536452775	15.31215439	11.22812735
"1612_s_at"	6577.478659	7260.134862	5683.585718	7887.984461	7605.52704	6776.646534	6934.193995	7453.87969	7548.18781	6623.582659	6375.604911	7977.735961	6249.692936
"1613_s_at"	83.70834878	44.59860643	87.0926076	56.06925074	44.91588456	64.79210217	62.64046978	22.82454296	60.97853072	44.41835752	32.37396531	9.800722735	26.72970294
"1614_s_at"	221.2390957	137.9548254	183.9621086	160.7035037	126.9152659	110.4391663	169.6781921	169.7135397	140.6644752	109.5990494	162.8438215	122.3565409	166.5378813
"1615_at"	550.1415661	515.1016348	543.4721158	645.4870181	600.651675	446.1746317	730.9586165	740.9839703	728.2103413	570.0862371	766.0441949	624.1776525	1029.397588
"1616_at"	53.02053657	47.98228823	114.6502528	58.37647244	51.8863542	26.55431495	22.02489674	19.00833726	53.29759338	135.9499769	3.94105763	67.85196379	50.15358084
"1617_at"	195.8313742	54.84099376	55.40657621	234.5843527	76.09703334	46.27990971	27.32190902	23.10422566	60.86991055	99.56736054	58.01925941	14.23596876	98.44836485
"1618_at"	3.288933759	0.879605112	3.155479464	4.048305906	17.38774078	2.682327208	9.429298204	2.799797916	2.976415432	1.953866953	6.711596481	21.19821266	2.946230404
"1619_g_at"	155.2525961	76.32587393	98.43937283	88.76066557	61.19845758	113.6381986	10.32290714	54.9769384	106.3687018	33.65481044	124.5312422	71.79259575	25.27395084
"161_at"	4.584580264	3.53568289	1.282143682	7.202709649	21.66944303	16.31946227	1.701016253	2.860308452	0.933733318	2.536968671	2.579662033	3.235915819	15.63108896
"1620_at"	304.2394757	167.71235	314.7841033	344.1695742	317.7077816	493.8529327	299.5696224	655.9678203	511.230687	353.3038026	373.5095371	222.2223967	316.5201163
"1621_at"	84.62900221	43.42991468	66.70237595	97.31045513	61.97350134	53.68136799	74.47824995	67.78345492	33.95127816	88.993271	19.99208053	29.28299619	29.48001419
"1622_at"	677.9175613	764.067283	417.6875341	745.8174128	430.1452173	732.7197031	1197.124218	1253.822665	1346.940075	1201.968622	1731.656367	985.5997446	1952.30679
"1623_s_at"	68.87301367	47.04260659	63.6223644	10.95309961	40.65978163	31.09231587	95.69723907	69.58584369	86.00766868	99.85763646	67.38485018	75.90299828	78.53516606
"1624_at"	522.6201627	505.3397782	471.2764572	737.8474644	850.4889704	599.0090189	379.5561674	492.2048569	436.6324947	519.6223014	595.4596402	622.6460251	552.6424385
"1625_at"	17.39654599	24.82911948	17.58129704	22.67729555	28.92466736	3.532664038	43.38091198	15.29398952	56.11985061	17.74265801	8.962038711	16.46587099	3.950179279
"1626_at"	44.21554948	14.69786221	19.40369011	15.65521321	14.40210534	49.90149515	6.140363173	9.271129818	9.191262335	25.97384914	54.23261867	12.68250837	4.470214366
"1627_at"	860.9224697	573.3846319	563.0375454	748.9235379	576.8992133	586.4911215	125.6107916	127.6439457	229.262135	169.164185	221.0751404	177.9363855	138.9212927
"1628_at"	63.71457898	51.12132868	52.76045103	60.26018039	79.22422195	78.13656747	19.85609228	32.22998174	22.62496461	43.07057061	33.52580446	32.92791583	48.36204396
"1629_s_at"	461.71592	432.7338111	513.92033	365.0175793	345.9954464	292.6181789	304.1752415	229.813109	176.2005304	297.2504293	203.0594544	299.2451275	215.643593
"162_at"	2503.246423	1952.885564	2470.70597	2511.814749	3326.608876	2039.856737	2362.095085	1763.060454	1762.153581	1590.373339	1934.52641	1888.358499	1854.298131
"1630_s_at"	325.4018867	208.5303522	260.0990801	264.9497025	173.2675554	161.9768837	21.85626906	12.61343167	27.41063424	61.33239764	54.12260333	57.12459924	22.73245361
"1631_at"	29.32588898	18.98263269	19.59309352	22.94656484	28.41041394	20.38823687	18.87427192	17.29548137	28.30811043	22.40959608	12.7136115	29.51092618	19.67885973
"1632_at"	28.38145035	61.8502541	31.29021172	52.39444226	51.46627781	27.59570553	72.62377126	14.27352817	21.51441922	10.70369091	53.42805903	15.80736421	11.89684169
"1633_g_at"	244.4765713	244.8060542	329.6263539	248.7994159	159.4707594	317.8037214	301.3358041	191.5091004	248.901821	240.6164882	201.7155225	259.664944	256.429192
"1634_s_at"	11.85066127	2.538942813	8.585336603	15.55119037	8.923651309	8.68441677	4.217701603	7.181974847	11.81448738	26.69746549	10.79021369	15.31628462	3.634986377
"1635_at"	1708.616881	1836.990749	1694.367829	1722.18701	1829.298032	1669.233515	1749.236627	1177.845293	1381.250071	1151.761269	1388.972262	1277.760724	1369.61131
"1636_g_at"	2736.287926	3063.952156	2935.504888	3220.967433	3158.127252	2647.442617	2192.257238	1525.604987	1799.629161	1539.061554	1908.61286	1837.138188	1709.195037
"1637_at"	542.7783567	290.0689651	405.9609917	477.6652676	364.0720031	551.5265005	428.2553319	513.2770882	372.3097579	609.7519943	217.9514185	355.0968602	438.7766101
"1638_at"	89.83024368	13.8489709	32.59751972	70.47966679	9.034282489	83.09846708	60.78479108	79.25666562	91.89485553	89.62486665	91.36336983	47.46099995	65.32573725
"1639_s_at"	96.5342377	114.9419067	76.78711315	68.63584271	83.29830484	57.7750507	122.5501099	75.55859794	69.83935316	121.1344336	76.25591908	91.67930226	79.79048363
"163_at"	181.4366906	193.5612575	171.677356	243.6802244	238.7212546	284.486243	323.1786889	250.7827362	222.8146297	254.239056	236.8266201	288.3829475	228.4735901
"1640_at"	1429.560405	1401.94567	1372.351685	1254.96934	819.1837153	974.8240767	2034.114907	1935.390875	1677.310863	1629.874279	1123.947755	1652.294424	1627.951049
"1641_s_at"	3275.212162	3510.772608	2990.468079	2306.288351	2533.616516	2517.771373	4297.658446	4351.352429	4272.229002	3912.11706	2091.252451	3593.448202	3539.773945
"1642_at"	567.4899307	545.1535889	613.1566379	588.9290263	552.7950705	412.0338702	480.9051418	424.4979869	507.3417963	330.2974132	441.638469	433.4408184	422.6926091
"1643_g_at"	875.7088244	923.0086341	868.2364083	737.571681	787.2476056	607.4474737	910.327092	744.4289081	754.0828869	849.8762219	533.8586655	802.4263882	604.8873746
"1644_at"	1713.333887	1949.3213	2047.285187	1412.081208	1667.993853	1906.23581	2277.251506	2215.122345	2411.323341	2245.815592	1929.337309	1915.710258	2274.758335
"1645_at"	64.73856221	128.0384636	59.85545568	164.6021393	178.8742162	59.18509396	112.9413972	101.5732101	59.53908077	109.9760881	69.10470399	163.788653	262.0241153
"1646_at"	23.18836796	16.6691183	32.78419286	64.00492789	43.04661763	60.12692912	39.20019842	57.59379564	12.86395476	54.79022369	49.92918252	26.58325168	57.74083879
"1647_at"	99.38166976	57.01374631	58.17342122	81.79418562	118.2087628	57.79801339	47.29287139	48.41956741	44.47860347	25.81202313	33.14411517	27.13844051	26.55508372
"1648_at"	475.0647463	467.1055879	511.2007727	206.0553241	525.9673763	354.5385668	374.1308841	354.2628826	485.5928029	498.653693	551.2450238	373.3404599	502.1141143
"1649_at"	201.0264003	155.3933079	186.2248883	179.6484978	230.1342781	104.0605775	109.6245511	124.2892148	157.9292514	81.90459401	64.46860411	25.18032977	83.52704648
"164_at"	333.370769	320.2228653	434.8911813	432.6733979	334.8981744	193.4810561	124.8290235	28.60977736	119.2099216	50.61727474	128.2080382	20.81112741	42.61315262
"1650_g_at"	138.1412427	100.6321918	71.01186737	141.9835789	128.2293494	93.81300977	266.0767451	184.3063048	422.4307748	88.30035634	215.6273465	68.04053062	182.0133474
"1651_at"	514.8812384	125.8627173	742.7982321	17.50627522	826.5077143	1333.897537	211.3334371	144.1512486	158.1384255	344.6899283	412.2394596	168.9022322	218.7835079
"1652_at"	116.0647556	124.9413865	171.6370512	49.01709354	188.9009329	206.9005886	92.96541203	100.4366739	111.881548	66.60548736	55.44567592	86.11703612	95.75674268
"1653_at"	7584.032813	9574.297066	6331.780636	9857.899875	9518.72887	8537.839709	26803.19084	22144.77938	21861.49691	25749.07097	20574.88072	23353.8245	22442.79966
"1654_at"	44.63252534	17.12600935	29.97080147	38.39335925	33.54289085	20.04276749	32.36988088	69.64821603	18.08457158	29.19512537	18.59503891	8.738623081	15.96025754
"1655_s_at"	10.14476446	8.63045245	4.633564994	8.740888515	9.890228533	4.507213772	5.584983694	11.29294658	5.522663894	2.716376211	11.75001592	5.131309286	7.903455586
"1656_s_at"	177.4097384	164.4286032	201.4008317	168.8824229	194.3551669	101.0687389	287.4995272	157.3476572	272.4031733	206.708205	192.6529782	183.3470413	172.59636
"1657_at"	14.17694191	33.44511027	35.36968009	78.17408118	46.51891141	63.16462221	4.354979369	36.01401282	29.93643067	15.25767918	35.06691441	6.738815621	11.23329262
"1658_g_at"	42.05981555	7.743062303	10.32399413	61.82123972	36.46432781	42.01901773	24.42192782	4.167904144	34.46153326	21.4652052	68.01137589	33.44883642	29.27494633
"1659_s_at"	2676.422996	1923.497402	2360.270549	2122.072669	2578.790098	2211.27635	2016.82293	2150.664635	1746.670719	2998.100041	2487.846382	2871.229637	2423.879876
"165_g_at"	13.54592754	8.508197693	16.79311788	9.94657204	16.32291365	14.73961134	6.57159623	5.356967829	13.24977055	7.579736076	6.288660317	6.979996268	6.989800995
"1660_at"	891.3907911	627.5566632	755.6632394	665.8753163	742.1367038	1021.956897	627.9623518	596.3734421	545.4410412	643.9881666	738.5062487	520.8558171	659.7997535
"1661_i_at"	237.7785395	199.8864611	254.5791296	290.1967096	255.0031638	173.4899084	92.15148475	31.69481068	180.2363714	90.82150863	114.8821067	118.2505356	81.98002194
"1662_r_at"	736.4726263	152.1114331	258.9946606	264.9129548	650.5845126	241.236999	42.40867523	23.40199999	209.7760006	35.93638166	98.08663736	127.1132449	19.06708237
"1663_at"	418.603896	244.7582018	323.5713344	312.2242514	302.047076	267.9251398	108.0978475	94.04330582	160.6921319	128.5299274	166.271474	29.98447199	61.88259778
"1664_at"	821.9823174	2356.160654	1877.644071	358.5887368	508.7377547	357.953987	4405.790588	2061.782345	3065.315164	2911.016316	223.5071767	5225.407847	2228.094486
"1665_s_at"	31.28201007	35.20787521	35.97257349	33.22242952	30.2276015	24.37876341	20.21939905	15.71041835	18.8597362	17.95575543	19.89616087	19.42989243	21.52180105
"1666_at"	69.17293827	45.53456632	40.6120214	71.65577226	84.4349509	41.01099091	35.89604888	23.58291573	6.832834017	40.66059885	21.18625121	20.8620292	16.83171901
"1667_s_at"	488.471391	581.4005947	395.6976034	683.8530955	394.6568629	591.3801843	264.799379	203.0520274	197.2025756	138.1587472	266.7000439	170.6608721	176.2292741
"1668_s_at"	390.5081755	228.4185253	317.12703	252.2698144	363.4977582	354.136358	436.6824266	304.9981921	371.868671	357.5586278	326.6550276	339.1349237	203.2463718
"1669_at"	348.6517406	1533.861313	1754.453495	101.8208783	76.14068066	184.7984621	1574.817027	1096.639767	593.7296138	998.6448322	95.36334069	792.5679962	1802.119257
"166_at"	334.1824489	423.4157098	271.257677	396.4740852	521.266176	324.1409297	154.9112503	177.6292591	302.8380751	167.1837402	188.8933973	194.2567097	148.0472115
"1670_at"	380.7446131	163.1241363	416.9684811	195.2101737	457.3000243	439.1785233	416.2333691	344.6308878	328.9798459	381.7264247	466.4759338	394.1103813	333.4930094
"1671_s_at"	567.0624151	394.650314	652.5912756	564.0255835	513.4528793	377.8741301	293.4192736	232.8697184	281.5344537	230.8027118	264.6382929	226.0655538	212.6983044
"1672_f_at"	29.76602271	12.47814107	8.14754624	8.909324181	8.981506644	7.06828386	222.8108821	133.7873743	15.4384542	147.2405929	121.4741839	114.6915623	106.6477138
"1673_at"	353.287058	361.4106356	241.7537624	363.0173061	246.0170977	231.7849352	175.7441419	212.6302276	277.0651888	150.5926017	246.7923088	184.1580776	201.6919879
"1674_at"	560.3072013	531.7338224	574.3028893	474.791016	507.0013033	341.8555511	494.69581	427.1264136	446.4220439	496.2467126	379.8730013	428.2252817	478.5904131
"1675_at"	1103.116615	1154.418567	1462.61152	1725.133135	1126.195776	1411.575309	1128.792081	1114.052198	1144.127581	1018.976643	997.57906	1146.177236	938.871877
"1676_s_at"	6658.42801	7273.522304	5285.281089	6149.303077	6476.106523	7264.954102	16351.10754	14466.03572	14869.56853	15821.32345	11256.23833	14579.33848	15930.59329
"1677_at"	231.2305066	287.6375461	334.3356658	285.0137829	336.4591069	209.0941652	488.2857502	572.2008149	1076.864322	299.2898051	220.4798982	602.9416546	554.2132406
"1678_g_at"	179.6447332	305.163824	415.6557454	330.9482183	420.6917413	198.4622967	616.4475566	898.21737	1620.94967	370.6045245	132.7826454	849.4222077	636.1780502
"1679_at"	4.11184176	2.506655649	5.648015941	27.83900513	18.61494061	7.741288063	15.6777749	1.28452898	19.49538175	11.69091912	2.590547044	1.27171099	11.03646653
"167_at"	987.5569997	666.2351849	607.1492166	943.2790473	1129.740757	1054.888233	1326.152612	1087.492252	913.72366	858.168647	1475.803725	1174.558218	904.7310921
"1680_at"	183.2306523	229.3190013	281.5679014	107.3624616	234.7021549	297.6200908	133.2751473	125.8460793	214.2702464	175.9994817	198.00593	167.42313	54.81765399
"1681_at"	345.7224076	304.5206919	403.9644957	393.4643978	302.109575	333.7532273	136.6986022	136.9361423	132.409013	171.7967081	152.560573	153.4491102	147.8462369
"1682_s_at"	204.017437	25.13779131	63.87323514	114.7361339	25.51242073	22.82978207	16.40497623	8.449328217	15.45642348	15.58011597	63.38916954	14.37847368	8.571808001
"1683_at"	290.3967257	223.707588	488.2571944	63.70275458	249.1925687	232.698617	41.68973718	79.53277516	93.20798421	108.226445	57.12693334	17.0255421	20.69244663
"1684_s_at"	424.0470836	271.8460562	396.4260663	467.0154096	368.4638991	322.383402	197.9180267	221.8663052	225.3047309	87.01541132	222.7184546	236.002943	174.5181828
"1685_at"	275.9815585	175.6159915	164.2524296	176.5777381	192.0544117	151.6568908	123.3987734	112.6286011	138.7377788	134.0230033	127.5319764	133.5014322	131.0724828
"1686_g_at"	392.0357249	367.2054226	380.8678002	400.3272528	292.1795839	355.9085531	417.7930191	316.7325454	561.4890052	353.6273428	398.6944135	311.5205758	398.7011643
"1687_s_at"	133.6369059	46.13929684	60.02656376	200.6313941	90.67066024	183.0410996	132.3508338	103.4535616	131.3892945	110.059072	306.244331	77.53483424	118.0580578
"1688_s_at"	347.1983468	366.7755151	369.3512835	184.3389007	218.8661349	338.4475618	283.5841626	252.8119771	156.6657297	209.4906214	178.7816325	279.5853655	238.8870764
"1689_at"	312.8624384	260.5474841	264.3168833	245.4911677	309.8421138	269.1871727	74.03559829	108.9792162	134.5250015	96.38949762	89.91306511	68.03746073	82.52286583
"168_at"	76.81735922	115.3677639	193.8846254	105.8936011	140.0078855	103.5069856	77.07152399	81.62644508	32.7907319	83.49218397	114.1322106	80.68596645	62.7027677
"1690_at"	50.02441491	20.46413765	14.99942931	72.8642367	15.63787714	12.50199519	73.86751309	51.35087759	10.97411732	7.343760242	24.16068698	66.81472036	33.54058273
"1691_at"	59.7251053	20.87819761	27.40192331	55.51070073	17.56123332	28.55572917	18.06383212	18.70641064	26.11491739	36.42465021	41.53594007	6.090433146	30.10030443
"1692_s_at"	13.67231198	13.73976831	17.20589065	21.78728782	12.10226267	13.10896143	6.696091378	39.33798124	61.48881437	39.27783072	12.30331345	16.04667448	11.17492793
"1693_s_at"	5224.642577	7390.197839	5103.256633	3800.671623	5598.328197	1209.318123	41573.57228	37601.71446	33225.00298	20580.55947	40498.77192	27534.37795	24951.85957
"1694_s_at"	111.3834279	96.50019291	140.8670118	115.2474522	126.7094481	96.76987161	250.3579408	158.351227	159.907195	91.77260048	63.14278376	89.16473254	97.96493047
"1695_at"	2267.880425	2312.796567	2738.446429	2435.836991	2133.765421	2829.56441	2877.669922	3392.45991	2500.301653	2707.173649	3432.953593	2697.24835	3572.86663
"1696_at"	137.3884532	144.6059926	145.9948693	195.5231406	120.3195211	156.4554338	216.2548107	168.4129345	193.8416203	225.060798	283.3049576	170.1613739	180.700491
"1697_s_at"	50.85460446	9.416504812	13.14267958	13.00916745	24.48553485	6.128538369	37.49582731	35.59023319	35.30049283	20.43891897	40.30316068	7.003609251	22.3465979
"1698_g_at"	294.7659954	272.6051162	243.2969856	285.91339	314.8998112	253.0530977	316.1508694	263.5566238	292.2989248	361.0346537	205.189808	284.2402137	241.7242859
"1699_at"	20.32435421	50.19340347	8.006746169	19.02532935	22.52961295	80.64152446	44.46569346	14.50803185	10.33652225	4.339650397	15.27155882	9.227877062	6.604826516
"169_at"	61.37244477	67.56468469	48.72738783	111.4856974	76.39818821	31.77143717	8.138627147	16.89853173	15.14953141	47.47819718	8.914651248	18.60584932	16.08145064
"1700_at"	669.4890616	503.6434849	930.6279626	1004.753848	743.7305216	677.4424383	586.1551686	509.5357607	581.3879883	429.6276383	309.0728568	632.7248591	263.7679611
"1701_at"	128.8481155	93.32818642	85.93665773	18.74426624	96.75136477	41.78368844	106.0888397	77.49506755	83.59713235	70.09170036	53.64201847	63.43473422	74.72945254
"1702_at"	42.94097571	20.38995538	5.150284004	6.641077243	27.49725533	21.03851598	34.04803424	11.85187575	25.95122428	19.85965694	3.180916275	16.14198946	16.05373465
"1703_g_at"	353.220583	316.7844712	355.5442715	409.6724375	496.8582171	381.6114041	372.303914	298.2968425	362.6837353	269.7939418	345.730596	331.8163556	315.1194421
"1704_at"	228.9834521	74.8391783	50.80110201	247.5156414	99.5145987	182.5780361	113.1401589	51.286379	84.52515161	67.70990633	79.32620728	37.51937944	62.00404157
"1705_s_at"	25.26970901	3.196530538	15.74268911	20.78849698	16.71909937	10.19052908	11.53800289	7.311665445	11.16981292	7.71117294	6.383265034	7.865200029	44.33745971
"1706_at"	1874.250612	1795.585474	1794.567318	1921.182342	1683.287159	1745.989591	1148.838734	1106.259031	1239.041102	1071.543113	1262.217237	1192.509654	1188.669099
"1707_g_at"	544.4433721	932.3488856	451.2633293	797.301312	1146.681972	808.3128942	848.5067844	886.2055891	1096.598137	826.3463758	802.9777125	680.7312657	812.8927029
"1708_at"	196.7070199	154.342763	202.5177396	182.0698414	48.73819259	113.8413496	144.7974018	140.536019	87.74567602	96.20063469	50.17641476	84.04170147	74.53299145
"1709_g_at"	218.0065491	308.5932973	246.3267823	119.0832681	31.21142019	71.30930457	250.8042335	267.6943616	189.1806622	211.6255398	27.66008519	282.383624	105.5722762
"170_at"	236.3182112	221.0791817	219.3226549	217.882822	309.8016994	193.3700109	70.81082731	116.8879615	172.8027492	102.9148543	118.2706658	62.02919621	88.04495678
"1710_s_at"	137.2121601	134.2924863	137.1722469	111.6153162	129.2238262	133.8562839	160.4308899	193.820253	209.3629295	167.6384076	186.4766897	143.950516	202.6039399
"1711_at"	1017.153655	1021.353407	863.0111696	1179.157152	1003.479613	960.4820372	871.2285652	751.1309822	715.1090588	777.0874901	732.0897602	802.4815338	695.1031961
"1712_s_at"	148.7751231	72.71875273	88.17336854	140.7752663	131.2380503	57.1767147	115.59751	123.6802403	141.2521148	113.0220148	166.0882796	130.9686509	100.991496
"1713_s_at"	177.728327	283.1612634	155.1476523	328.4822209	97.44680636	174.4388383	165.8974166	243.3704324	196.4566901	205.144874	98.96040966	166.3315569	259.6665654
"1714_at"	187.3569458	112.7937856	134.7349434	110.0479434	155.695001	140.2929671	48.7356028	93.67613467	103.135039	68.23986178	76.65172099	107.5428739	87.97820564
"1715_at"	67.76677317	30.25882189	39.44675661	70.99018315	9.305470494	26.76340682	50.14286387	45.6046197	28.09731963	26.21456662	11.48161879	29.45270394	21.7218469
"1716_at"	30.52548959	24.41217848	19.86290636	34.42985279	18.74605623	13.27755178	26.27637106	20.62306074	35.49011093	16.71749618	20.80892143	16.42234438	17.41106284
"1717_s_at"	93.94430181	93.07852469	96.70440822	35.58998387	23.28920391	44.79178291	40.47270555	63.40370311	87.29542583	76.55395326	49.21576544	62.49519773	72.35822067
"1718_at"	5477.626144	4973.692265	4201.408968	5895.299997	5931.323682	6110.046403	10223.43553	9381.253901	9381.313287	8714.724718	14443.42633	9529.360102	11325.68482
"1719_at"	232.4716188	272.013085	260.6767159	269.7583929	276.0496955	158.4207924	278.9176834	345.8100833	333.7518583	245.4310694	266.4820966	416.3422878	151.0074847
"171_at"	1121.739617	932.5368426	862.6743506	879.9975746	963.1428249	1102.941133	988.7237035	771.4818977	663.138828	880.6962707	962.7967954	807.4035359	865.3856652
"1720_at"	6.311893697	3.396275097	4.747816785	6.83016968	6.486501726	2.572326403	3.454372741	2.968115984	7.459593699	3.665900836	4.800758174	7.441263339	5.512549186
"1721_g_at"	279.0623977	64.62511671	229.8463318	71.30107661	224.1530866	284.2511952	53.26257649	52.7661706	55.10381943	82.67271337	74.35416708	37.1075012	36.40439298
"1722_at"	136.6367167	84.18306879	96.04116055	165.1750237	111.2988346	103.2986062	76.90106734	76.27196716	66.84612543	78.49306306	52.95672778	94.65941631	59.64162046
"1723_g_at"	180.5066379	80.32623383	76.25424622	138.7025975	174.1424257	120.1717118	77.90129054	105.7168594	107.2464368	141.7995886	41.55331413	81.41543057	124.3554819
"1724_at"	340.7446934	369.9911468	319.5087566	425.8195191	344.2429827	376.3884534	184.6405402	150.0298351	177.2678918	155.5790155	170.3517408	143.8310619	141.0058745
"1725_s_at"	366.2423395	318.3334137	344.5422406	305.1685709	477.2762239	455.0752096	628.3139158	615.6626236	511.8476678	632.9167823	619.578742	614.1421866	553.1753418
"1726_at"	444.6175345	318.8183805	282.2078413	306.0456877	343.4860767	144.5908242	137.9901113	107.5819692	169.2172535	58.58539548	117.2494704	138.8145141	90.32884481
"1727_at"	21.50354158	30.27240745	3.574489631	51.70861906	34.29050261	2.944612715	14.74933793	3.527125854	4.546753725	2.274640575	3.312147151	33.7339719	15.08438452
"1728_at"	1957.45991	2116.869188	1786.223153	1566.285293	1971.492476	1641.097686	863.3874985	1101.240089	827.8610596	1152.957355	648.0598545	944.9243436	831.0200608
"1729_at"	422.2639109	510.5856966	653.2799718	637.5459741	596.1837653	686.9918438	404.759052	328.3532015	280.0405673	350.9173274	274.7000153	389.9904113	503.701156
"172_at"	247.9060054	253.2542233	250.0186032	283.3106458	267.4258897	248.6236984	57.60381543	72.36325091	28.36736497	37.57698163	131.0958856	145.6157634	92.76767726
"1730_s_at"	430.9033494	324.9605772	276.4764171	607.2095423	656.0872924	569.7339657	121.0972168	250.2615177	164.2414335	50.48057333	264.3564902	116.1370656	179.204136
"1731_at"	1720.435691	1646.988348	2098.015449	1104.539843	428.5925487	1344.312714	2346.465721	1939.632896	1495.900514	2668.034616	1562.691886	2226.638079	1434.459498
"1732_at"	106.3317332	63.34567001	95.35939111	310.0176759	143.2654344	191.7911613	81.31488931	58.83395421	98.12186729	105.1649071	418.8372439	44.53004433	125.8206528
"1733_at"	163.5980927	188.8046869	187.7666307	229.2150564	194.1270855	131.2255023	372.9780045	153.1975343	156.3963509	186.3554272	236.1679974	275.7203749	125.0259713
"1734_at"	30.44150162	10.07229552	26.2305253	37.42392272	27.41380711	30.49016384	8.088853402	15.46849183	84.10239338	21.06972303	12.04345027	13.31762644	26.27763967
"1735_g_at"	74.68628752	40.11626957	83.19291703	76.66116559	106.1178355	65.33477572	41.91279649	23.5865207	26.32781281	40.98582159	90.96912392	111.2299815	25.27976947
"1736_at"	2417.082034	1601.46217	1330.756411	1073.62711	1351.256939	1450.196103	4748.519743	6118.668967	6063.61192	2634.120062	4124.994201	3871.907786	7864.340369
"1737_s_at"	6457.021412	7827.902734	5483.827351	4995.649882	5648.862897	6459.90554	17167.05678	17029.53303	16770.34679	12388.17666	8408.010645	11407.23847	18051.68227
"1738_at"	39.04565246	49.90639352	41.8767309	33.51915255	33.33056783	73.76042022	60.21707035	50.63204662	25.66725522	59.04097073	54.86027469	23.27942947	57.86163227
"1739_at"	48.10114968	4.362775176	41.10677658	11.19922416	5.705607991	25.67778625	13.19769804	11.40765209	1.596857881	18.43595178	23.56078532	27.82024758	14.70040705
"173_at"	78.68306995	40.24372769	87.02931321	94.5537865	70.78931287	66.04075497	27.76069748	23.14104011	13.04899966	39.89537876	34.83650095	35.46548551	35.89543639
"1740_g_at"	17.60021142	12.0702903	44.82705685	39.20903562	43.11149568	24.52568404	2.904039122	25.36968082	39.36086027	14.06117153	2.957245599	11.51715197	18.50139902
"1741_s_at"	2281.943478	5615.183471	2270.939954	3108.518326	1596.483019	1999.322441	11995.85793	9326.327481	4346.852115	3965.211922	3132.720833	10772.62385	7736.77006
"1742_at"	574.1993227	449.0000043	433.9268291	536.7327363	733.6888414	412.1546267	227.8458089	334.238758	294.5148452	333.1176985	222.2328324	277.6970711	271.8857691
"1743_s_at"	13.77087818	46.31817482	9.398250307	16.89943221	48.99415589	14.15365185	27.88273976	32.95680126	10.64059251	5.383941215	34.03118778	31.60525929	19.08688595
"1744_at"	54.48352457	32.6627008	62.62922871	47.68579328	35.97789098	37.38662751	40.75240528	60.37737262	30.50313721	20.5429073	21.32986201	17.69135384	28.14999297
"1745_at"	7.989173326	4.58833448	3.23984005	7.159349215	3.807139432	4.299519931	3.921063295	3.524111676	6.010514943	4.926149806	3.012797738	3.00460645	4.757528307
"1746_s_at"	71.87509963	66.94233926	69.70990228	65.11762636	81.5869842	77.39158077	151.1735521	257.170596	180.9200829	229.896613	261.4199833	219.0761178	241.1586377
"1747_at"	180.1037805	356.3233103	129.7047676	362.1111179	305.9352392	303.9920496	385.2823976	372.89222	462.065756	328.4906971	274.9607441	333.2343599	379.4660423
"1748_s_at"	66.92033115	33.60932555	36.50722149	61.06228149	47.2752004	48.67548572	20.8631152	33.3093985	40.39041383	20.73407721	38.56289554	36.82891996	20.69505158
"1749_at"	412.0905835	261.8356727	349.4726462	353.3139434	249.9460491	319.0907914	269.9281284	262.9935606	270.0116751	237.633692	256.4081328	258.4891463	266.6974633
"174_s_at"	502.5157249	549.2253803	487.8640488	661.4426068	493.0547088	395.400027	445.0337408	504.0379705	521.43112	433.7964491	561.2794908	433.8414547	507.3519851
"1750_at"	786.5559718	682.2795365	756.028193	673.9374853	620.1163638	722.3669003	616.9445619	598.278077	721.5616089	554.1423413	629.3473744	525.5114207	561.3634482
"1751_g_at"	737.9357897	772.99901	584.627036	825.2726608	624.0798295	747.1222198	825.00048	881.8734492	933.7858265	916.8216388	868.0272272	950.4587858	859.0527997
"1752_at"	564.4566379	342.9810601	520.5389202	479.995828	660.1699847	288.1569066	1131.010916	991.8252295	1099.629517	517.6302741	1438.528922	1052.54384	1117.171457
"1753_s_at"	31.45037285	57.2834602	57.53364791	67.61604496	88.90838416	190.4955776	378.4400517	483.9545166	502.5440457	417.0907143	477.6773751	467.2214656	463.737558
"1754_at"	403.544963	400.3475249	356.2715606	408.2987991	386.1344772	345.8614681	326.5698784	227.5625796	358.358467	373.7521223	275.4622557	343.675787	308.1125961
"1755_i_at"	14.03030932	9.84218312	9.509541604	12.00395064	13.68319167	8.342474207	4.096659904	25.29209995	4.530197912	4.065186943	1.888001533	6.160701722	3.505022799
"1756_f_at"	27.23474186	12.99394755	4.063635708	15.51956178	16.09821376	5.622182545	48.59930697	31.77483138	52.43182456	17.86739181	6.252566581	19.59749431	5.983191223
"1757_i_at"	0.632444815	6.159280845	9.331975716	0.418306031	0.783260592	15.24368183	1.388772936	20.61782641	0.491203319	0.175288082	1.323693946	0.239927855	14.45468708
"1758_r_at"	0.410428321	0.226628015	0.563220113	7.540648265	0.663442757	0.546345347	19.18108197	3.336656401	0.211640394	10.56485836	15.03934053	0.801002402	0.457491344
"1759_f_at"	48.33525398	15.08748032	18.04284124	15.26459687	12.8100789	12.09721466	10.2284954	40.95176138	13.3145697	5.724124028	35.46554002	10.62192333	29.33494128
"175_s_at"	914.6322714	982.530771	778.8995928	1219.902504	856.4131872	889.0385988	1107.443883	1145.36666	1175.577866	1151.699476	853.4856176	1580.014413	1299.98863
"1760_s_at"	183.4886863	122.4184316	127.8254489	177.1625076	193.6453109	43.93197545	29.78595853	62.00200726	99.04471515	18.24006678	66.74422752	71.04757055	54.27239417
"1761_at"	159.6059707	155.3195462	197.8392404	38.9054174	129.7367723	119.2112488	146.975136	96.91623949	176.8275866	145.8618882	291.336618	84.23312853	74.73641521
"1762_at"	11.78883582	16.87670777	13.12539869	14.23916744	41.83745235	18.38632447	35.70469927	47.92589218	37.87846091	14.15738112	26.10973622	36.70756801	24.6240778
"1763_at"	32.58254036	32.67084359	29.83277425	118.3260281	22.99162765	45.71800678	48.17773501	68.62945112	104.2037862	87.93190538	89.40566958	69.77632477	78.13970487
"1764_s_at"	237.3547207	135.6381021	208.7716636	222.4980116	209.0974526	188.8774865	399.7886066	318.7148453	281.728989	312.92476	252.630227	329.579973	341.6942406
"1765_at"	215.1615298	82.35001414	108.5266537	211.0258604	55.3343715	163.740571	69.9075362	40.72275197	32.68941589	62.3130961	47.43663865	33.16753327	16.42913853
"1766_g_at"	189.2009985	185.4117935	178.9975971	206.7824268	267.2419139	142.367394	68.10861766	83.66241236	23.84467508	52.61808578	39.46017447	109.3046937	45.03584807
"1767_s_at"	406.2222268	257.5264156	174.7679004	306.9675712	220.4397857	203.0666186	99.36910031	145.7054839	156.696459	192.3537394	176.0989367	112.3933711	132.1909535
"1768_s_at"	969.2960465	1092.922893	804.5615767	1299.352886	967.956018	1083.941556	650.0040407	579.0015176	696.4555249	593.6073673	748.0280127	603.4677989	431.6227376
"1769_at"	38.88946532	100.1918063	106.7048581	56.5602866	89.70832254	114.3712884	41.10029846	20.42768292	36.80265899	11.6942191	32.3118778	22.27725208	46.85539073
"176_at"	797.925982	831.3594136	782.6671267	871.1967532	797.9226843	611.2140303	549.0996397	500.2246752	520.3549236	623.18056	365.3208133	557.8306236	378.1235167
"1770_at"	3.493847016	38.69189637	5.246401177	41.66788293	30.89115334	17.55317229	2.09199337	4.749071031	3.050728548	24.29544959	25.11249948	17.70744469	0.965658411
"1771_s_at"	2108.527871	2097.429404	1951.43108	3045.045482	2034.437385	1966.208346	5546.696751	3611.490481	4623.728054	3492.447252	2225.815531	4271.754201	2453.510611
"1772_s_at"	403.8428959	324.9768949	404.3615534	331.6065124	350.6845822	320.4834018	425.0715547	459.3607951	427.462166	807.7567571	305.6570284	502.280848	270.4934065
"1773_at"	251.366933	203.7715685	278.2004196	303.6685678	272.7419753	232.1109914	236.3044038	211.9327192	235.8582056	249.7173436	239.5758305	234.6638231	301.8835536
"1774_at"	10.67729776	4.793493214	6.182865426	11.27501716	6.878901109	8.470869912	15.97103863	4.542536489	5.353383903	16.88330505	8.33294015	10.41728031	11.92581085
"1775_at"	288.2464416	211.2477578	373.9162384	199.0560461	269.584287	462.7603331	191.1704818	199.4159929	152.5809414	188.8309216	219.5467325	188.9629316	179.0243332
"1776_at"	39.13468132	158.5631131	40.50808407	514.332084	133.3695886	443.2111031	15.2997584	419.9530081	199.4087035	139.3027136	206.5947003	24.15331811	77.96677371
"1777_at"	139.5826528	95.6311272	122.5745526	117.5780468	97.86844666	102.7458514	74.52919988	305.3315312	84.84919293	115.1992878	78.35990199	68.16452925	69.34284289
"1778_g_at"	241.8627643	171.4001187	187.2747799	150.6958932	145.4010304	304.9696759	354.130033	432.298355	252.382546	281.8646952	297.1466052	181.8811994	243.2649916
"1779_s_at"	877.2015234	574.1471037	602.0060336	641.7024054	682.9426326	421.737091	202.5942293	115.9303601	245.3914416	475.3340529	312.9605673	383.3917873	187.4773619
"177_at"	106.9635409	83.56938266	72.4654895	104.7020235	132.6303538	83.94725879	114.9636254	74.70453012	107.6322543	49.4775679	35.37254664	84.06846528	70.16634897
"1780_at"	245.8658337	340.2856422	456.8329962	335.5172744	408.2606493	363.5499947	150.9423591	129.9519185	231.6831805	81.14864712	184.8269667	184.5163894	173.2576907
"1781_at"	302.5066683	260.245834	405.7180172	248.9877506	309.1460325	285.001752	348.8061373	313.234023	361.0202054	287.8541675	252.2879698	263.5908359	252.8024307
"1782_s_at"	956.4941746	460.0341513	970.4961275	537.1845113	1089.99881	971.6129289	511.4823123	383.6838354	389.4793077	544.3592694	658.2396106	416.5401336	578.306984
"1783_at"	121.6370422	15.63359199	101.6748062	130.7027396	61.35844159	109.5860015	107.3150431	105.2748461	160.2830342	99.81076533	195.4265435	119.2568038	154.2186495
"1784_s_at"	92.90806828	120.6945915	93.48747184	118.3302051	136.9352975	87.89797993	96.26372681	92.35771079	115.7281656	102.5235023	111.233378	88.50409547	82.49399659
"1785_at"	282.6558782	365.5107949	323.7662044	499.7930317	391.5086489	300.234093	428.2649656	247.2592877	246.9647969	275.239298	327.7600004	451.5083464	360.4152235
"1786_at"	123.9887952	59.94066115	84.38129214	121.3224685	173.4933911	86.7892013	73.40971988	8.95240744	37.16642337	53.90235956	51.69332812	49.40163203	34.13056088
"1787_at"	303.8789539	293.9652773	311.1205189	51.86293959	63.29104817	5.869713005	138.5588477	188.8401831	127.748223	272.2085778	5.034903975	315.3473318	32.49751022
"1788_s_at"	6.966165703	4.961243137	8.631624185	11.77255014	35.95279902	60.28148643	71.64080544	51.55423534	6.373302877	27.70578275	68.31283482	31.55652724	73.04770834
"1789_at"	1772.612462	1733.190806	1762.064706	1653.863721	1773.840216	1800.608937	1202.350703	1426.26179	1321.933875	1408.257963	1243.813867	1277.522	1154.218679
"178_f_at"	129.2881059	136.2205625	149.1800271	98.23922121	41.26454741	160.3599441	129.0116345	141.070683	88.40408209	111.358463	142.3639029	113.0866655	148.099952
"1790_s_at"	493.9552339	794.4204018	231.5794557	896.981124	503.1413948	842.2702879	722.1445317	613.0292393	811.4179905	622.9579817	669.1068822	650.3989096	517.3637493
"1791_s_at"	25.84103872	24.05825861	55.68378527	44.53737932	43.88779252	45.73988276	4.864269124	3.812391078	14.96335636	2.157492437	15.92288031	26.44379019	1.284777779
"1792_g_at"	2395.122385	1709.23606	2474.441047	1410.208396	2014.156687	2319.875322	728.9294714	633.3750041	703.3294708	749.0497754	520.3536642	617.6468654	571.2753761
"1793_at"	350.1425128	280.9120291	291.4748101	385.5397005	423.7387167	285.4745876	237.6693845	175.7191348	182.7936565	166.6779916	188.6838662	222.4879355	192.8225583
"1794_at"	800.8615991	489.1385985	803.8043578	706.4776253	715.7665622	1196.294446	371.8053318	468.5756417	374.7779489	315.6091035	726.6791047	312.8795873	450.5487785
"1795_g_at"	1080.162708	847.0273515	1236.560134	980.1567747	1120.588517	1245.579094	592.6653598	760.9511175	853.9844234	561.3072486	1080.593073	534.5160207	794.0131457
"1796_s_at"	1197.587038	1027.6244	991.1197339	948.659695	1424.009192	885.1396795	283.415124	330.3201522	302.7420663	297.1032742	256.2718634	328.2203059	297.406968
"1797_at"	359.6364669	255.3720689	393.5041046	328.0653331	510.3052516	558.9710815	274.8497566	275.0530501	246.818903	177.2928306	465.8824422	248.8968073	233.1572201
"1798_at"	841.95945	834.3142148	965.5368594	710.4101431	683.4961131	792.0013035	648.9102877	866.3474146	751.3741382	795.2661488	650.2271494	726.5850344	661.7528251
"1799_at"	280.8357132	188.4526023	297.3547741	336.2082938	321.7592255	253.5287815	121.3823789	82.50332885	92.40670721	79.37136689	56.20835464	89.25571804	109.2378655
"179_at"	2331.16408	1880.673466	1157.413126	2533.823653	2183.802984	1933.608749	675.775389	1116.82383	797.7341745	620.6965063	671.4806227	488.3944109	541.8323046
"1800_g_at"	74.3678479	22.67219899	54.90843472	92.53870561	18.53888968	56.3104821	75.04168899	59.37317872	96.78645895	39.57445118	54.46184301	35.70811253	40.00579809
"1801_at"	317.8049259	181.0672499	381.3022512	248.689061	363.4142458	414.0322665	217.0444254	78.25265285	175.522005	146.1989325	138.9398905	231.4406246	97.71563784
"1802_s_at"	57.45595878	230.027084	206.5035043	151.5191263	216.1745635	163.4355012	258.6140331	275.563983	403.9828689	306.144731	259.3132599	315.1033883	284.6052123
"1803_at"	371.8293327	51.54944449	367.8864107	93.94039875	695.8969954	512.0103098	92.90645735	62.37151014	97.66271918	97.86462539	104.7403541	77.60270644	58.32379765
"1804_at"	1157.264339	862.967573	1077.990276	818.2066595	859.5745556	712.1602636	231.3281794	198.1951803	360.3309658	147.5202824	211.063945	206.4150925	183.7997864
"1805_g_at"	33.24795762	11.17500304	37.50248543	46.07255988	22.73791924	6.300896181	8.39657783	10.96413299	20.83511685	9.101175322	40.78566467	6.260568976	24.20858478
"1806_at"	2.288807387	1.591645143	0.575008151	16.09604679	2.105892354	8.222498824	1.376168628	0.407921294	2.458941479	6.779741181	1.885465509	3.631514854	0.891789612
"1807_g_at"	22.37842425	4.872095907	16.11823163	13.94853075	6.260216408	4.344983409	19.15390997	7.950405574	31.63512016	14.90779324	31.99305443	12.47248281	8.076317996
"1808_s_at"	37.37294832	46.07695225	37.17434967	207.2344964	98.91617881	140.0108885	137.9358033	124.6539477	62.52614588	78.05867043	59.69475443	81.17407836	42.7096922
"1809_at"	125.4085883	72.99289405	127.3482831	95.10480926	116.5475303	91.51951261	50.68521914	45.66841694	61.3198457	74.50932305	76.04770384	55.39002822	55.21556057
"180_at"	181.2289536	279.3440233	204.3546202	330.8271679	275.9015975	258.3494055	414.0698086	466.0201351	248.4464223	311.4281493	619.66293	417.4597525	527.765998
"1810_s_at"	41.00173172	154.2690599	87.5017302	78.88678658	54.53528516	24.59990938	152.1406801	232.5330238	184.1882219	200.7775871	134.947517	208.065843	183.6143164
"1811_at"	35.06279678	37.65041572	35.00367307	37.71511831	33.34758299	32.65104316	26.1720244	21.16240981	31.29201883	109.0791707	29.25410596	57.6660587	32.82525206
"1812_s_at"	273.9658725	136.6765429	153.6364999	109.3287465	117.3687636	177.060578	212.7505832	324.456803	296.2628772	301.3679908	100.1024138	155.8907235	94.13884825
"1813_at"	297.275053	309.7620858	287.1300756	317.4928901	500.1587214	315.0852702	199.3849447	345.6344181	315.2785932	278.291239	501.6995925	311.6125274	292.337601
"1814_at"	667.059113	836.0017824	651.674943	720.2055015	483.0610637	830.4690661	1785.432426	2586.570291	1947.409038	1293.729574	1483.838209	1361.433293	1298.951865
"1815_g_at"	350.3881711	342.9103816	483.5870012	274.7316581	201.38586	228.2578518	400.3517866	489.298922	392.1075911	436.6234996	303.4666146	330.8481573	305.6737138
"1816_at"	38.25773106	57.21165171	50.71605054	15.46596958	60.82020249	48.93130392	66.48168295	98.41359164	59.63225745	84.08806619	76.10776184	82.99066566	93.87154924
"1817_at"	2537.981684	3602.048568	3363.741688	2402.232288	2417.263771	3611.88983	5855.931324	5233.180704	4817.4158	4827.106812	5097.005484	4693.188519	4582.757605
"1818_at"	1260.667293	1492.795436	1846.519358	1229.064011	1408.966052	1535.229849	1108.619126	1152.292656	1314.786687	934.1107203	1124.621234	916.1875906	1176.38223
"1819_at"	55.23937685	31.86925546	67.06019021	35.99009438	43.68835385	63.91786254	136.2329196	97.07726754	64.7281782	172.6878658	72.00650967	34.77353466	23.45694742
"181_g_at"	2680.142663	2148.064977	1259.487479	3400.364251	2683.774847	2123.932222	1723.140511	2361.868956	1378.623113	1665.529008	2839.033609	2109.956728	2332.848411
"1820_g_at"	222.9343943	258.9346372	275.6101618	245.0449643	120.1918548	149.6902299	171.1093386	108.720108	99.95832386	212.1305149	87.39552686	137.2783511	26.5792228
"1821_at"	8.949423279	1.742397566	2.611707069	9.809788763	8.533624032	3.28318274	8.592749991	8.471954327	10.67201502	7.837466301	10.39369345	13.10598161	10.77351984
"1822_at"	53.7424458	21.86844207	62.50544968	80.79909885	36.62348826	67.27854287	25.64621629	10.98708517	6.456105103	7.177242776	3.697476143	17.71003045	6.909282256
"1823_g_at"	25.74148744	28.60529531	65.28649594	44.49605132	22.8057914	37.15256275	14.01788872	9.411958122	16.94904307	9.3410512	20.38290315	74.32697486	15.88987482
"1824_s_at"	499.548261	708.5523969	986.4823145	592.4718346	802.1834897	887.0023291	536.4611711	437.506604	412.9659197	392.8971938	471.1347167	396.5856201	325.6125046
"1825_at"	1060.738985	1031.734065	1116.541612	1687.067164	1470.565719	1447.116932	1582.242395	2134.262938	1678.498919	1764.635079	2414.324612	1731.124262	2481.948551
"1826_at"	730.4094589	754.2396442	285.9180037	1239.965581	1497.665152	1591.75689	1113.876288	1416.051258	1429.967512	945.477502	1758.895359	1351.472606	1057.558141
"1827_s_at"	1917.37271	1577.438625	2034.073176	1868.520161	1544.088253	1519.983139	345.745504	336.899501	448.4357798	391.4307306	360.0516412	428.7032652	424.7183987
"1828_s_at"	865.7945164	470.4078243	718.7160956	525.0096332	467.6481648	821.6449578	973.341868	1185.889651	897.9199865	709.4536063	465.8822582	681.5932691	631.8245697
"182_at"	622.0270982	272.1562657	396.2257593	560.6907592	536.6860015	872.4344939	362.7978387	423.8913219	548.8134299	538.5348376	237.3792907	657.6276681	346.5854848
"1830_s_at"	910.5883386	501.2807816	691.8165589	1302.714797	1108.122789	1153.947072	1466.03442	1811.994026	1120.821076	1131.119219	1314.077894	1604.252866	1270.703338
"1831_at"	83.60367141	105.3911068	20.76303583	68.42360386	92.87064611	18.73565582	10.26892997	11.65539703	11.45834727	29.51190682	50.1891188	25.44804073	2.81511683
"1832_at"	218.2375735	197.0769597	136.6969008	119.1972156	127.3362617	107.8387408	68.66006172	53.83403874	99.49804924	87.50254017	26.3102192	62.53158549	48.43305827
"1833_at"	370.8389877	179.4822723	319.1159644	131.7327061	304.0579239	316.582695	216.8429466	67.48099879	220.6874614	275.2435353	228.5738016	260.3229998	207.0582376
"1834_at"	999.4960604	953.4006645	874.2816638	464.624886	306.8457482	921.611103	928.9179153	695.9907205	887.516968	820.1686075	483.2594274	706.4957279	651.1949694
"1836_at"	3456.413597	3665.736209	2878.953766	1890.8149	3486.092371	3391.70169	10539.57062	6471.036607	8316.87058	9737.965482	3452.328803	9518.89365	4512.378743
"1837_at"	1266.476391	1601.408085	1503.473201	890.7720822	1314.883426	1199.700805	1110.962737	1357.707122	1086.953624	1348.388445	1105.133583	1054.994241	1612.89947
"1838_g_at"	824.6103689	1092.819691	921.3335701	624.6970861	697.942934	756.368684	543.2136623	545.9810917	468.0897693	486.8861756	468.9894528	412.2686206	812.2469678
"1839_at"	5443.581056	5759.442739	4963.525117	4214.70592	4843.094137	5335.243794	4920.667082	4087.260937	4157.178904	4927.061211	4656.194399	4307.724302	5219.850652
"183_at"	88.4790885	55.38586904	53.58738572	85.97499815	41.96118992	33.28371312	21.42137758	15.98927515	30.97879172	23.75875973	33.31098401	55.36278694	37.64493325
"1840_g_at"	3825.819336	4053.336819	3709.082248	3283.127072	5030.500963	5321.216219	7008.913452	5177.651372	5781.348869	5990.574656	5937.429901	6283.403457	7179.522054
"1841_s_at"	70.58742113	64.66502575	67.32017317	77.0935285	75.83209817	64.88281637	95.45086917	46.43344223	55.34747857	37.73369482	37.69370288	40.40150104	39.22443578
"1842_at"	1062.681368	1499.515354	955.3864377	1636.863159	1879.085313	1762.82823	1466.089341	1166.9334	1596.976395	1648.457056	653.7705016	1878.522083	1193.542255
"1843_at"	608.6650864	597.0867406	588.498132	663.1232828	471.5057165	638.9200614	408.7999613	367.5305797	348.1879415	435.0469761	318.99841	314.999027	331.5157969
"1844_s_at"	1109.58336	1268.650066	1275.626341	1657.266198	1795.727958	1326.281446	904.3588921	1051.066512	875.4569925	872.5593698	1670.624287	1039.32149	1296.682417
"1845_at"	241.7572556	211.3723946	185.6603086	129.0526031	44.61239296	167.175866	152.1532863	191.8958933	41.56550563	199.1650442	188.2178583	160.6869625	228.6614616
"1846_at"	296.2093487	295.9212839	326.4158111	272.563115	344.3226569	260.362912	457.6535506	332.7905331	261.0135274	397.0713899	323.926151	614.1696829	315.491317
"1847_s_at"	23.36323825	26.7645965	18.38983182	22.95326734	31.13486633	22.27887003	17.37796173	10.48982782	10.7843688	6.562791723	10.41883278	13.68518718	9.749524232
"1848_at"	814.3451136	953.285351	1334.418539	758.1460535	1058.269079	1105.139663	1129.853264	426.6157662	424.5323599	1737.226419	1502.158722	435.874826	921.2500371
"1849_s_at"	6.542103085	52.4449315	64.52303428	18.14209305	10.63802852	46.10360829	27.51123643	41.59328536	30.82694079	15.45753923	7.314401336	52.64941383	71.31154255
"184_at"	146.4615335	202.3681688	221.4732115	120.0412029	266.6909935	78.74780077	31.44575547	83.90766952	51.02683187	42.80680968	32.84986228	71.27716536	25.07283478
"1850_at"	775.2229727	654.9537709	732.5944717	902.9126875	839.1696337	718.7303218	823.7782522	611.2677524	650.8576085	728.5187901	569.9924203	687.8255635	547.4000208
"1851_s_at"	51.91794733	23.05422443	20.91010914	18.28255457	39.29517998	44.06639967	8.398327155	7.331178002	5.61138785	31.28722206	10.89514286	17.71264376	11.1665844
"1852_at"	292.9675793	191.4823014	199.9729208	326.6141972	243.3979043	175.0209411	24.21725739	72.64115197	55.72121193	58.72634208	57.96705467	56.72094586	49.72106987
"1853_at"	17.01047215	12.10361067	11.75661691	15.57430897	10.4575407	10.99305195	8.138261356	7.934345232	13.4556493	7.916696942	7.945477704	9.469525447	8.167847156
"1854_at"	162.7714927	85.83455025	175.0449196	43.80120306	139.8305563	187.5317579	73.30743119	27.43233722	38.27812064	73.76740769	76.16606637	18.67953508	35.62772695
"1855_at"	125.6765073	121.1366101	124.6113738	146.1229838	113.3227338	216.4421843	33.17877604	138.0294644	179.4181688	159.2893917	194.2724828	139.4334679	120.7737379
"1856_at"	66.11207977	51.93521923	54.3049532	59.87895268	58.99662858	23.15149201	52.35113871	38.95099694	37.18643211	53.43574599	50.3775131	37.08173284	4.375954652
"1857_at"	415.0395991	335.0969373	564.9339043	516.5878979	772.2438644	389.023736	667.3453064	626.6275401	417.0033824	436.5561265	434.0967716	473.0354052	278.1799483
"1858_at"	58.77286361	51.33442733	39.93809725	71.63799981	79.02039858	19.51138622	10.05642861	31.32045004	5.800844096	52.124586	58.69418424	5.143440309	10.32154965
"1859_s_at"	90.09397724	60.9225249	104.6111847	101.5462917	89.5964009	52.41533663	30.13606539	62.31657429	41.05087548	52.42012175	55.87018291	66.84769648	50.57810272
"185_at"	266.9490658	133.9487691	393.7701142	51.67498617	120.4130157	100.0328844	150.4851778	28.34028388	30.24694489	97.32847095	49.17305355	172.4537482	123.5648061
"1860_at"	622.4816982	466.5379964	545.1537785	660.9124448	473.2062911	328.6764973	449.3130428	303.0266893	400.802197	468.0617933	523.2810807	529.9409463	374.9481633
"1861_at"	431.0752121	328.3058362	385.3957146	436.3962627	343.1996447	278.6902405	556.8755405	467.7506773	525.9092489	458.415945	538.9304542	524.3950801	485.4307495
"1862_at"	18.85374552	25.59163555	8.110639808	21.10190402	57.14450521	73.07492851	7.96324209	6.292407461	8.106525959	9.207028661	6.568831168	11.98255249	10.25972911
"1863_s_at"	188.5374142	102.8426533	166.8969181	114.0493021	134.629363	123.8255849	88.64039659	105.5725325	108.7711588	74.64427487	88.27300179	89.40949615	86.80141208
"1865_at"	3.127867989	7.95627461	6.87364745	2.022754586	11.40542844	1.558502912	2.296363903	0.428375868	0.970957884	1.455857655	3.534633488	0.722548173	1.010502483
"1866_g_at"	18.98788627	6.047607229	12.12707365	52.51560546	17.01639881	51.9260262	31.07594046	40.23707479	7.909999774	30.93288071	64.84548588	50.64649422	8.620882766
"1867_at"	400.9812339	226.0978335	194.7395466	385.2837775	260.6240526	567.6974577	162.8637318	217.8422581	164.7975864	198.4900125	280.3515567	169.0708475	263.014967
"1868_g_at"	276.2239673	224.0279493	225.5983781	208.246371	224.1049215	223.2868396	455.6257873	492.293195	394.888219	390.9387719	529.5995209	324.6875478	530.4472603
"1869_at"	63.09592575	47.31717737	53.97137419	74.50375997	59.4947339	47.06026164	28.84970636	28.31310879	51.86578006	32.89311689	32.18757772	19.22054603	18.9022299
"186_at"	9.864125243	19.40361706	33.72000796	77.92703539	52.79049253	24.07944134	35.24015381	24.14624687	58.54680844	34.28620882	52.5515869	34.19246994	50.74926885
"1870_at"	268.3963385	188.233686	240.5702293	280.6419568	362.8452206	196.2771071	298.7841533	239.7333601	218.7651469	323.4711131	308.6905763	251.8093923	256.6011171
"1871_g_at"	42.06678086	19.08727109	93.5410748	63.33028733	91.80353404	55.13793389	98.46667919	82.78001503	34.34152042	58.94487207	59.06870259	64.89182004	52.57244891
"1872_at"	21.48723374	55.52621929	60.70462282	31.5680694	86.34088298	42.83938099	29.77085482	8.235839682	8.025970533	11.36247547	15.95313046	20.9430048	15.93815462
"1873_at"	822.5072504	656.9336604	733.7394463	817.4745292	715.0501766	844.78548	1300.125986	1348.060895	1435.632508	1084.960302	529.6458473	1005.309498	852.939518
"1874_at"	1374.894822	1092.782917	1388.596194	1211.188148	1175.081666	1255.734639	1601.111877	1636.229254	1586.742008	1829.019033	1326.298965	1509.80402	1471.376835
"1875_f_at"	223.5839228	157.5847734	255.3106009	285.2884306	155.7669811	213.5330844	221.5214435	200.4788283	237.5538783	186.7695238	232.040791	225.464435	202.0431732
"1876_at"	165.1366154	84.59515452	144.0214738	188.5538527	167.0633813	157.2325698	80.65337799	97.7745104	95.75453275	91.90118357	130.922767	76.68640925	99.40382646
"1877_g_at"	700.2848979	484.0316603	596.1833092	892.1294025	822.6597964	628.6229625	411.8043287	679.7214795	482.1402598	646.6153128	815.2589942	481.0569191	688.5874059
"1878_g_at"	1598.956984	1541.2448	1865.132826	1641.183466	1530.410044	1801.758132	1541.233779	1851.437913	1712.224676	1303.741875	2762.641581	1494.940405	1377.969944
"1879_at"	1733.758897	1036.758704	1111.405205	1448.187279	1797.123319	1349.141989	1897.79467	2478.787397	2326.421105	1805.945805	2520.187327	1493.522396	2542.623872
"187_at"	44.69778556	38.18679085	140.8450953	52.71179967	35.36226825	29.00842502	158.4676924	37.48197381	128.4498485	113.0672658	98.29395386	186.9923854	113.0998527
"1880_at"	10.85308383	23.4843809	81.18529082	35.57346554	39.98594897	45.9572181	41.26879522	27.40870766	50.4884191	14.71499009	32.64896419	36.19760923	32.61800082
"1881_at"	44.07661572	55.58707401	20.93158043	16.25430786	10.06923008	10.1357059	72.99213869	8.166798481	32.51177308	41.21353825	13.7120811	59.09742804	59.38599131
"1882_g_at"	37.8817408	45.90766202	78.87139983	13.0330335	53.56897286	44.34547246	2.155968015	5.367700325	7.956016529	17.93800641	31.78375142	6.662329511	5.403661537
"1883_s_at"	62.87770397	12.06471589	10.32525617	10.00917421	23.02852907	7.682189729	10.77721895	8.508320167	17.36436422	8.533401049	6.412233582	9.104331398	9.780180398
"1884_s_at"	1350.253736	1294.537881	1925.065561	1071.405508	1459.096519	2053.62872	1268.31036	1020.76486	967.5186725	1049.603193	818.2826009	1000.728039	776.5482272
"1885_at"	505.4218111	585.8542866	542.5077963	490.4734998	643.5522639	560.1244127	601.691466	497.7659772	495.6426597	459.1226773	502.5991177	666.1616378	449.6886413
"1886_at"	37.38169494	48.76111426	61.18806517	75.37755053	51.28697953	38.92060776	54.23120707	55.98544394	53.03077746	25.98442484	97.92674489	36.19389133	24.8029257
"1887_g_at"	34.73163898	62.9833277	103.407677	21.04089225	90.1365032	56.60387439	30.76230113	35.18107716	33.10861517	21.66200481	21.50141665	38.69184934	41.16525778
"1888_s_at"	129.0100907	244.8006041	157.6940728	19.45618671	21.02221766	18.49973244	116.2630598	9.025858693	95.1676521	126.6565178	154.2483883	60.09580035	88.38590287
"188_at"	666.7956494	455.0734401	414.5911865	558.268916	487.3501739	464.1746068	267.7952994	255.1996981	285.6548354	245.7657759	221.3043039	292.3008065	245.8722088
"1890_at"	2262.953754	3786.741239	1799.001802	2839.196866	1666.710276	2697.993167	3653.550871	1305.151662	2147.649847	2130.430396	794.0918728	3716.35723	2279.281168
"1891_at"	131.4056436	90.7722934	56.84057731	29.84895504	73.86371486	9.447714098	51.18904674	26.37237174	62.60136003	72.70329654	43.13088272	73.9249272	33.6632287
"1892_s_at"	24.03828417	125.870753	33.98322209	42.72910919	42.78130629	17.91133169	7.521040202	17.55708647	38.62688434	14.97773391	23.6531421	18.88101952	4.359854486
"1893_s_at"	34.87658203	52.60351297	106.5668826	139.1434259	31.4593034	26.68870755	21.27419472	32.15424531	51.09729637	11.86669737	13.0092626	39.81608201	36.08346946
"1894_f_at"	1101.73718	919.8870943	734.2261825	1342.488328	1247.14676	958.1389289	1166.332969	952.161636	797.6327313	673.6674682	803.0097761	862.6445668	797.8468097
"1895_at"	227.4288772	198.084561	248.6003653	225.4377004	166.4427435	160.8896095	126.457562	148.0076759	104.7419461	150.0128345	56.94265281	153.8753521	143.7727063
"1896_s_at"	238.5684938	233.1521458	230.9843927	253.44495	338.0598023	230.7437669	215.5618289	326.1475191	340.9185337	161.2377689	290.2240106	186.8590349	260.7600607
"1897_at"	378.1254231	351.8325504	883.4943451	110.5975686	48.91372899	89.40326146	365.6350242	434.9383237	431.0357511	795.598693	131.7231152	593.6595477	515.1554913
"1898_at"	144.8818377	97.06907247	79.07855279	74.89498621	102.7835996	68.70984258	52.21590704	85.51684618	106.9658877	73.34837711	39.35618728	97.4667075	30.43234068
"1899_s_at"	15.7084943	32.31233295	37.67994678	13.14933401	37.38279065	67.95637082	8.930808293	39.01566555	52.57701751	3.231649692	23.07960911	5.631013411	35.96199343
"189_s_at"	612.2090971	448.3082974	508.42464	518.7503867	790.4168311	701.8974668	544.4769591	567.6714622	339.0652296	376.752975	2402.647849	547.1708186	620.9294035
"1900_at"	58.34827882	63.12695922	43.61559479	65.993847	105.6728451	63.68785644	22.02200452	16.48896219	16.07124643	21.33535179	29.95132042	26.95796416	27.44117485
"1901_s_at"	484.2541476	324.9879883	498.4477241	541.0914361	363.3735405	379.5299212	358.0965808	282.9512628	349.4197146	257.4363965	296.4079847	241.1737854	273.5681723
"1902_at"	638.4914031	461.2684558	615.1889582	592.7867883	571.9078321	793.5319206	1209.668463	1137.625391	965.3967846	907.5052993	1791.283449	999.3459688	1078.689373
"1903_at"	1942.286986	1553.010447	1629.583828	1462.504297	1494.819624	1029.591325	2179.084585	1711.209252	2043.663415	1917.590425	2430.261812	1930.842993	1993.468849
"1904_at"	367.729315	296.9624711	223.1127121	327.7543259	338.8099261	402.0439597	422.6637079	327.8843951	291.0734026	338.8296912	325.7964102	236.6969305	353.0511216
"1905_s_at"	75.12511291	85.38761802	72.03633972	91.46474454	96.64755881	60.57773042	71.60912585	88.49191695	23.60932869	66.73195652	92.61817272	76.28575664	50.59347375
"1906_at"	753.1461778	540.1949829	497.9195313	592.4387148	712.3397797	545.2960933	524.9879331	534.8598396	522.1381358	453.4788939	502.9884626	401.8174831	524.1481109
"1907_at"	135.6250739	13.96211273	200.2717643	141.0857087	72.12924762	78.54671299	4.979947162	67.21958816	38.02743734	17.41777475	53.07565297	57.67567116	51.78328096
"1908_at"	213.5807319	132.6702322	247.9136216	251.8408478	280.8484221	191.4091039	54.90225253	122.7320274	111.9815049	32.66476765	94.28659723	74.85245665	68.90391688
"1909_at"	242.3389555	104.7606753	249.7660961	132.8274921	87.85528881	92.84830014	57.00020937	62.18613804	66.88835833	74.31459925	28.31472017	50.15048156	22.63719185
"190_at"	61.5555859	40.50162286	87.0567318	31.81205273	54.35751653	42.36870871	37.52194182	44.14879118	50.22006163	12.76730467	67.25821698	11.29460505	14.92279188
"1910_s_at"	425.2414303	426.8609174	489.961969	403.3339837	558.0277756	245.9116859	105.4830528	96.70859858	140.9937838	122.0948954	123.245088	38.73447849	151.9630667
"1911_s_at"	1527.70415	1998.303487	1354.567936	1629.834029	1008.535252	1330.781608	1614.398546	2382.412843	1394.913307	1638.210557	2016.895044	1621.752758	2096.912616
"1912_s_at"	350.3987332	326.1738106	289.6102152	340.2250753	302.6801063	306.4656067	302.4776165	272.6020082	251.506067	307.5686678	365.7440128	306.1829325	352.9003186
"1913_at"	503.478259	461.2150575	547.6522548	577.9192365	511.3129209	336.2720298	415.5819209	400.1609702	394.8148808	361.081989	249.4995722	377.9435269	293.7836594
"1914_at"	58.01588272	53.21678816	115.7336103	62.26517486	53.09668209	37.34663187	44.68733062	33.11654524	31.42435125	42.37041732	45.84235476	33.15959889	13.49430586
"1915_s_at"	443.7132673	258.3428659	1022.871987	291.1497336	198.562551	179.4797335	242.2419172	132.3048955	254.466829	244.4492238	70.52692883	215.9745446	137.173839
"1916_s_at"	437.1610511	158.2342938	1272.627492	144.3490233	65.62430385	53.35167806	214.4790922	70.83783052	284.4987829	249.7329411	40.08582396	164.0966502	88.52540088
"1917_at"	1291.602796	1260.911421	1067.628821	1112.038859	1367.938197	1044.455279	1052.550883	948.4202948	1195.18124	804.3257046	1046.904044	881.6128682	915.0798961
"1918_at"	16.41500753	62.07866468	36.44543749	32.62938438	47.81961276	63.08979962	5.505103936	23.71178216	62.84939755	6.980386962	17.76630877	103.4611116	64.8341279
"1919_at"	21.10116078	8.078778461	17.85540616	17.72097872	12.51147626	11.94838621	6.608917498	9.649237695	3.68518145	9.384175906	7.208202606	16.07518615	4.607820385
"191_at"	216.2192862	126.6199107	170.8732302	252.1615245	232.4014231	127.477998	34.82967275	86.7680266	85.8333916	85.85897078	126.2701081	54.8967291	46.25853033
"1920_s_at"	705.355286	1069.039103	751.2472746	381.900166	530.4087138	492.3385404	1877.556183	1599.333577	1427.763766	1288.940465	561.825861	1519.219825	884.5817086
"1921_at"	11.5099831	34.04505034	17.34114949	50.18148077	39.65308822	25.98585103	25.05560067	24.09776857	4.180564136	16.88901009	5.020639574	2.648088787	2.765605087
"1922_g_at"	42.67328352	7.707710992	13.01585221	8.73732768	5.765842028	3.456246471	21.13546907	7.674852384	18.09019978	3.407366484	29.20622266	4.6385646	31.56312951
"1923_at"	98.94487392	141.2534353	111.3407233	89.07288235	91.20522708	79.51221269	85.08345662	110.4280303	95.8994923	127.1329469	79.22732452	76.92585529	81.54802685
"1924_at"	574.5133294	516.6459633	689.5563495	437.6493618	436.4907561	525.2984863	629.5428132	1075.995033	838.8807709	445.2671686	480.1497742	671.1908295	766.2806393
"1925_at"	607.6522168	412.407965	417.5008556	627.296111	533.4755967	399.7625722	27.72082079	88.31943878	198.34822	159.0805143	60.7887591	82.34693934	82.73751652
"1926_at"	458.3843843	339.9340025	246.7859159	447.3667295	397.6386742	339.3476392	380.6028717	442.599278	646.2473104	333.3879803	457.916986	491.7079674	318.8358736
"1927_s_at"	25.05506094	9.519650747	29.48895369	5.002466299	50.79269641	30.7419129	9.790283898	11.09464578	56.83704726	17.07486518	11.61000515	17.60740575	40.86435606
"1928_s_at"	440.2315864	360.2995747	405.81632	278.6502087	346.1020003	290.3755679	361.1762169	367.0070847	391.9902291	439.6877049	318.4750076	451.1472728	299.8618495
"1929_at"	453.2578715	586.7770863	553.6055906	888.725152	572.6843785	528.6060202	591.221494	294.5278276	364.1260799	248.744515	212.7055875	116.7924658	133.7256829
"192_at"	1217.581468	1130.993429	1028.596854	1308.890868	903.2209578	1232.741555	1294.681791	1543.982383	1411.258987	1283.11179	1837.49384	1160.465144	1622.383507
"1930_at"	120.7961573	142.9432087	94.72791968	199.5800449	138.8993716	112.5184839	133.8130568	176.7064556	134.295693	188.3752	16.52882574	193.4829217	133.9130734
"1931_at"	11.6955777	5.945181883	20.24800827	30.04153327	4.54125258	21.88165813	47.19219485	22.29745438	26.38702995	72.10390544	14.71244616	21.02853507	38.76211531
"1932_at"	154.614191	183.2502465	417.6110721	263.9320428	118.6813529	254.0290052	104.8323373	141.6633132	135.4568212	126.90868	230.7714439	132.4178425	175.4460548
"1933_g_at"	270.4525832	207.8370331	230.2565369	245.3818677	244.9662332	172.5710043	187.8047131	170.1419877	137.7180109	115.4247404	195.8509508	152.9726816	155.1477682
"1934_s_at"	89.93346534	121.2058684	77.06416882	256.816628	207.3740758	189.3388132	108.2499305	55.62435255	14.8364856	55.36933987	1006.965867	53.35604148	44.85294238
"1935_at"	63.40644869	35.42093591	48.16209749	44.00610956	56.55042637	49.73073813	44.32619429	31.78569725	48.61876597	48.27348179	53.11820319	33.8124526	38.70605356
"1936_s_at"	762.9102948	731.7342503	758.6486943	819.9801936	854.039662	647.459339	389.5602769	297.5052653	377.4247521	387.3229634	308.5342435	474.6917599	403.0818328
"1937_at"	45.85200656	48.62863524	82.59656826	71.49413447	68.61281523	68.21038958	69.66574855	98.17434916	23.23093906	71.77295287	73.04227671	106.4412512	49.42639238
"1938_at"	129.0736095	199.4221024	224.8914511	131.3369625	152.6976792	187.3474897	104.3218141	85.77170501	147.1367536	174.8552654	168.1248498	154.9613312	198.7331825
"1939_at"	1114.625244	962.8177859	973.2114979	1057.813303	1037.402599	878.0172609	687.0692458	534.0950012	708.4329268	708.0696233	544.2232709	890.2171781	632.9384891
"193_at"	637.5453219	522.8410509	595.1936095	742.6150478	531.0454037	592.9938481	769.6914947	767.3076449	849.3684129	1039.448418	728.7821125	807.3436123	912.0166005
"1940_at"	831.8793731	969.8136488	1096.387985	856.8898722	1018.770658	849.845138	749.715538	837.7509818	847.2555202	882.9973258	789.0491609	807.9633645	788.8458454
"1941_at"	31.3479881	13.54334845	93.83443675	30.00661309	29.14457706	58.52548689	79.13182391	48.68753801	19.34914602	203.9618222	16.08556699	65.43184065	140.058106
"1942_s_at"	1476.959466	1451.835292	1703.211543	823.5304814	1307.449973	1697.305239	1388.853003	1252.674914	1324.277486	1224.185203	696.0941795	1144.39335	925.5518539
"1943_at"	215.6328025	82.70623066	273.4829552	85.8468385	293.6732866	371.2709429	58.91773443	59.72418954	61.18879671	100.1071286	130.000807	67.70444083	74.15456087
"1944_f_at"	830.9694714	917.3900254	804.8753949	1091.052086	902.2245648	957.1366471	629.9317495	566.534666	723.0864941	553.5913499	554.0637532	662.8009859	529.3787362
"1945_at"	299.7426226	203.8400472	296.297994	107.3375939	512.5458585	588.0596403	177.3257348	144.9625435	177.4570383	205.1210718	314.3648842	141.3163262	171.3212876
"1946_at"	34.11716101	7.853663188	37.73683976	35.88346611	47.91084361	16.3373214	48.58190524	10.24499128	21.64245328	37.96870317	32.32889649	9.291032708	20.80651541
"1947_g_at"	171.6285606	162.9457063	181.4551782	231.8922878	222.5545216	110.9349386	13.46722377	30.43488694	80.13946997	25.17403115	53.5030361	47.99915366	21.40904677
"1948_f_at"	108.34293	58.20608467	70.55553585	58.78508324	71.16191542	72.78798609	34.53252341	43.87471291	39.31058814	14.94482844	24.37004378	31.34166488	47.85527588
"1949_at"	45.77094169	71.16482863	44.22239972	66.46913294	37.57835126	48.92349654	46.48176405	43.1394882	11.67755963	19.55544842	21.54380046	44.52471831	25.9817731
"194_at"	5.580223824	2.839280803	0.9115456	13.17744281	27.67930584	7.329056343	16.36253176	1.1503455	1.687762892	15.2884439	18.3968937	3.193855547	6.296359453
"1950_s_at"	160.8726142	267.854418	276.4559427	210.3883182	324.4965173	374.094349	264.6444	329.8797783	427.2437541	234.1210477	412.7319546	224.2307399	277.6633368
"1951_at"	56.96483488	7.264025011	80.13654792	26.36905801	11.29947213	17.0366756	118.0544135	11.12594663	15.25393255	4.927801878	36.73986827	4.684598267	3.305501631
"1952_s_at"	233.3166609	127.4926896	249.8618432	220.7225014	188.1679607	176.7988581	84.10105044	74.45354066	67.97536317	110.1561567	66.14012838	76.06683596	56.05415997
"1953_at"	1576.453643	2135.286677	1694.787202	1647.554607	1971.557888	1424.86642	1999.954015	1229.659627	1118.920255	1270.1149	2060.462667	2633.339248	1968.097881
"1954_at"	60.68796286	32.88741805	40.35204394	65.28615854	33.44410796	24.6602157	44.09745154	38.73649053	25.29036728	27.10632025	21.16509178	33.24481848	21.91078107
"1955_s_at"	357.6409015	533.0712945	870.473612	39.45373023	166.1904402	217.0524633	665.4161009	764.4107438	664.5336468	624.4144012	20.71624817	740.7423555	482.7918766
"1956_s_at"	56.91509568	7.479318737	32.20046372	30.75870243	70.75900875	25.39312953	10.89152385	56.33521157	9.291958269	8.269222994	46.40171878	8.994154723	26.88108208
"1957_s_at"	147.2422737	141.9528868	226.5118454	215.9884461	201.1418672	113.5143042	115.3893992	131.8684544	174.3635348	140.2865212	140.7188765	109.4005621	161.3637188
"1958_at"	3.444161619	8.469397145	4.957359688	52.21932287	55.67844959	7.400351288	22.07884411	17.54583874	3.242692752	7.221068721	28.11396845	23.83327871	4.415086012
"1959_at"	788.1013577	694.231168	1159.970981	666.5634039	879.313943	848.002762	593.0188945	605.5779122	568.3400922	671.9660486	561.7215557	563.6385819	523.3167332
"195_s_at"	563.8622397	618.6969663	722.4783953	230.4361582	346.8164192	347.2793303	729.7279711	624.7304404	703.7900063	711.4664825	365.1909819	691.8635725	474.2796081
"1960_at"	14.20982794	7.397882157	53.59035957	20.26639394	9.697419326	4.707033601	5.044267249	3.266105239	4.316440688	2.477206176	7.518771725	8.497951424	4.585041773
"1961_f_at"	17.09301702	8.682027236	12.05624773	13.38983245	8.923565305	9.290290052	16.9551587	9.027989191	10.83091626	25.59490991	19.3504831	9.181831384	14.25678263
"1962_at"	7.949076375	11.06654532	33.01312985	12.90825063	10.40147167	16.89041805	5.396607797	12.8395375	5.85204995	4.065442419	4.862735531	21.82598085	11.31597163
"1963_at"	75.38175979	15.78099994	140.2222603	57.39471212	36.31836809	56.03177305	51.99712874	29.29070561	43.58109588	8.882190258	67.48384065	68.6168565	66.70350255
"1964_g_at"	135.0828185	53.19977251	68.19956001	165.787143	150.040717	115.6511553	39.45896471	27.07255102	10.19790299	31.15622191	270.0221526	4.683189081	43.9770014
"1965_s_at"	116.3666889	38.72934462	44.11994137	45.86894609	45.65612288	80.32067842	30.43391519	39.4287372	17.10857535	29.20371676	18.14123547	32.85088486	67.17098178
"1966_i_at"	103.8538804	104.7986705	91.38460602	121.1698455	369.8837288	158.0714659	68.24665416	118.8901612	67.13921335	48.68641744	66.96280204	43.82281004	102.05603
"1967_f_at"	527.2054179	428.7869401	565.0939934	439.5586462	448.8264588	382.7761918	135.6976147	212.9414307	310.6737904	155.2531424	169.8469626	248.6373829	191.5297583
"1968_g_at"	266.8928834	230.6994601	350.7025035	143.9665564	106.2565097	193.9835785	548.9632079	502.4068339	361.6813813	548.5014524	647.2050064	553.2893611	384.1376601
"1969_s_at"	510.7095708	617.1720059	522.8876916	468.5285474	576.5074661	560.6551249	575.7988905	565.9045576	477.5947922	589.9330876	749.5095059	524.9332014	587.1271641
"196_s_at"	7.837280691	4.339574322	2.756834633	4.052436087	6.087176736	13.29434539	2.882202885	3.599054434	11.18467481	1.794828424	18.35514277	26.98984888	1.59922539
"1970_s_at"	81.94007314	19.86991519	80.07343325	4.457510434	8.593191886	6.707819072	124.6643892	104.8210615	81.81725891	136.0895623	5.146842921	94.21214737	2.726369376
"1971_g_at"	128.2912624	27.69089161	24.35427642	32.53022897	30.33477705	18.75609711	49.28467319	46.8134369	43.25268201	77.71678586	36.78017889	81.41214567	39.72239396
"1972_s_at"	70.04409626	74.00797684	87.70184474	177.4107592	162.1568318	131.6379461	21.02849434	16.29120567	110.6686573	63.03275055	102.2719488	60.30359534	64.59360979
"1973_s_at"	591.4329689	619.233558	506.9982294	386.4307221	427.0725927	303.6345273	785.8755942	658.7676179	657.0329001	893.0956206	372.1869117	799.7286125	571.7769031
"1974_s_at"	278.2968649	225.9478373	261.5112765	354.3214882	243.8809232	240.9421588	376.9355667	278.5264258	370.0913597	310.178913	244.4663333	441.277316	292.5023192
"1975_s_at"	257.9753193	219.8573916	407.2398109	235.2457874	288.2444015	229.5154549	169.0409385	190.5878722	168.2909725	156.0400947	196.834335	179.0884858	145.8378585
"1976_s_at"	28.94569624	40.34620586	96.14273232	35.6987368	66.8634283	62.72841354	86.69056236	109.6048319	84.75683723	81.9600128	31.264176	84.47084641	106.5215345
"1977_s_at"	10.57793191	4.9192777	12.62458451	52.89879907	8.681510975	11.61220163	5.383588039	45.50968563	11.81122085	27.20191064	38.99109499	5.682072019	7.609192926
"1978_at"	5.510681842	33.7472436	6.361841191	17.83093904	7.085865743	35.20849276	37.88145244	27.18338268	21.55054831	8.760651233	48.01705098	17.26578524	31.03101444
"1979_s_at"	195.0021076	163.9966899	132.9021854	247.1574215	151.0596548	141.3421998	297.1562228	161.113794	219.5567429	252.3688152	184.3353802	171.4481798	283.7607136
"197_at"	793.9374048	723.6736087	836.7802538	861.3342654	781.3061084	999.2340325	663.4175084	615.9477076	551.169061	545.6059445	585.330546	554.9691254	496.2056071
"1980_s_at"	7657.907822	6246.068859	5865.99569	6075.026288	6652.542062	6946.868865	7160.935927	6656.110422	6472.66258	7345.354515	7531.243262	5614.278685	8209.843941
"1981_s_at"	135.5362741	83.7680531	169.811372	124.1921823	190.4402037	155.2676344	160.6145721	192.408844	231.8530204	198.6887525	163.1256908	195.103037	150.5448465
"1983_at"	323.7653798	278.0856665	331.4618272	730.0692173	999.5999407	597.7590232	147.7457081	150.7262592	57.99701166	75.01483092	149.2293317	111.3529929	92.00133486
"1984_s_at"	385.7350084	205.0206216	272.5896583	124.1482347	208.1115214	295.9717204	178.4346262	482.9873411	571.5217843	161.6852765	1038.3854	152.7970542	535.6526968
"1985_s_at"	1899.196314	1752.975339	1915.846925	1175.074334	1780.027471	2770.079456	1596.683165	1608.548531	1262.768351	1637.045577	2196.948827	1393.011486	2357.354403
"1986_at"	187.9443622	174.0584272	110.3889529	122.7006482	173.4704035	115.114714	309.8259756	307.714797	237.6193978	229.7832311	167.7777284	170.7244152	190.0409613
"1987_at"	187.9733904	258.6760491	155.038727	199.8591521	132.7738203	260.9503056	239.1578021	361.1779142	197.1865384	621.1454002	746.0637172	904.5266722	576.0412159
"1988_at"	179.8844435	183.432429	191.7451466	221.7794812	238.9044261	209.5978259	92.15206153	66.70107951	92.50611019	85.82668981	104.1555227	85.68507823	91.36743341
"1989_at"	16.37964242	1.265525182	7.903475859	8.692129866	13.56244311	1.279598797	22.53751739	5.52565085	1.39295838	0.287432319	8.289374823	1.264323389	2.647856648
"198_g_at"	496.4049592	545.0838222	544.2933808	705.1282021	617.2280509	621.0995176	911.6801485	883.0345073	920.6179485	622.9226738	777.1774473	714.7230344	738.3110396
"1990_g_at"	90.83991542	66.09623723	99.83297231	29.18257594	127.3583692	70.53130039	5.398096322	4.301183344	32.59707004	27.92354702	11.47111842	12.25006992	25.86916494
"1991_s_at"	255.9080654	216.9128472	181.0083819	283.7538905	223.4842545	208.5038825	249.3967766	264.6237898	403.6646125	258.3741815	294.4861269	289.3290855	264.2467872
"1992_at"	80.81750425	57.80091552	110.0798275	91.07960951	111.6918275	89.19158135	58.5404195	57.72288699	68.42101722	71.66776475	29.00716924	93.09911926	47.37919314
"1993_s_at"	92.00339461	43.9344035	34.51311029	51.96705642	94.00830219	88.0498443	71.16559509	50.62064117	77.21864665	55.19526577	63.61097073	59.48385859	60.60434808
"1994_at"	253.680949	168.2875715	241.1112694	250.0734892	284.3859847	176.0307664	152.626675	93.18299476	183.1088421	179.2403362	96.88472656	177.8662008	112.1116299
"1995_at"	100.5603361	107.5745073	247.4670398	138.0639947	93.21440859	139.4109141	13.00026617	13.9514782	85.25216226	11.47529204	32.36267753	14.60793467	25.60499664
"1996_s_at"	25.35868552	13.85658984	18.84264545	22.78127283	33.17875309	21.45864055	9.397284179	6.143382837	24.74415726	26.11673835	13.48498615	36.50031241	35.01168848
"1997_s_at"	195.7641419	364.9941337	470.9421904	408.1286689	553.3056892	437.2586921	962.0719562	810.7415301	892.9093943	839.6202265	875.2201976	1167.540692	879.0752306
"1998_i_at"	221.1538771	173.2693981	212.6485799	239.9019151	372.9155473	270.0297	260.9024176	139.0967172	215.8754848	129.7649982	222.1020851	157.9424909	182.7044425
"1999_s_at"	165.8361252	95.50759115	167.2778711	184.6194356	101.0567464	146.1315095	92.00083848	98.73992945	129.0439329	118.6336206	116.5732862	98.96569236	95.6629987
"199_s_at"	332.9749595	215.183521	443.3813557	392.1042791	293.7669209	265.8784813	457.2363526	518.4403274	486.8639795	390.3794998	356.5170039	391.0762529	426.7074714
"2000_at"	205.2597825	166.6590306	266.4535112	166.3062333	120.5711206	143.86991	236.6523214	158.7877936	153.2455304	226.6613501	263.3936027	67.90240694	171.4115592
"2001_g_at"	118.7699925	113.207741	26.03630543	16.92099032	29.20668991	15.23549934	317.2894404	184.6209743	405.808136	289.7958863	226.7078964	169.6969551	256.9306404
"2002_s_at"	27.97831678	23.904236	16.89671463	5.065141886	24.87168474	20.39874434	22.19371192	14.01727123	8.505641212	2.628281978	23.12373663	14.452634	28.26763792
"2003_s_at"	560.4920455	436.2390531	638.2635259	401.6605174	386.6488147	492.8158267	449.0157411	381.7832598	488.2664543	612.570815	379.8700007	568.9941332	387.9446585
"2004_at"	49.49115064	38.96122592	65.87052703	62.40639691	144.7904916	50.14914231	22.40227143	11.40411332	21.3751056	36.59489645	41.08434097	30.1713077	50.19951574
"2005_s_at"	406.9474129	344.3996908	439.3180218	420.2682321	480.9414163	342.3138088	131.4638461	137.9420937	156.3063257	153.7084834	157.2000302	107.554807	145.4357539
"2006_at"	38.24856899	26.51497876	36.1450076	37.99931986	42.92601596	52.77690691	15.73239276	16.98452981	14.50135836	15.49361659	19.02430207	10.72693996	13.19903576
"2007_g_at"	125.6702583	149.2871908	184.458564	131.0748153	92.7324198	198.8597261	37.3319866	137.5865096	63.58239834	161.0063024	66.34533762	108.8627855	149.5724132
"2008_s_at"	77.36676675	24.14371633	53.47512362	40.93189851	47.23003954	38.68198645	33.11368003	29.73312707	55.10975292	37.92003381	45.04320287	34.84034076	46.83818316
"2009_at"	37.81620751	41.08620436	25.91727005	94.39124072	60.0594725	77.45263104	11.52897954	28.49449316	36.64232998	21.80981179	58.9251695	43.71272794	12.6530392
"200_at"	20.50514213	3.035277294	3.898826874	23.14858134	18.80376833	17.42813643	2.53028069	2.204455708	2.411751749	3.936572382	7.274181208	9.071587233	14.54915103
"2010_at"	2367.182962	2265.115638	2571.608107	2112.494229	2152.092086	2001.628647	3428.721762	4163.303381	3160.505156	3426.821007	2925.092682	3006.814513	3439.365454
"2011_s_at"	17.86962093	10.91667058	47.6814891	27.21667558	18.13858636	17.78882288	29.97881124	11.80344845	8.4506678	7.539713328	10.95993391	12.26527149	17.03986425
"2012_s_at"	421.9333806	285.2425231	386.6630596	357.7172754	358.6629465	270.6461306	309.4375935	224.6264719	349.8071827	339.1877425	179.9676029	300.1419748	297.8874255
"2013_at"	320.2107432	336.706872	163.8696783	253.6068901	390.9056073	325.0293933	90.66644552	194.3955708	50.40485001	148.5036364	128.1286962	45.57430793	147.1012918
"2014_s_at"	39.84517631	17.19418115	12.27130046	15.5874583	9.893764867	30.92759106	41.6861055	24.26692668	11.26457599	22.95449078	29.17276415	36.9142955	52.61576485
"2015_s_at"	232.5956888	161.859389	191.5326273	77.9306849	91.41985361	131.9528864	85.97626989	91.30741244	78.66113732	94.05365773	113.9619206	98.43907769	75.94311943
"2016_s_at"	4155.175235	7246.606358	4419.337988	9962.214622	8391.029875	6293.485412	30932.08955	23692.90623	28557.95122	26227.95082	19942.30772	25358.54624	24267.45127
"2017_s_at"	2110.454323	2128.169486	2098.413132	3866.05877	2215.904536	4467.557974	2058.053203	1994.906214	1281.268325	1003.63935	3373.45688	941.0250339	3024.032247
"2018_at"	43.13433379	102.2878565	1074.108058	30.32050085	17.58307468	21.86002239	523.3682465	363.9254045	550.6766467	542.4993482	133.2448713	434.580956	587.9609216
"2019_s_at"	111.5377566	90.15624706	23.70277499	50.45365419	72.17730363	138.5988727	41.90115881	91.6302218	36.72119241	11.65666642	89.77304437	83.68479676	98.36816851
"201_s_at"	51.29832126	143.5733699	390.0627364	335.1770926	1709.929368	1646.415852	18412.91711	17218.02932	22016.94368	16097.75126	21148.91231	16188.67949	14068.76375
"2020_at"	3142.882063	2498.095068	2828.466399	3371.267508	2819.007339	4035.215005	6428.110507	7137.926759	4406.636123	3154.529055	11345.88463	3143.763803	9125.069572
"2021_s_at"	32.65056317	73.68618599	77.50244489	117.7907673	102.5908714	64.85354317	36.74208972	57.97700788	55.95742	54.02681697	92.34693904	59.30735253	58.76247596
"2022_at"	54.17906766	40.33351998	57.55489486	79.71792893	55.98856155	38.23462726	45.01313162	15.66296243	22.3339761	15.85027902	23.00502845	5.264443101	15.66283779
"2023_g_at"	55.46956437	26.85666423	36.77167585	48.28249604	34.85753225	22.93105222	79.36213206	168.7314598	112.7294232	31.30769776	40.17516145	100.462979	98.77828296
"2024_s_at"	62.73087623	100.3820057	82.41253848	193.7959078	54.40912316	120.0956875	107.0208708	69.22341723	140.5536157	132.8455109	160.9962692	199.9111852	19.06300082
"2025_s_at"	2193.924096	2260.810652	2153.25857	1493.464116	1882.946075	1914.146916	2687.149938	1865.01054	2302.680467	2032.930048	1463.297213	1832.29011	1540.044563
"2026_at"	9.177068208	7.329667427	8.684062571	17.70398608	6.942428492	26.8049471	7.433687489	26.36909049	9.653869212	6.332555745	74.7290274	19.22235374	22.67041655
"2027_at"	333.7530472	291.6104979	273.4829017	387.7506527	448.3292768	353.6040848	220.7820969	200.8202663	196.7472089	204.9953938	233.5058503	206.8750383	209.197679
"2028_s_at"	270.3462684	217.7068269	396.4362259	291.674343	334.1296348	268.9634266	88.86551662	114.9072762	47.81446762	102.6577537	104.4289461	128.3969005	95.01819034
"2029_at"	86.41588535	66.60268042	109.7400484	118.9256974	82.318911	73.8498026	88.41964945	102.5766948	99.77976294	118.6411355	42.00423265	75.69191985	107.6162352
"202_at"	445.358521	263.3658616	348.2158973	318.9453137	332.7728076	294.0863491	210.4868804	175.3226423	180.2319093	244.7480392	130.8023362	175.2196272	148.5755809
"2030_at"	152.6056754	294.1935867	335.1091115	290.4731702	328.6849586	267.9989587	101.8033957	148.9243053	45.09123269	48.44301689	68.40124991	122.0158269	118.4156189
"2031_s_at"	3003.357801	4214.177611	2820.654196	4978.194794	4312.849739	3166.558761	8586.992467	7838.371855	7444.430974	6079.845696	5580.727027	8646.128744	7104.595867
"2032_s_at"	737.4752758	759.4446258	792.8599443	783.2307716	751.5331756	805.2379215	245.3720669	361.9711645	311.2450974	240.2390718	413.9283685	303.0702463	238.8213372
"2033_s_at"	521.9445043	328.2383276	483.13833	331.5605034	311.244278	432.6914457	418.654222	469.4075931	534.0487198	372.8414914	197.4219026	449.9924553	414.6991001
"2034_s_at"	30.47131895	16.441384	50.08905769	23.28308557	25.32282652	21.20916356	45.6559512	12.46478728	41.65245952	46.39825655	20.84655846	26.51912017	18.83371254
"2035_s_at"	4554.495938	3945.040037	3747.543056	4589.099322	6141.001655	6569.678929	13588.84627	11483.93386	10105.51433	12779.04745	15825.56148	16154.63044	14518.02937
"2036_s_at"	1524.216524	847.05464	1439.779069	1078.646839	1211.114599	1199.73715	1556.151446	1775.806386	1928.297127	1919.078774	2186.507804	929.4077647	1724.190232
"2037_s_at"	350.2174489	170.5795328	241.9858735	270.4896202	271.3797553	213.1839468	233.9505103	236.1341238	238.0776581	237.2958405	207.257355	181.8247012	168.8414961
"2038_g_at"	388.1623772	284.0330477	325.1539496	421.9115824	311.7118193	348.2413868	215.1871198	201.7029714	340.089314	221.7719402	246.7072613	195.5995429	181.7754879
"2039_s_at"	2525.28097	2981.459299	2697.492605	2644.421664	3670.27955	2876.173418	2400.388523	1979.15563	1986.72127	2513.954736	2005.462704	2383.075873	2239.039244
"203_at"	53.26210822	178.5952471	156.5464156	27.47096595	29.30548102	164.3750025	20.16915084	272.217796	134.689783	78.30689036	12.60648923	28.94999532	28.42426506
"2040_s_at"	79.51973505	59.84494379	72.80012083	99.08933137	96.71294286	70.41714454	270.7254391	170.2977134	155.3319791	89.51742252	122.1255162	173.3990481	58.23912575
"2041_i_at"	264.7505953	159.6749567	166.0585733	223.984575	229.7186932	170.8736149	433.5275441	269.3645788	342.9603584	280.6046667	315.9679577	324.0606553	266.538762
"2042_s_at"	29.90380605	37.21823319	55.1919027	41.96039182	8.15803213	14.7761305	5.02570122	5.522282443	31.05915807	4.339355647	2.754511237	3.225978986	5.261446342
"2043_s_at"	209.3167644	102.876854	174.6028006	150.2245691	88.91389091	153.5260559	194.190598	144.1128902	123.5278424	125.3689591	76.79422349	149.0266975	111.5402008
"2044_s_at"	435.7079039	358.5432625	550.4945006	439.0424524	474.2056154	435.6770137	191.5028422	205.0288583	227.8249672	358.5123691	166.1376778	216.2273005	219.0688227
"2045_s_at"	28.95171064	39.60686536	36.16578436	15.45221932	43.48666856	23.15100819	46.4733314	40.07525288	20.00628433	7.064177591	21.71229558	23.33241744	4.94764104
"2046_at"	640.37541	604.5104884	746.7618981	774.5841037	727.1966217	675.339665	340.4414722	391.0978392	277.3186606	234.5479604	423.990841	384.5114698	356.9511238
"2047_s_at"	588.831987	604.0523715	559.9101707	1271.760898	1056.938396	479.2227413	488.7182518	526.9578049	377.2822809	476.3344746	936.5782767	609.3523719	619.1542021
"2048_s_at"	84.50892461	75.90277284	57.45364348	104.6213921	105.0421614	70.87569796	78.34513463	37.55649972	95.41251154	61.56331657	52.12529039	84.35764627	66.6360385
"2049_s_at"	145.2951188	124.0467204	225.910268	243.8469363	156.8049181	112.1168988	340.9734959	293.8167992	292.1157783	262.2490219	364.9727558	318.8512671	211.6529152
"204_at"	20.35108383	13.88950212	17.418434	12.97651265	28.31627901	12.82490109	9.764137488	9.769413797	23.0323353	11.53273212	8.368509964	12.00235437	7.512894816
"2050_s_at"	2409.52559	1349.959866	1438.076723	2704.770551	2725.574051	2028.307723	3297.160549	3094.331401	3165.501378	3884.708346	3910.723591	3212.858029	3477.894122
"2051_at"	150.885354	156.9666562	144.0875473	125.608135	40.99441019	225.1852579	223.472787	146.8311945	194.0017957	216.9910687	183.2218962	213.044767	177.4071941
"2052_g_at"	154.4517282	406.6760565	370.6136973	261.832655	157.8912245	340.2665971	709.0670193	613.0755862	456.635271	674.0216618	427.1411084	839.3305336	522.6547772
"2053_at"	1995.817793	1553.57809	1521.512445	4914.823126	3747.662521	3652.671204	2555.96277	2320.104637	2813.977597	2434.093269	4025.685819	2651.245135	3710.161489
"2054_g_at"	572.1256937	355.9488401	525.7605086	1563.813387	950.2712832	564.5936027	202.596989	226.398135	312.389651	304.8824278	368.041583	182.496582	376.3495662
"2055_s_at"	49.41434993	12.75704408	75.88417849	20.23710735	94.22498628	43.30956595	44.05646966	6.873038113	6.332854362	29.87210288	67.93333757	18.6325041	17.54081079
"2056_at"	1360.235297	1458.132008	1234.887902	1193.131815	497.0469781	1018.748305	1450.54795	1884.234999	1879.299285	1432.199089	662.7734948	1065.405916	1348.029828
"2057_g_at"	1204.58047	1485.869932	1309.0964	1005.277482	350.0408731	1168.684884	2917.604862	4001.786005	3635.056998	3461.116369	1075.220954	2406.46932	3869.057315
"2058_s_at"	1963.076847	2691.003254	2628.680214	6411.84248	4056.354115	4289.626543	2145.090785	2883.040653	1918.271275	2030.859379	8548.000078	2902.716683	2738.298981
"2059_s_at"	89.100777	72.96044439	90.03203026	189.4038944	60.92493079	75.01782329	116.3367729	39.79817993	15.26757667	40.37702687	57.86915341	93.76277007	12.73564648
"205_g_at"	13.55685611	4.559875011	96.15930823	14.84434942	17.97397965	13.79549132	7.132175504	13.400837	15.06316905	3.600593883	15.54879754	7.795247761	9.12301602
"2060_at"	150.9375303	336.2890046	287.0465129	290.1068125	107.0701558	93.87425574	237.6316314	265.4548305	241.1719352	272.4947117	53.83899131	169.7665991	177.0233631
"2061_at"	77.01742901	18.56026201	2.725830748	93.09821719	104.320353	76.60047613	11.74996899	4.389596956	28.60484679	4.68826198	72.39539165	4.782315747	20.81897144
"2062_at"	6063.438522	6423.499814	5109.772931	5109.805764	6094.481793	4522.895345	18917.97615	20467.38723	20578.59969	16937.81652	22911.80329	17790.56229	17124.18333
"2063_at"	160.6807588	185.6890663	276.9835842	195.8340675	182.5586782	136.6282325	137.9491305	222.4904194	138.738895	168.7865054	108.4089888	140.3326051	102.0930545
"2064_g_at"	335.8270104	413.5226456	372.7269782	371.1736572	440.794589	325.8787822	582.3461878	684.4348392	610.0890057	489.009168	484.6695521	545.6853675	563.3207632
"2065_s_at"	218.3903623	216.6830133	299.7719337	220.5989705	197.9375523	187.900158	384.817986	312.5241647	325.1670371	305.1860189	291.6163507	335.826206	291.8639778
"2066_at"	385.8594565	312.5608115	489.0352662	346.1191874	479.7846442	361.4293708	256.0887579	283.7290686	351.469582	225.8539173	249.7529272	237.7726627	217.3081439
"2067_f_at"	151.9671604	161.7672497	127.915645	127.7576779	146.4438694	146.0652659	240.4707424	174.2005966	247.5900334	159.0161058	233.9892474	199.3329041	139.2591334
"2068_s_at"	18.05916582	39.46997811	20.80362746	29.46296	13.39581066	13.24220546	12.5006267	42.07953557	19.95783277	13.17992443	15.9851625	22.17283297	9.943161974
"2069_s_at"	4232.017941	3830.636171	4149.770254	4337.620585	5169.377999	4758.649134	2859.14469	3303.499633	2986.157635	3595.048551	3544.836147	2842.585168	2987.04373
"206_at"	13.32220812	4.946195537	17.67139806	8.544538036	20.82415764	4.054686519	1.937415958	3.670113852	3.715077479	3.015590592	2.342519306	3.27123063	6.695231662
"2070_i_at"	21.06613846	6.725924018	3.654920386	17.41576332	24.52225519	7.67624153	2.57238186	0.42193539	0.467868098	0.924419997	1.273130285	16.32641544	0.119718755
"2071_s_at"	31.39943169	60.62823853	14.72328001	25.95703752	61.52766446	48.75143478	64.62781603	22.38294334	58.59157649	64.14403	58.55051514	47.18863772	8.177751806
"2072_at"	52.25618633	13.21685212	93.84005288	54.16344971	36.42172026	66.29266655	47.31651295	53.12500349	53.77396679	23.94784814	13.63265287	54.12826021	10.94548009
"2073_s_at"	956.5160362	233.5847288	278.3952168	1942.130125	2548.215451	1767.082199	186.799287	278.314068	508.2981384	280.1777554	1098.534726	130.6146701	95.93833365
"2074_at"	12.13722358	21.71218049	16.07697809	16.63427437	19.47538578	8.67815078	9.175307411	5.230223628	8.724056574	14.25931896	14.14841852	12.17905044	8.837029402
"2075_s_at"	987.6600578	1159.694543	1102.049311	1071.389559	1112.267456	1362.625747	930.2930171	1209.134983	1371.395129	762.478732	1286.91037	1044.52542	1404.414559
"2076_s_at"	354.6526411	133.684269	161.0674869	64.31024624	163.65345	32.58263994	217.3307676	190.6215246	156.9922215	147.3613608	71.35273757	160.2291562	98.44078086
"2077_at"	197.1569966	107.2006351	92.45138371	121.22356	193.6489665	88.33407498	31.43161906	62.37348944	66.59270048	27.33258088	74.21744916	90.43609931	34.12543612
"2078_s_at"	166.9980193	145.2901871	304.9457281	185.7005932	166.3350711	197.2965483	105.7765214	111.8544666	160.4748394	110.6803274	99.25441935	54.11428798	105.671036
"2079_s_at"	384.9801372	471.2381561	666.2329272	369.4996867	380.755463	283.4027819	417.7794965	187.5557116	453.6298259	374.005499	195.0657718	561.288522	249.3348615
"207_at"	1753.757314	1609.260879	1664.395138	1617.005292	1665.089444	1899.157174	1418.022804	899.552948	1356.884444	1267.261232	1336.895818	1444.706465	1164.496038
"2080_s_at"	259.1598217	205.6404339	259.0737561	280.5630177	395.5066362	276.1639793	233.2876269	377.9690177	296.35715	212.9478059	188.1216493	267.0340405	322.9994018
"2081_s_at"	12.43883357	13.43826644	2.25249973	6.893596808	18.35567048	16.95391699	4.305750269	20.2665717	3.926219982	4.254489313	3.999552073	30.12243673	3.58002287
"2082_s_at"	124.1868582	35.02160494	129.4055508	154.8002204	103.169125	61.45439997	31.51110155	44.62827703	12.02328907	5.800981627	19.0256477	13.01099448	57.6753726
"2083_at"	60.41423238	29.57083611	4.326064807	50.57921303	48.34348555	45.66838806	9.568966488	7.888266548	8.797254369	36.01526603	23.3047936	8.963344437	8.24837894
"2084_s_at"	225.6004783	65.87680457	47.91203719	68.01793252	76.91206392	92.19678689	103.377929	92.4211445	62.25552413	98.74861956	237.9244868	41.68249623	56.1053668
"2085_s_at"	1415.198572	1446.049142	1488.089375	1703.427308	2050.398042	1924.200107	2578.940469	2543.300856	2640.7969	2917.493666	3057.097179	3089.020228	3339.639342
"2086_s_at"	495.9735578	331.7490795	678.44054	221.872718	191.8667962	327.3980068	172.9555537	212.5319366	180.0488926	197.4842238	130.8865043	140.054045	211.8527731
"2087_s_at"	4603.210508	4764.523081	4823.980894	4689.158825	3121.13682	4223.429333	5201.14112	4580.85593	3951.56346	5422.185596	3894.997053	3718.462776	4658.08427
"2088_s_at"	148.9984037	34.96895062	176.7487836	117.3094233	52.90148261	51.31895252	30.270893	22.97708695	95.29550075	99.56123817	38.7012419	97.43575571	25.1485118
"2089_s_at"	106.5602349	125.1966292	31.54282953	119.429706	261.8313254	70.03783533	179.8994133	174.7794055	121.9236999	124.8283398	6.464389644	131.2112297	173.9574222
"208_at"	8.108864608	5.864275627	8.160816908	4.529041324	2.771349247	2.791334511	9.433749086	2.134521096	3.349113351	10.86314085	26.88173683	25.00160243	24.81713908
"2090_i_at"	5806.023934	6184.057328	6333.827501	6649.969109	6527.466513	6553.954835	3704.958266	3917.475165	4154.596529	2940.445873	4551.252115	3262.597597	3777.2597
"2091_at"	185.3227003	167.1443823	175.2032429	176.9882749	177.3779042	153.8991689	86.12035126	98.21475119	158.9623074	77.18867043	147.2563969	137.7273792	91.08881333
"2092_s_at"	53.49791414	8.547861672	39.37424059	64.37923771	4.898307945	50.27535959	20.07855818	1.102975693	15.99596773	9.818264521	11.08242349	20.1246431	22.055023
"2093_s_at"	1575.122654	1731.578484	1757.392336	1574.397616	1690.848621	1581.436907	1581.767565	1512.644892	1280.597851	1406.112119	1402.038969	1296.395006	1312.252342
"2094_s_at"	160.0725973	102.5760679	634.9916475	129.9668377	137.6296667	100.7100113	256.4611788	72.14327018	191.2578976	180.6813946	52.67834821	95.70043081	35.21958316
"209_at"	12.11370302	12.8405491	9.052934816	10.66318183	11.85920544	7.212658101	12.589887	7.254842574	11.56805139	11.81893928	6.767583191	9.199905048	8.763407996
"210_at"	490.6743253	474.2883937	604.7790403	680.3124875	838.8622141	485.1550166	193.8224003	183.7211634	227.5273416	196.6761605	296.2478888	221.0544868	183.6839185
"211_at"	340.6098936	226.1183303	292.4291511	320.7592661	338.0181871	283.3573028	359.3352027	311.7015484	314.7012665	368.1032137	377.0836091	424.6674473	430.6738425
"212_at"	544.6252186	433.768154	97.45317655	90.41928397	294.6679354	159.4067117	509.2893313	224.8733265	46.31391203	193.1831293	212.9160826	73.39490127	114.6650729
"213_at"	1166.832749	663.6424435	530.193658	563.8730601	1001.869148	885.705438	854.1914478	680.610525	910.6185796	962.1577841	833.0868257	811.0368941	792.1221598
"214_at"	633.2364921	583.4073797	424.9776031	589.4504471	356.738812	338.4117786	385.4141892	427.6641852	457.9841741	334.3700753	90.6571244	587.7767117	324.444545
"215_g_at"	61.54242692	46.83313122	62.80613918	57.53073188	59.01642821	48.327064	136.9732724	191.6817812	187.2619646	219.7677528	18.0710335	247.5154327	144.3690563
"216_at"	887.9182866	1169.835617	398.6989113	802.3989432	681.2986891	1290.487122	8406.166475	2183.803096	9958.240278	7142.664574	57.90261896	9015.959921	1359.647001
"217_at"	10.58923736	7.761988421	8.743240937	6.796069455	3.492504433	5.467991163	21.48862451	9.916346304	4.76251001	3.727005076	11.71770621	4.502957701	3.153532502
"218_at"	675.2376073	759.463109	686.0780899	618.9666589	527.167438	529.5050886	809.4334483	893.5501403	808.060656	988.4716344	649.9725742	879.9183203	634.1115985
"219_i_at"	35.98385535	4.345885455	31.92891302	39.54977406	31.26642873	28.88233664	54.79816153	21.79007534	40.23459421	27.19900067	30.39474988	16.72976405	27.42871048
"220_r_at"	45.25502694	10.91313196	17.81244657	30.35953679	37.23176871	23.43918306	5.116013631	6.276135158	9.522937827	3.618259339	4.806047512	9.295935904	4.717899239
"221_s_at"	113.7798483	72.43196665	30.01637484	66.55883197	72.69831069	72.1684682	28.61545089	23.22302048	47.3659039	34.33817912	25.42393215	28.30534245	7.266816891
"222_at"	4501.040886	5151.314808	3595.186621	6092.020365	6189.109887	5877.531477	3594.190177	5047.850234	3383.283077	2951.50895	4332.540753	3241.333682	4017.927937
"223_at"	2358.596666	2108.409547	2203.815188	2353.154148	2610.867747	2685.335286	2682.890439	3075.189315	2867.334474	3128.387964	4113.884706	2917.577139	3432.479145
"224_at"	388.006606	337.1653913	372.2362941	738.1452772	586.2403172	430.4386241	159.8571592	234.8812854	188.1650879	194.1479958	432.8995555	255.8950518	270.7134632
"225_at"	169.9764735	209.194323	231.4037297	211.9432202	138.0331092	154.0005399	91.88478364	107.0495875	137.8779452	125.9426172	163.4756635	83.44100638	122.2002073
"226_at"	3544.980645	3301.963034	3706.368345	3720.978549	3135.591638	3514.882909	3161.046801	3767.057426	3009.524977	2694.76104	3258.177667	2884.006735	3353.043318
"227_g_at"	5045.879805	5168.797194	4826.725523	4795.393714	4683.441027	4401.581677	6429.970159	6456.236111	6195.637939	5686.777569	4049.233778	6014.613443	5407.253404
"228_at"	226.978412	192.3290329	201.3289882	126.8867642	198.5622716	223.4798631	217.3286085	206.4033068	223.4225866	160.0209776	175.0160524	168.6564932	155.0550434
"229_at"	278.8389369	330.1781925	270.2231061	390.3273275	306.1139717	251.2671975	358.5177194	258.7315972	317.3981956	377.2618549	296.851731	178.6290225	277.5772737
"230_s_at"	80.26370393	63.17750556	127.2090946	108.8234352	114.5487836	71.87852859	28.47000372	22.37364827	27.78105983	24.65034721	33.63548063	66.93129588	34.2975229
"231_at"	116.6826322	83.61060625	112.3349452	76.90717631	134.7874422	288.6978646	53.65605331	191.5768511	74.49023213	18.57486774	73.09349584	42.09964171	75.09091431
"232_at"	4358.306511	4957.251152	4286.782723	4381.836638	6783.824651	4441.067926	4426.167204	3692.174343	3744.780203	4207.42206	6107.252492	4674.162988	4996.083611
"233_s_at"	41.72740507	6.134027823	12.81210978	40.61153028	15.25348495	22.45228418	15.43457254	8.108367222	11.49278823	6.323146574	46.96880439	64.83849971	4.40474482
"234_s_at"	274.7941735	199.4732163	592.8725608	276.6990691	111.7776367	164.8280779	260.0271272	145.1704543	317.4962767	276.9849026	85.63689669	229.5487493	59.15622904
"235_at"	51.02593473	16.47400723	18.18011781	30.50181513	11.85340851	13.70725637	6.820676163	8.527169745	29.60304551	16.65847021	6.658196627	10.0295702	20.34714481
"236_at"	21.57696633	7.816840105	18.92343917	58.62305235	76.14625515	48.91355687	18.0882592	38.06826377	19.35851312	9.102552494	41.96898376	46.48141384	15.81632955
"237_s_at"	802.0375304	647.1071537	718.0765786	786.6467171	730.0251839	823.1939965	594.7761363	553.9113297	563.2076853	603.2382767	697.3334885	641.4640297	571.5584464
"238_at"	72.94035236	78.39819124	82.58235063	86.40673141	114.5760402	96.12690927	43.07047033	44.57173859	64.67426466	62.75500252	51.50364774	73.74467677	44.77889879
"239_at"	3195.72681	4157.996403	3242.056059	2624.297858	1276.403352	2334.121508	4253.368713	5614.810187	7136.746929	5078.989244	1981.866691	5207.634782	3653.276466
"240_at"	359.6376768	282.3942556	356.5616293	387.6239067	328.2200653	299.5911252	142.4317003	137.4234394	189.237035	119.0411719	139.0706378	193.0322431	99.06935698
"241_g_at"	2779.758139	2299.116185	2354.769779	2988.8837	3354.413629	3421.898797	3392.9384	3066.967437	3109.661192	2782.382322	4307.952063	2585.139888	3346.687328
"242_at"	840.9012386	635.0145906	720.0013696	1159.5781	812.6678606	600.535565	868.127517	728.8389024	830.5095502	788.3822693	805.3646527	889.2661258	836.0834221
"243_g_at"	2363.92215	2106.593386	2001.553454	3078.145551	2728.936004	2500.815497	2525.446236	2550.16864	2483.144996	2587.216779	3141.258075	2535.891857	3092.208171
"244_at"	358.9229664	395.9609639	385.9925174	530.9864781	467.6852224	405.3008104	605.9731755	589.5733463	781.7789238	704.9222759	726.6603298	758.7578206	639.3844666
"245_at"	57.73074528	52.91397941	23.88051736	67.11327293	88.97264787	39.50582845	5.704066036	6.457815205	47.20961491	12.43691684	2.454310642	15.229587	4.447095597
"246_at"	9.028042867	9.074149688	20.69823865	13.40498424	8.054524558	18.32068952	36.94279719	16.58463143	16.94712634	7.498379051	35.45548839	34.05454273	39.88288331
"247_s_at"	261.1307698	374.700188	554.988466	696.3010232	449.9317457	112.5236819	201.236958	140.5866585	95.57123364	103.7811563	94.34605687	177.0308019	56.19173745
"248_at"	167.5508218	184.0633883	229.9939616	136.0308316	222.7098176	159.7444537	193.8688628	154.3659861	240.5637261	214.9366452	98.90783288	175.9468767	197.775654
"249_at"	275.2211196	182.4236045	133.2977651	384.8783635	305.9864839	309.688861	196.8700921	187.5928582	250.6581658	149.4879013	272.4983122	273.2179897	173.2019517
"250_at"	429.5646246	344.8739452	365.3770339	379.2176162	445.3186951	360.4002173	276.0618982	330.0253604	234.8473287	258.3886386	231.9389602	245.1047897	233.7116281
"251_at"	444.2773383	283.6153455	351.2590469	449.8479965	439.4562346	509.520795	300.4346393	378.3458706	372.333947	370.6930103	535.4968061	368.3412057	308.8509694
"252_at"	132.8794375	86.92537893	107.9895371	99.52198575	126.5430038	66.71992876	68.96124856	6.411588796	43.74208831	24.07411214	73.26850868	43.52182276	52.40264821
"253_g_at"	34.66132951	54.04063337	33.23422109	45.39227751	89.9619933	31.84237684	12.08983778	12.44644256	22.13211292	21.75196906	10.67633576	22.17739152	10.72566968
"254_at"	4060.200489	4460.073682	3808.190776	4177.60835	4104.552954	3374.706093	5069.61435	4656.478787	4671.928509	6022.948711	3899.621053	4857.753966	4229.693348
"255_s_at"	154.3032687	102.7839919	70.43375559	128.2425291	96.08047843	70.33761326	73.51325104	53.11523423	79.05276077	66.07248898	68.25207062	126.6662515	65.28021564
"256_s_at"	2798.815846	5082.206777	3275.172033	7631.921435	4491.405069	2309.204133	16217.15136	13978.14592	16427.74022	15816.12287	14069.58114	13428.57976	15475.69461
"257_at"	150.0923232	117.8300366	157.3943384	184.2278132	215.2097117	123.0498651	44.88946297	62.32414657	57.72730874	52.15505314	137.3871826	76.95432867	58.76330284
"258_at"	177.6507429	231.0755586	272.2384634	180.5095348	101.6365152	227.9552943	131.1941675	96.38148661	221.507826	94.19328555	129.8005853	167.8078384	181.1740644
"259_s_at"	539.9279005	462.2411441	507.5123248	560.1728812	543.7901551	409.8143948	245.0303842	171.8421025	297.895118	195.1435653	330.2107413	313.577713	178.2716174
"260_at"	493.2577879	429.3756457	479.3317793	395.8219282	316.1525703	400.0896282	306.2305619	418.6349742	433.1767222	313.3567791	497.637973	331.8104847	451.0931798
"261_s_at"	4.720846903	25.19120206	23.23451886	7.434023651	20.70975145	44.59337874	3.16275653	22.48642001	48.99460984	4.069783059	9.586307016	13.18828772	28.95545713
"262_at"	291.2019608	205.050438	303.769196	201.8794188	248.9787091	292.4028024	328.7937022	311.9267753	325.4497244	426.9768951	370.1099443	312.6934122	351.2313813
"263_g_at"	367.948599	461.1744578	460.6984115	427.0038353	542.1597822	492.8066935	359.673584	304.5888377	215.7817815	409.7714106	297.640763	259.7824164	306.6829026
"264_at"	30.34555537	38.28319956	41.20013695	50.05501052	32.72752566	33.98792522	13.47769796	21.99395222	40.38518406	29.59564452	29.14446731	28.38915038	42.63339612
"265_s_at"	43.81612674	18.43475395	36.5181684	81.50207981	46.00690391	28.43060816	6.549334937	39.86650275	24.07165699	15.5382051	41.29592055	23.1119601	17.91017712
"266_s_at"	5.811347399	10.66683971	2.504305893	5.935591743	2.557489279	3.252038585	1.15980813	10.09473986	6.984573428	5.383474304	9.348918432	22.25336738	14.36015594
"267_at"	252.9536248	214.554085	265.3759251	313.7148568	288.5494416	251.6054306	153.5501009	153.3066803	195.6418943	159.4363665	186.9195491	229.3165757	184.8574389
"268_at"	20.19271889	13.61310166	11.14355352	51.46373403	12.02163239	11.42674042	14.02908174	5.457733804	13.98711874	9.683090905	14.43619903	11.91052868	10.22997397
"269_at"	25.07539588	85.2506391	53.78337455	33.92044601	46.3326782	51.50974202	13.86528836	14.62151322	18.21448635	20.37236118	41.40155656	72.92493859	68.06235323
"270_at"	6.689740938	4.418934072	8.114530652	19.95829793	4.527349072	4.838051586	7.155985366	10.91363274	12.62938876	6.646548996	5.438803446	7.303043923	8.297705013
"271_s_at"	35.89128531	32.79096052	57.76839041	67.18235065	43.62830357	16.24172678	15.52851483	12.87525615	45.73672345	27.29014029	48.10233557	47.9158522	39.0654737
"272_at"	183.5491444	140.7753608	148.6477752	208.5945216	201.3348929	117.8360045	72.00875213	71.32060408	168.0883027	63.91510403	110.0179709	69.10600428	99.59860556
"273_g_at"	43.17531713	55.38066231	65.26758693	79.54026811	73.1884727	23.8645723	49.98735365	51.88291275	32.30287082	23.05161992	10.42548874	35.02063328	8.583672578
"274_at"	976.702785	710.4344116	800.0012772	1008.147236	1234.954576	933.0204059	497.9498489	435.9442383	516.9277918	396.5221779	501.9081096	579.0118294	412.2073575
"275_at"	438.0178696	231.3099009	333.9533054	354.4340318	204.6204592	291.833775	224.1856959	209.9149007	204.4661412	171.2241369	357.2921706	252.0049333	361.5396454
"276_at"	3481.207736	3129.434817	3415.58289	2579.94055	2530.703721	2878.856955	2794.406833	2839.534645	2963.363156	2986.491577	2647.614718	2833.35752	2766.82451
"277_at"	1171.706973	1648.076909	1408.24215	1495.558422	1319.018806	1252.987121	1643.183877	1504.198632	1561.236843	1726.072515	1119.934938	1388.052498	1402.311922
"278_at"	279.2337379	324.0672976	284.382121	222.7699755	213.4879578	250.4014864	354.6297843	372.1775127	367.2330349	338.2891406	255.6164045	410.6217391	300.0509377
"279_at"	10.45000912	21.34676912	42.4752309	5.523658996	6.310579369	4.227930693	43.90940539	37.27986682	9.108137279	25.92651598	62.63066339	20.99305192	27.65805814
"280_g_at"	143.3524888	135.6864479	235.1275489	123.5729615	105.4566299	137.2840974	135.1945802	235.0373446	85.80599151	87.71558942	328.34932	129.7707785	131.9536484
"281_s_at"	9.570087745	12.66498265	11.15766253	7.463447925	7.945978909	4.065768368	63.93559865	71.70406854	100.4722714	48.18295118	92.14576343	81.72871674	55.67921152
"282_at"	76.55096357	60.22892392	58.10156994	36.82864298	61.28810258	81.64933519	74.82491272	11.71052163	16.40627418	10.63357814	41.59273825	33.6970255	29.31750965
"283_at"	3186.740498	2319.054668	2761.63465	2774.596421	2444.760196	2434.264064	2935.143049	2155.816025	2686.087984	2780.720253	2916.085666	2543.666184	2706.490732
"284_at"	16.90387991	11.8290239	18.49327759	18.66682662	42.57595921	12.02569411	21.1789846	7.133199588	5.99090753	6.120737076	61.99674996	6.12126074	15.83225895
"285_g_at"	26.45415954	29.08599407	17.93249683	29.21298026	21.05702502	57.52715945	34.24828207	24.44013858	13.6819338	2.788888711	59.84365275	2.951460076	16.94405048
"286_at"	757.5056246	1377.209033	747.1169883	1334.318984	723.3818415	1578.130746	798.021665	1003.289344	551.9598616	562.6744495	710.1260805	687.2046922	1084.278332
"287_at"	79.85082805	151.1953564	141.4018916	197.0807015	150.0922571	110.1142703	99.90822351	58.64428086	124.5679424	110.7603945	96.35546045	107.7497158	79.55793607
"288_s_at"	296.4912633	136.3871096	253.8712868	124.1130236	151.9423329	207.1481302	143.5065174	149.7741754	163.4619833	311.0471494	80.02443051	83.66792523	128.198007
"289_at"	1064.158847	1069.842924	1187.64786	969.3973444	753.3910385	560.2016924	906.9417722	911.940169	988.779557	1161.281978	482.0889538	836.8018293	883.6255594
"290_s_at"	194.5100407	96.29080811	191.1863105	166.768742	51.8322708	62.55793501	92.97935907	55.12422836	195.0292964	106.617818	168.4693317	35.62670657	28.38110755
"291_s_at"	153.8243837	95.74314901	69.75443542	53.17781575	44.98849883	41.41678246	98.54074183	38.6967742	38.97399932	36.09530011	35.59721381	25.35860087	59.48612945
"292_s_at"	193.5451396	194.7227783	247.0068099	282.4647376	198.0610161	115.6410688	323.3605822	181.3107901	139.1037748	194.2233524	161.4612591	195.4789569	128.1055171
"293_at"	95.27231516	68.00993046	65.62286265	102.2262501	112.2204443	86.19944992	181.7354186	101.781432	68.94484504	58.74772306	50.53651886	67.32307538	66.17627139
"294_s_at"	279.4968431	285.5354294	441.7016644	448.9696077	452.5683047	332.4883148	328.450323	276.1735943	242.5886436	214.564601	233.2227674	245.0677942	282.7367229
"295_s_at"	207.5689361	117.1806284	88.32997539	326.0687319	193.2302412	99.34497986	138.6510585	123.4019388	65.98801689	133.0392609	111.4437134	117.5551221	95.51800169
"296_at"	3475.727855	3395.996848	3353.968381	5008.514772	4444.974723	4427.375438	3767.242391	3593.915445	4351.576084	5421.774133	10516.38578	5334.973439	7415.59334
"297_g_at"	3073.751249	2422.725218	2614.083157	3126.654036	2948.288783	2923.629042	1293.947695	1349.580424	1498.214537	2290.243075	3290.396217	1712.191849	2217.237422
"298_at"	25.15356075	24.73004404	18.02004018	25.11853308	18.60566842	14.60498554	5.773395477	10.69690937	29.96971252	12.02433543	10.24546687	9.694509525	7.65110365
"299_i_at"	16.3595453	14.6531466	9.561658491	12.51129877	6.923770059	9.316090596	35.38554078	50.5447686	8.998211065	22.70149148	9.353821802	37.524335	33.35719104
"300_f_at"	191.1268596	129.8880425	179.8060501	65.58090429	85.78247734	68.53151718	102.264502	87.62445818	48.26672172	202.777527	61.49375306	100.3712113	57.26598827
"301_at"	22.57986816	53.88508646	17.12807241	31.26249019	59.75009198	12.74829735	17.5271092	70.48624992	68.28839923	35.75426626	76.83873574	57.04925396	100.4995687
"302_at"	45.58884282	65.21215111	49.22876814	38.81697888	39.32909108	32.55080901	18.74171026	15.9519134	8.59860043	18.63768855	24.68300514	18.94038524	13.0331639
"303_at"	194.4835883	94.89984022	145.7030601	138.0352281	110.7189753	106.0419518	101.3763262	152.1201842	91.34794431	126.6652177	161.4433625	146.1157968	105.6375642
"304_at"	168.6855285	111.2185302	146.2099455	93.78156201	85.61198315	78.69354919	86.09868049	61.44587729	111.1932347	94.47778664	67.61447642	79.60569097	66.76063217
"305_g_at"	208.9722609	224.5010224	151.6429021	192.755187	287.0375303	194.5681443	231.3453357	190.6079494	312.3708355	227.1287274	121.8914012	196.4217155	146.7706855
"306_s_at"	5081.580781	4798.83358	4793.602673	3440.606141	4636.713712	5310.782505	3749.878444	5002.540599	4584.139585	4812.093812	3152.297044	4586.052327	5767.23288
"307_at"	22.22160204	11.06808172	22.54779242	29.01877946	16.31988947	11.6294481	55.07068726	12.07902185	45.57880731	9.800396017	15.86443946	16.41608926	14.50706091
"308_f_at"	81.17272906	103.7129191	30.07826128	128.0090789	34.68571612	129.1905781	89.46422113	16.17916673	42.789743	50.53663377	76.96430565	76.89444173	10.4290018
"309_f_at"	19.76815135	11.14040972	17.03807149	20.53949003	51.20414685	13.67434117	20.25425737	5.665502896	9.892678846	10.80512983	4.11240385	16.69390791	6.638754706
"310_s_at"	5.10744475	3.789859466	5.803742751	5.849511911	10.94235363	4.70592167	11.97319677	6.869766136	8.721269383	6.605458397	2.960364899	6.70728064	4.826723967
"311_s_at"	2170.280027	4119.603042	2712.838009	7270.72451	5163.559778	7096.812172	27601.03151	24732.07782	25205.69054	22064.13101	32294.11193	24313.49087	22712.74616
"312_s_at"	638.3789198	504.0041614	890.2323652	384.6420328	707.8649362	385.5352261	460.4197587	531.6233637	631.0356302	576.4640175	672.90982	480.6964174	336.4840581
"31307_at"	1.761578639	1.118875987	2.2115139	3.902728838	1.812058572	1.699798255	3.488567184	2.181267928	1.849980365	5.355940816	3.570357357	5.583559227	6.197738901
"31308_at"	8.986573586	4.210117317	34.50171749	12.73198347	6.259400624	9.304485649	2.447377639	2.803568864	8.646684694	21.42056567	6.950684536	2.935879333	9.012805112
"31309_r_at"	59.53830108	1.762276666	2.621642539	9.054368026	7.821169877	1.440662641	3.524472342	6.11132411	2.602928939	2.538067657	2.61931996	3.361409152	2.609471604
"31310_at"	21.34905047	10.36159298	12.71308111	10.75982672	5.687478073	12.65527614	5.512920156	2.095372797	8.980211836	4.847353853	4.497782455	9.502675428	10.35457329
"31311_at"	6.132239259	7.344237077	3.572981908	11.09144408	22.43770962	18.69976944	5.234612002	3.435554827	78.93726913	11.10619657	9.863119609	13.56304314	6.803795415
"31312_at"	20.01719807	19.90877203	75.08608266	42.59528039	69.79893825	55.49079375	17.59691842	43.46770343	24.93266653	12.03750966	10.8405965	38.54534064	5.279793205
"31313_at"	15.85513156	12.69373047	15.84126442	16.12805227	18.70744332	13.42250031	6.178892295	6.394371023	24.46786475	8.148821855	32.46444231	12.64833046	12.19932481
"31314_at"	19.11941902	23.53181044	20.31318615	139.340984	66.84985884	53.05325067	23.47946669	23.60723605	12.41479822	37.82739163	17.27109152	52.66223236	9.650858144
"31315_at"	195.6145165	153.3680227	122.8099719	96.33917709	235.2314809	74.1417574	19.22862979	68.25236229	33.25479719	46.53364293	14.26655149	20.80038352	18.83747266
"31316_at"	1.559835506	6.392774044	1.647842554	8.687858209	2.245999583	2.388644152	0.955976515	1.189051983	0.5993671	0.710624399	2.488584828	0.785624612	8.705093362
"31317_r_at"	50.82542262	153.2316665	88.26976329	44.77907394	240.1378967	38.79232121	78.56116991	63.33511779	127.4921422	53.92646779	63.38307764	96.51068835	122.8511333
"31318_at"	4.203728088	2.695785274	1.519837907	6.148457637	9.275319175	12.57207479	5.7575156	1.917518851	22.05477237	1.968597405	16.37459479	3.996812022	4.7588844
"31319_at"	47.18607914	14.01360282	20.92410603	21.74433897	80.8361412	25.84560778	7.666250245	7.991616971	4.307513497	13.72694406	17.04768448	13.08283492	11.69186603
"31320_at"	432.0561595	1041.638432	1186.605185	211.4934884	802.4261614	1157.916497	119.7260893	85.62959037	43.2396441	94.64468723	56.30995785	70.09924063	33.27614294
"31321_at"	120.4559539	66.32186432	120.7011948	125.5716923	127.0398841	104.4764001	46.87196138	53.38674234	106.0268746	65.82384854	90.34896437	75.22878896	65.24623306
"31322_at"	25.03599012	6.102513362	29.73184473	3.359012135	14.56157018	2.651857789	7.377897149	17.57604572	19.71564455	2.258837816	16.86931537	21.49574607	2.458953787
"31323_r_at"	41.84076696	44.18658276	24.08689223	40.06018341	56.71112986	31.17188604	25.15642453	20.00824826	20.74395322	9.897580027	34.60004884	15.0225028	13.11824662
"31324_at"	93.64017417	108.8841362	104.5098634	45.06516847	89.40282625	83.57664993	38.74837484	13.10489394	14.52399816	15.68961545	27.90954263	49.17429529	63.75311264
"31325_at"	22.88494808	11.73127671	21.7063534	26.05558148	20.18278883	29.31866453	11.35701353	4.684215803	36.54281751	5.03527606	19.0373009	3.819039746	12.92990518
"31326_at"	67.03731751	84.73316932	72.40294782	101.1524495	81.55369739	47.00589525	12.81486916	17.89874628	31.20551409	23.59258045	29.61397691	15.98683337	20.27143033
"31327_at"	27.81023938	4.748263811	4.191284731	6.935575863	19.2540916	7.518106942	3.287562385	3.248282703	3.916512248	6.091803333	35.35791331	7.626870845	32.6633356
"31328_at"	93.81196348	60.95326858	73.24757275	233.6622799	108.0935598	52.28516948	29.89841051	52.9680621	54.09490193	64.56407725	18.0947615	94.45090789	61.06272025
"31329_at"	22.29643477	21.32865054	22.201284	8.455179492	20.46264908	25.10378852	14.44836219	16.26957238	3.572904589	17.59017865	19.85978059	1.149445678	0.922489229
"31330_at"	5088.767344	5880.710112	4432.937039	5896.70721	5573.887314	5021.453222	23004.59094	18111.02291	21270.52302	20294.97872	13461.62245	18879.19827	18433.71869
"31331_at"	20.31294374	11.68233131	9.385949975	15.48176554	8.268739348	7.42489957	2.276447498	2.928933462	11.82252961	4.331671839	4.000174168	4.868431131	3.085244577
"31332_at"	4.840119389	14.61049028	8.907881519	24.2306975	46.03991215	19.10250365	2.61229414	14.05646263	18.03820196	6.303236578	27.09167446	7.055045765	15.24659942
"31333_at"	39.13589748	56.52184374	46.80854195	43.21056246	12.54249805	42.40736345	18.4222899	3.203063752	6.602823745	4.745896917	35.14164888	21.73881287	5.617806673
"31334_at"	21.14666599	5.873447993	10.14594395	7.285591565	24.36752831	24.22877482	14.77570452	4.253429215	8.849163817	22.28000133	33.69237295	28.36434675	19.10084295
"31335_at"	179.7071669	245.4672118	125.1314051	169.4874457	220.5502072	195.3060841	10.04747761	11.22014818	28.00516656	28.61041097	46.59550379	10.66353688	12.04654856
"31336_at"	7.834747721	28.62177361	4.80472313	23.59383433	21.18195711	27.30936042	2.73322973	3.288850814	13.26693172	1.120131022	15.48425275	4.169095993	10.65343933
"31337_at"	86.15449314	123.8863489	150.8710123	132.5984343	109.8530874	64.9973059	74.31745735	53.3061041	48.70860923	18.13812914	144.6475079	43.56770775	67.45898156
"31338_at"	59.96027271	34.79938341	31.88175769	24.64858421	22.67594191	31.87817213	23.46811946	15.29739592	37.85876515	31.09734596	42.16340649	39.74209462	19.84753767
"31339_at"	12.40072439	3.611908018	8.493924863	9.89669774	8.503889512	9.308179791	8.333994019	5.642979165	5.895640542	6.137982103	10.38231533	4.379311244	9.148898517
"31340_at"	14.97191375	51.93947698	29.61428269	33.66169966	7.730944211	7.005725334	3.349640835	4.27569269	7.051980189	10.74890792	7.521895214	5.431479194	12.10874411
"31341_at"	304.4535625	190.2886602	205.9796758	110.5673376	136.2967344	124.9462959	91.97864287	66.05527979	58.09838862	35.98571285	44.79549345	34.2047848	33.3218165
"31342_at"	311.3132934	227.3374854	278.3521063	251.8107541	241.7548111	253.7972148	482.9071756	609.879979	468.4145897	358.3190953	475.7000248	272.145434	380.3881043
"31343_at"	4.950829643	20.98023921	4.957037504	5.440987844	1.81039618	2.007642927	2.213456425	2.440078774	1.992992367	2.284405977	2.960842017	1.657269848	3.056965812
"31344_at"	23.45450086	35.4127192	96.89941461	44.04208248	93.58751228	62.41461809	15.4155283	52.61773817	91.41458329	17.70045172	20.63314416	69.12052992	44.59943941
"31345_at"	4.436518888	17.18720117	21.40534071	23.38672817	31.8708547	25.72257102	21.90984176	24.03607375	40.49938373	11.16066429	21.02651512	46.85955005	21.73011184
"31346_at"	61.04162583	164.9531833	49.83863857	68.67151605	94.11100783	60.90293916	91.47586613	104.9509962	56.90165684	130.8476874	158.4327212	25.80404907	64.1128426
"31347_at"	28.22694785	17.58290619	14.71698214	44.70952856	35.78489983	32.4249305	20.36192238	22.75437363	25.79737721	17.94198431	42.12515653	35.97089206	21.63239412
"31348_at"	6.201150657	5.189165419	6.99822653	6.741951267	10.27334952	6.303360332	26.74163267	10.39111193	7.198430848	6.376011842	17.74252269	7.13404047	7.878446968
"31349_at"	27.7472827	35.68422645	19.8361944	56.13314988	36.56960866	32.74243338	10.03147666	10.4404104	20.05777378	11.71717261	4.80887872	22.22192464	14.62641335
"31350_at"	396.4537393	367.6688697	235.6855403	537.796054	488.9462871	390.5242978	84.99206035	47.30372401	88.10577322	109.2321804	94.51161948	98.95348789	112.9709986
"31351_at"	5.522913621	6.65046189	7.279114331	11.88772306	9.823655021	4.920680332	8.560469913	3.614836916	4.490334725	3.954252076	4.577097292	4.719192878	15.55191032
"31352_at"	67.50001202	34.0993306	57.04406152	52.01150273	60.59678482	64.53870454	29.73325372	51.23171746	11.97606672	21.23215885	8.391045789	3.981080607	5.153627598
"31353_f_at"	431.8878083	447.8311974	389.614002	602.4166509	482.2846346	333.2424669	115.1849308	130.1194053	98.95550691	158.7914042	194.5554056	174.6222561	155.8117878
"31354_r_at"	49.75642923	26.18356903	23.03973103	42.52339436	34.25537588	23.83690595	23.74125196	16.01799164	34.88763453	14.51988949	30.27101366	15.98507946	20.28751998
"31355_at"	28.64896228	21.37687691	56.87039068	19.35192266	26.18612689	38.36572442	6.427680829	8.141274113	18.87596817	8.483201606	12.74208259	8.799097138	6.650395941
"31356_at"	96.79254064	89.41874612	82.00114578	102.4632316	110.7159283	80.01805816	37.97295977	21.51303156	21.39093236	31.45715438	48.42498882	10.00928798	26.16124387
"31357_at"	11.55454114	15.48286793	6.335933393	15.76400635	11.51733063	16.53001706	2.745379313	21.7510019	8.84437684	18.75663549	15.66328992	6.317701711	14.01278768
"31358_at"	7.415238953	48.01120556	2.679527117	7.249773154	29.60306312	47.72971656	59.70552493	11.06022527	67.30943732	24.54720138	24.93206545	5.671102171	33.6267129
"31359_at"	2.708536426	2.672788075	2.860993777	3.597706185	5.451705514	3.136434625	2.529044849	0.439300125	3.443808169	1.289274836	2.258880384	6.730657101	1.160601279
"31360_at"	15.09471924	40.59674219	14.27902348	34.76102474	28.67321612	9.430253759	29.43371162	22.90172857	48.48816317	28.47614375	7.500058315	17.44810644	7.11336636
"31361_at"	48.45705459	8.342658145	9.242304898	17.05509094	17.30998624	6.335282614	5.221063443	2.267658311	6.303487171	4.141249456	6.52567543	14.08955749	5.469867234
"31362_at"	71.84297301	83.6981654	101.2793956	128.0230962	57.42896401	111.8380917	40.61546881	35.15627539	99.66139131	26.98824281	94.96908026	71.20493348	28.1239256
"31363_at"	36.23895343	65.5369897	28.21297866	105.9126749	116.2307528	95.17975911	11.10384042	10.0876407	16.29953086	13.17864891	12.19588635	13.42279859	36.46556208
"31364_i_at"	13.92299869	37.22094325	44.12254014	34.33170423	71.7237778	73.74967571	30.40266894	19.32522874	12.25928535	7.929440436	24.56314913	64.25162555	6.725674029
"31365_f_at"	36.27893042	29.99554219	65.5332314	34.92358674	30.39952709	37.39551967	10.56001402	19.74608777	17.82670814	23.86470961	30.10389815	29.36100991	19.95829953
"31366_at"	15.18698409	6.432214656	13.32270048	16.48307842	17.82284862	11.97648469	5.216902893	7.401806699	8.71120982	9.187084129	8.404240101	6.606928747	9.39817328
"31367_at"	68.07610594	32.77631615	84.76225524	48.37535379	46.55565236	46.33927642	6.721545288	17.82958217	50.66997384	6.895491967	21.02758075	16.42834089	10.65376652
"31368_at"	157.939433	100.8031898	111.3392665	110.1434476	65.62073041	20.10859809	9.734349322	7.556121796	7.366514955	13.38176157	53.55538936	10.26179017	6.503817541
"31369_at"	8.252186221	3.741812045	3.929497269	10.05687858	4.951216376	5.474769914	3.10049717	1.006219934	17.28926442	2.978603326	3.075249614	3.798334838	2.776959602
"31370_at"	11.54615774	16.76314411	23.9407873	8.48325751	11.57883056	12.89987725	15.44508673	15.15589552	11.72457098	34.26707388	3.511314976	23.24148358	4.250981563
"31371_at"	4.169956776	8.695737535	7.011651565	28.77859599	7.465469473	4.964381017	8.18611684	4.320939176	7.36742569	8.568735195	7.176095704	5.205171013	3.260943152
"31372_at"	83.26680506	191.9144836	235.0899456	124.7099784	175.5026451	156.9233077	151.1889077	12.09861172	52.83307508	63.56979508	78.1876658	127.5237089	25.24214259
"31373_at"	62.71686575	55.62482395	49.05039803	51.20899899	84.57134121	13.72503059	8.652391885	30.99496081	41.37453584	30.85129007	51.16522908	28.5301277	34.8804616
"31374_at"	16.27652088	7.497199815	8.788756759	18.52415012	19.84448897	8.433727507	10.988151	7.651135999	15.15320702	9.611065515	8.780944373	7.724458063	5.754722006
"31375_at"	72.82311826	14.13295548	18.76939874	41.17453836	52.44057287	34.28740282	17.08328085	18.24075941	72.28761351	53.21978122	21.65271845	23.14699789	45.07290286
"31376_at"	4.224403205	21.10023831	4.666480493	4.301924817	6.546266981	4.974419916	19.36461092	8.102878285	6.846613571	48.75528473	4.680708934	26.93669591	3.274876529
"31377_r_at"	46.53081239	43.39041555	32.41912402	50.11737361	68.84501411	23.27725114	53.00422796	30.26107373	25.31276274	14.88359093	65.70049546	29.21726101	36.1348882
"31378_at"	108.5827722	104.4913844	41.75088335	43.2641567	39.48704521	33.59265736	109.4061728	86.89088284	26.76805196	21.26841855	79.87646589	22.16071092	19.94559541
"31379_at"	112.4927144	91.87567459	40.43633117	95.16826207	102.4820918	87.64739845	5.916082318	11.62051529	37.87441328	12.25541799	5.155021849	55.90596911	18.05923073
"31380_at"	97.19251952	56.35924357	241.2529469	80.90463137	101.4225551	49.50939783	61.52916302	63.87409308	83.23267977	26.39982165	21.44464305	91.04542134	17.08547906
"31381_at"	19.31467592	14.18905358	14.99691647	30.99190589	21.02538846	21.36258747	8.007340009	22.03696268	22.8791286	14.45816464	24.37908732	17.81632787	25.55732487
"31382_f_at"	31.42201812	18.20798939	10.67793487	23.85085899	10.32121731	18.16889215	5.970660444	11.48599103	5.059359026	2.380103672	4.421554169	3.503535767	5.647494012
"31383_at"	21.86352442	3.209903642	33.22194191	11.20837949	29.07605037	3.042132025	0.843530334	14.49705246	3.126616429	4.810517531	19.71522057	2.518104892	1.948289634
"31384_at"	35.71169062	33.80532057	40.55538043	35.24786319	34.22529275	29.90108081	18.75053615	13.84639763	25.90880839	16.98094668	13.30864043	15.04357666	48.56401777
"31385_at"	3841.119884	7319.054002	5002.623243	8957.988691	7237.776717	6373.940715	35922.14483	29967.16729	35134.89189	33493.24625	24418.31258	30832.57468	32951.38868
"31386_at"	698.5966735	507.1518634	472.6887595	544.7930761	478.5286071	617.3932836	269.4897663	285.0169302	216.6388858	157.3463936	306.6787578	155.0354998	89.00585923
"31387_at"	62.40199207	176.206059	56.0104565	57.93920695	170.812446	68.93241136	171.3235266	116.507161	179.8338302	157.2176965	169.6014499	193.7337583	159.9695775
"31388_at"	37.08068528	8.115771713	6.205820878	7.717131477	6.126295523	5.82051757	7.33112662	14.8145239	28.7787588	5.162789093	4.283674761	2.184628603	7.376766885
"31389_at"	87.65966744	73.64602479	67.7164692	66.59784296	80.33080365	41.64075608	35.13685862	28.37050657	71.81066799	31.96765975	51.60691163	61.78286571	42.25336338
"31390_at"	13.7096264	5.052582797	7.073159734	8.608148271	8.335588623	7.014574192	13.21694704	11.26922653	27.14956776	11.18960503	2.482842756	21.42865928	11.88943424
"31391_at"	608.2174929	611.6672428	458.0836092	704.8080732	923.3940868	512.3298403	249.8606011	261.8460163	278.7647012	269.3942259	386.4068694	335.3837325	283.9736622
"31392_r_at"	67.26288513	43.37806826	54.04143294	68.14113558	24.30081817	64.53365598	55.10606813	31.44576342	36.64587176	39.01867427	27.88673618	53.45239028	34.72714285
"31393_r_at"	200.231353	138.8406099	170.9763319	230.4091268	223.7018919	143.256581	172.4545498	167.8516418	286.1494842	134.351456	247.3048668	118.3078105	192.9899584
"31394_at"	9.76894022	9.03155906	5.233546339	10.56939253	21.32641592	4.06481264	3.168500257	3.11215024	13.35594996	3.973638286	16.3278397	13.55212145	16.44434653
"31395_i_at"	7.023168206	9.585583331	8.864456478	7.821213728	6.720311464	5.685694821	2.309881334	5.389919311	10.05986729	5.194094825	4.957635997	7.978925668	5.650367786
"31396_r_at"	32.78437093	11.07034539	138.2288421	9.464065326	28.42667958	39.84811097	415.8713995	870.7126192	259.6401303	495.1549107	375.0701884	622.7047441	495.0545185
"31397_at"	57.1462291	32.10232468	25.13872127	33.01030288	11.46844812	27.1864601	19.92133607	17.98794322	16.4703885	30.7407485	29.18875767	17.00721055	18.24913547
"31398_at"	28.62909962	9.344334329	12.22356542	14.98022228	14.13495669	21.06178369	18.1965293	5.894621361	6.333078262	3.239859461	11.45351817	8.229003276	6.937618593
"31399_at"	154.4609139	133.3538466	144.5769915	177.9273913	143.8415555	137.5495767	65.05983482	84.83830342	68.86783005	47.0969564	124.8674878	51.02712573	47.53566864
"313_at"	10.65385495	9.238478269	7.277892432	30.25657407	7.192952271	24.30403112	6.099005039	3.490234839	23.16435332	4.946750082	5.988733291	4.074540775	3.349227002
"31400_at"	15.46544122	23.2276774	37.31208083	17.22426594	18.63653663	2.553722627	2.960798743	6.276257111	21.40053891	20.50215035	9.86654069	2.579852288	4.863504279
"31401_r_at"	17.93278531	11.56361985	0.906483013	2.768937535	6.342985385	1.600548816	1.127491321	0.879724709	7.82183314	9.928552751	22.39342627	1.836431972	8.263663826
"31402_at"	53.34488003	109.7771077	108.6321888	101.664622	109.2269367	77.37315765	90.51136056	87.7968015	52.99288506	12.63521869	94.66122899	70.36689455	68.50585617
"31403_at"	69.46872054	58.03106191	39.3533719	39.66670002	52.67799868	21.31577874	23.3110627	17.3536811	42.65323637	23.38499815	34.61486474	18.20382956	27.0583998
"31404_at"	286.7387553	272.275771	242.6213687	293.317931	484.8825358	368.5698367	313.5687563	271.4107013	125.0700654	178.5034224	250.9580187	155.3002324	124.3665191
"31405_at"	90.97122025	70.22063152	43.04417713	73.96986968	68.49198915	60.96867069	18.75301881	19.51483297	21.18293719	57.702072	95.05625329	24.55123214	61.22670868
"31406_at"	63.04883819	73.20167309	58.67993776	82.99283973	86.13194667	64.40708563	35.55265021	28.55809998	28.69393789	25.18761016	35.8409014	20.70473412	23.60489774
"31407_at"	5.185708164	8.003709406	1.308775801	16.46385888	3.301210884	13.1025311	6.25319783	1.225880999	6.25509517	1.509914258	3.449402243	7.896211569	2.002299676
"31408_at"	68.6909519	83.30154271	42.83829996	46.57538986	66.49080851	52.9806875	33.76773071	19.34420254	43.89826995	5.851417454	36.15014576	21.00364203	14.26059302
"31409_at"	5.45816496	3.32696024	5.542596484	19.94145196	5.852900172	1.913272211	4.305854733	4.133097538	2.70645267	3.681293771	7.962583676	2.380086639	1.119525067
"31410_at"	489.4116998	541.7459133	403.7713363	516.2828274	652.0369031	435.1550522	258.0285811	264.4413733	254.7027521	289.4390367	355.0947466	298.664026	315.708026
"31411_at"	16.52305893	8.723457371	6.345442496	8.064447685	23.00111988	3.0459019	9.775001147	16.78789315	27.61727112	4.049828575	5.694531778	6.629831181	4.05814913
"31412_at"	6.547373561	10.66410069	13.38289652	16.49070336	11.88377659	13.00372119	10.45438175	34.83684233	6.500805255	5.300444039	16.25630218	10.05281265	5.875354636
"31413_at"	116.5283385	86.65106415	106.5708403	119.0261672	113.0442956	67.47163345	49.3124858	8.729633066	43.15608064	7.775110866	36.59509536	5.897818876	23.26370735
"31414_at"	231.3929773	178.3156213	174.5859888	324.0348755	293.7531433	284.8134698	147.2690156	55.68571077	75.92991923	91.11530892	74.4295978	30.59811241	98.02026598
"31415_at"	29.57022744	24.3896937	6.005400389	39.87641517	9.18508502	11.76201564	16.22322037	1.485164715	3.116243629	4.596712574	17.80486287	6.565343688	5.521330867
"31416_at"	262.4934606	178.8832412	292.4882997	200.6987784	219.9257659	247.7325765	111.8693319	177.2449717	126.2557319	166.0525879	112.4865287	133.8913627	92.28145985
"31417_at"	333.187316	304.2196769	274.356914	308.2080605	231.3079367	279.5517089	107.8671656	101.2664815	167.0449843	85.72598792	80.56156025	130.405254	89.35178177
"31418_at"	76.37217192	42.39444893	52.30966273	68.79865427	62.77659434	33.91717108	36.26056864	7.128343704	19.36047243	40.28719009	22.64812943	61.56021057	11.95757234
"31419_r_at"	207.4645433	216.0069179	27.39971009	274.817741	319.4803733	13.9249216	253.289364	290.2278206	398.1063897	421.2878409	322.6900495	293.1893667	267.7864118
"31420_at"	22.46443104	16.54509816	13.8110436	17.84942258	27.15006956	17.6224736	10.0324036	9.62976871	17.92253828	8.46068774	12.39219266	14.74939903	10.90595363
"31421_at"	7.462551161	10.28062431	5.521149919	11.78347123	7.658467071	9.108262277	9.264488487	16.78186002	11.73507841	1.981914332	7.195693784	32.74706046	6.077243354
"31422_at"	18.08499813	22.96707548	18.87431134	11.78266827	23.99165379	4.717400109	32.05474491	6.632813602	8.224036406	26.06071473	14.84808031	10.63390404	10.72853107
"31423_at"	26.90407804	17.4483834	20.38733028	37.67792503	38.69792297	23.01548539	7.999652867	13.75421866	28.17613678	31.54789154	74.39238923	35.49887237	13.61075119
"31424_at"	53.86324949	38.54910503	56.60225839	60.94041175	64.15025432	54.9971807	17.76171641	27.02531035	29.44657418	13.22743027	37.69767653	35.88245995	18.94669689
"31425_g_at"	174.593608	86.01749571	29.9318716	85.85458527	111.7784305	98.39922082	13.4526957	20.81857629	56.52248847	7.4550325	21.79292735	30.88121453	5.04975276
"31426_at"	369.6560312	366.5947979	279.5653168	681.0644295	721.592412	359.1585176	84.22021277	209.4600834	164.1510671	162.8041287	200.5514758	223.2424568	91.17483977
"31427_at"	8.748013101	9.47633643	7.179990657	8.463691502	17.18468945	15.5462072	5.761713495	4.001976216	4.623171887	5.45740001	10.86642276	14.04130804	6.00769256
"31428_at"	27.56002608	18.7515597	31.33939171	22.08719735	17.95381197	18.93419761	21.03910454	12.4124763	7.37394076	18.11143581	19.36219098	17.79964008	11.26589557
"31429_at"	35.44908107	24.52339617	14.22365436	27.16279272	25.72761504	6.723700907	41.29713943	1.940640126	28.74642599	22.41705587	34.60878026	8.035234121	3.811726229
"31430_at"	25.17067504	6.248894075	10.90606276	22.09145902	6.397582773	31.72301195	30.73870445	8.078872468	9.283642757	33.84244019	2.572428057	4.370557985	3.697238397
"31431_at"	1036.342358	1432.234754	1495.526393	869.0342515	582.3270294	698.6694477	1805.288415	1266.292214	1887.611872	1339.009783	1114.289479	1900.201474	1414.601121
"31432_g_at"	2678.263521	2480.255103	2789.966785	2459.626033	1459.989649	1597.533533	1630.535641	1427.766228	1619.511675	1355.663065	1343.166008	1846.636259	1264.395219
"31433_at"	15.5518541	9.290485305	13.89893745	41.600308	55.72922662	11.14391457	30.2989516	2.326582152	29.20695485	7.747092979	36.28125691	4.82541417	8.397823938
"31434_at"	157.8178195	151.2589797	168.3934105	104.2426643	157.9142974	174.0522938	51.54713125	67.84952037	68.7937595	58.22735351	71.07251938	66.99323895	56.54793262
"31435_at"	4.141879755	2.099514383	8.296832231	8.879803371	11.67288074	2.485339369	8.286382657	2.237623735	6.071659174	4.140989294	7.593867977	6.707945403	17.91123816
"31436_s_at"	42.56521591	37.74282311	37.91263856	16.37282573	14.30313433	46.65992133	17.8767328	23.7973852	26.81832331	6.441548943	7.557582908	10.83584823	10.74019325
"31437_r_at"	94.86094739	75.5641124	23.10840073	151.3702329	53.53946957	84.41589391	48.2407339	61.49382776	104.7180443	65.6990355	45.96745752	40.09088911	66.59668185
"31438_s_at"	56.03314642	31.72952777	13.87451609	44.42296376	51.13235797	46.53530629	31.49509326	29.74562608	7.655865483	8.334104755	55.07308513	43.23868261	23.27972139
"31439_f_at"	751.0828396	539.1548845	706.1527499	525.2109666	578.649121	561.6243796	191.4635001	217.7843837	254.1949136	162.5591325	92.52907488	200.9285699	126.2431473
"31440_at"	161.7803478	299.758563	320.6132615	269.4750166	147.9041991	82.80718366	24.51595588	108.4319653	98.52233718	33.13441954	47.27365834	37.78483754	138.3834542
"31441_at"	109.3220738	23.51483684	27.81085017	93.70315971	38.61044762	28.26400737	13.84930287	8.761725079	24.00682657	10.4362453	22.3429562	12.34374002	7.237288191
"31442_at"	15.54475264	34.00333397	37.80987186	32.69300614	21.74697298	50.51973628	5.529730992	6.348244803	22.26725521	6.158693286	44.46642317	15.11855981	7.839329306
"31443_at"	201.0841715	132.5683969	184.0345094	131.4561352	228.7389707	170.5208356	88.44130617	54.96847717	90.04219441	58.64401231	22.51137398	60.28479905	53.38405023
"31444_s_at"	231.3295895	579.5343359	310.0569491	172.3740619	612.8276387	346.4323993	35377.25688	37064.55133	35745.24921	33430.76953	43320.00654	35391.25754	38946.13673
"31445_at"	45.49674334	15.46492606	43.89194746	12.95469921	13.30385339	62.01903665	52.53502954	6.619656635	62.31390395	15.13266251	27.26232255	7.949509571	15.48692215
"31446_s_at"	97.29005788	154.4731217	122.1511832	120.4161786	138.5675649	211.0336732	60.33095113	11.56844851	70.06867789	29.34841199	61.037576	46.24214632	17.70883349
"31447_at"	35.40520149	45.4382772	89.71629854	50.60653721	47.6027587	33.08752138	26.78377321	3.945777954	33.26167039	20.55649256	30.85553007	37.77611117	26.25034101
"31448_s_at"	4.366868555	2.557160791	3.017837576	4.046099381	4.382576025	1.832666316	3.052523698	2.749827397	7.361264201	3.359859106	3.286811892	2.581355426	3.318131613
"31449_at"	25.48757053	7.348625672	65.47040988	33.62215103	13.60774614	14.62801933	10.68628932	13.5836198	31.7008999	5.130614568	12.6343385	26.14266317	19.84076528
"31450_s_at"	27.24894183	47.50256309	13.54600991	39.06650624	37.05460647	48.54201055	16.96254593	9.427612196	30.16170615	2.384401123	24.49154372	69.39782499	19.87818877
"31451_at"	153.0248147	103.396034	192.0818837	483.0398503	162.9796465	283.4248231	327.9291008	570.7220656	400.8909082	219.9839617	541.5632432	188.1606649	376.0956443
"31452_at"	53.06685121	33.67317978	25.66193363	65.88081294	15.53157491	43.66285065	29.87713586	2.431361617	35.67723597	31.46427977	10.47345837	6.503630768	4.738999607
"31453_s_at"	9.770261106	6.492679512	21.10184202	8.921882349	4.208519305	5.363605482	7.965455779	31.72924564	10.87347846	5.995877834	44.79467686	8.408534678	4.177787686
"31454_f_at"	142.3557175	60.46135297	26.05302537	101.5224267	72.01299283	54.35847479	45.81447113	31.24731621	11.1085863	7.389103668	5.986083607	24.68247002	24.9809963
"31455_r_at"	40.41243021	34.96084615	2.727109677	3.942429378	32.7417544	20.70652074	0.796300558	23.98418483	25.2468082	2.288934522	1.377306766	13.36398088	4.767363611
"31456_at"	122.379673	146.9128687	186.7816827	146.1811675	130.4140087	106.9186813	11.0315376	58.54978613	40.23185989	81.66341075	61.97052788	68.17922898	78.90747604
"31457_at"	84.82264714	45.4717549	72.17108407	62.44293126	57.04768252	45.37320413	16.51692681	108.4822772	184.7184423	21.04471365	21.71140194	53.24444037	15.63151058
"31458_at"	160.2930639	112.4891682	119.4787727	173.7866987	254.8516287	233.8686559	58.3361623	45.27242622	23.43614529	43.81624981	59.323233	43.66934966	12.53353921
"31459_i_at"	2.034464247	7.946565006	6.040117819	5.864776213	3.882731242	9.05875104	14.05312237	2.546971529	3.127557642	2.402294023	7.758104838	3.833889903	2.393080621
"31460_f_at"	69.32292755	40.81151671	31.94703047	30.03180071	27.33500431	72.34914549	20.2600795	6.012876364	43.88289876	12.89690711	18.11787951	23.23787102	14.44789166
"31461_at"	28.21539136	63.49782697	13.10221719	8.815623531	13.11617553	9.19434619	2.127101022	2.825656449	4.422718068	4.387325709	4.082089008	1.793544976	2.441419985
"31462_f_at"	11.07317787	6.319011181	6.342471069	6.391727668	5.936319048	10.98577003	8.241409219	5.14228246	12.21381961	2.784106276	5.860963179	6.149311791	2.165573996
"31463_s_at"	5269.119993	4718.562886	4776.733595	1925.323404	4225.679613	5368.028967	7587.201513	6343.104903	7312.587537	8648.307455	3450.962975	6435.159168	5524.925812
"31464_at"	4.152524661	3.457725061	4.497059497	5.093147037	3.566578688	3.631369056	25.34845422	2.358762291	2.79743586	1.09285161	2.433607846	4.565032835	1.466979265
"31465_g_at"	30.25032279	17.95175684	20.23737346	27.67232406	17.29628565	19.51209475	5.739292874	7.602576749	18.30581093	8.187636701	12.83542641	16.15979064	4.47725396
"31466_at"	19.42350854	6.691068554	55.45599566	24.51327168	10.23758379	17.31375986	10.1265221	32.67610162	59.32679435	3.378993023	5.536242517	35.31595923	22.99277894
"31467_at"	14.24467061	17.70775421	16.33450618	20.08508063	23.88550448	15.00419796	6.947964998	8.808790734	12.01547796	8.555567696	13.15718742	43.12071827	12.67485164
"31468_f_at"	41.85415835	32.06083056	38.67323583	29.25244491	30.52815262	38.46149169	15.56284545	18.74537705	45.66477956	9.796472245	25.0540982	20.24723756	40.94001409
"31469_s_at"	116.9697371	72.85716737	95.36596275	91.00743193	135.1888843	97.27177842	51.3779576	28.96337116	68.75872066	23.82001346	60.53894957	47.11677706	54.76285792
"31470_at"	16.78636694	29.30522192	10.77862051	19.88129963	5.500936474	4.56725437	6.484122783	2.639598162	15.00180052	12.89413518	12.17637626	13.25226514	2.594095119
"31471_at"	74.69808298	62.26732936	133.0610066	272.0344339	111.3959381	129.0729421	53.61730705	40.78631809	23.06914209	53.36288635	65.76671944	58.32725312	90.13876931
"31472_s_at"	747.9173943	561.2589893	891.958955	588.6845894	643.8083585	718.2571079	1174.868954	1459.279314	1754.120929	1388.223937	2064.244419	883.3738263	1341.202858
"31473_s_at"	15.75254933	4.860214392	14.03668719	0.988343101	4.591219183	0.925956987	9.769284296	0.989726916	12.48538946	1.704648804	21.31478581	1.906940967	3.008971499
"31474_r_at"	43.09080062	10.86039153	17.18125631	115.3795116	26.6400583	70.41013686	12.48139921	9.572977302	19.58280074	18.13574059	32.00354938	25.93070587	23.03403254
"31475_at"	152.1466826	116.4738307	236.3294676	138.7886235	217.5451806	202.579221	35.0424552	113.2810644	45.86682736	104.7703651	51.73715391	20.60613624	74.01628617
"31476_g_at"	45.22926337	13.13674609	6.047296622	11.02450881	28.63589691	37.83655949	7.575141657	6.393644344	15.14354303	26.26041245	9.685388795	9.149781241	18.55980634
"31477_at"	31.66629208	7.993895622	61.14312311	19.59041675	23.56041795	20.97321724	13.8611475	4.224150922	37.89346828	45.56267874	8.366020257	9.117988085	11.23194645
"31478_at"	552.9576273	364.954251	576.0719347	592.3278775	724.245279	693.2529562	141.598953	108.393627	172.2369118	217.5890212	217.644699	140.9815943	116.0135198
"31479_f_at"	47.70645782	39.1794743	22.40408351	5.055617698	56.41734977	21.8435945	23.29346718	26.4188307	28.04077548	6.80923537	55.17160441	17.03198837	48.5181041
"31480_f_at"	10.90888754	35.22256077	26.26874023	14.98995959	10.61182641	27.91566813	20.98451146	19.33369943	14.93093633	6.825779722	6.835347124	7.177591674	2.948316545
"31481_s_at"	9172.63955	9613.028462	8378.445555	9782.717013	9170.733481	9311.117289	15885.73898	16187.11896	13692.24933	15992.8673	16918.12112	12961.84403	15956.05016
"31482_at"	47.09746733	30.19291808	41.35926166	33.06796998	51.52658476	48.79216134	32.12450271	20.38409357	35.42147296	31.36099166	34.7171575	23.7446866	20.67206704
"31483_g_at"	7.330626285	9.81302138	6.634748301	7.823337668	9.460118843	6.516695515	16.19891284	8.166608666	18.62411048	11.77086851	9.967015377	15.64610455	13.4805695
"31484_at"	40.61453656	140.3856524	80.21132251	55.1930493	35.01784417	129.5510801	269.709989	163.1605661	144.7730738	48.98406742	106.2791213	111.3334936	146.8214792
"31485_at"	268.3332005	346.8616955	200.2092836	174.738365	57.84626964	119.2022001	83.41342162	64.71005805	106.6485965	142.9376658	86.75807071	105.5437235	168.8032248
"31486_s_at"	333.526332	101.7367949	349.3469898	142.3482163	237.1436742	102.8747096	190.0746703	195.1711335	358.7817872	171.7670462	93.85560832	151.8062956	105.6761295
"31487_at"	38.24735717	39.40098946	52.79200398	14.10446823	47.95999453	34.03484039	3.072092497	21.14732289	17.86996725	13.05270946	12.52610664	6.073056545	6.057232208
"31488_s_at"	632.7977139	1190.42684	928.9479146	1148.726768	1587.726105	1252.298829	737.628825	653.3770808	465.2952209	898.5282413	1543.717929	1247.126962	1281.163385
"31489_at"	3.850914929	0.500498051	0.243861074	0.761578001	0.834058023	3.665583238	1.691960308	1.661389105	3.464220574	3.696046171	4.01343552	4.65184454	1.762581019
"31490_at"	17.92767497	13.884975	17.8741736	17.97515657	17.08274646	12.76570012	8.458081646	4.85558112	7.668357626	4.639247501	50.82211318	8.531984342	11.78058006
"31491_s_at"	52.47658337	62.04747959	11.81938969	51.78096174	6.291673283	33.42336349	41.86488161	44.99824519	64.99664782	58.7966038	10.4933331	27.53137176	59.44690562
"31492_at"	1536.107619	1607.641834	1378.081229	1216.515224	1454.012348	2088.489273	2071.130687	1753.803817	1772.462875	1942.357642	1978.73673	1879.294885	1991.835837
"31493_s_at"	8.720938063	6.107292911	32.60498881	12.09902147	3.221573371	7.041163334	3.486819909	3.577841148	2.984823397	7.553937209	9.172632623	3.36109661	5.983831278
"31494_at"	12.8504322	5.67379845	7.570112226	2.454280931	1.153526348	6.287426816	11.7242888	1.543173449	5.000131495	4.217701136	4.378116271	8.576837796	1.614820028
"31495_at"	155.1645144	218.7079543	244.9712526	137.9495269	179.3838823	180.375025	120.7181843	83.75125705	108.5767631	83.24030589	93.47111948	103.4349756	133.7616987
"31496_g_at"	35.96027625	93.31122421	29.5550455	82.96057868	59.35159069	73.55192085	54.45246163	9.616432678	40.13768049	54.55512839	48.80786695	15.70087713	41.28355577
"31497_at"	411.0197349	512.5677621	426.0295402	511.9368428	401.967655	367.9652228	95.08252827	132.3431841	168.3204783	123.1911731	117.2834414	165.3323724	116.072099
"31498_f_at"	53.12187358	24.86056935	64.20030641	67.67796885	28.68272585	54.32320234	37.67043465	19.21787848	10.55515705	6.683429005	26.8958295	5.399273821	16.88261793
"31499_s_at"	45.82081643	23.46303049	87.95659739	73.46548388	57.88654411	58.12736233	12.31837862	49.04668036	60.05140311	23.78698212	24.71844553	8.193473365	30.31325449
"314_at"	467.4123367	431.3805954	541.5020039	421.8734414	360.1185452	478.2090828	326.4022873	317.4629487	332.1989775	314.3818205	334.1995964	322.6409894	442.1209288
"31500_at"	77.36939277	47.87547345	104.4373627	79.8422439	103.8324714	54.81927634	24.03376754	15.84278096	17.55166732	17.01567108	63.74552422	18.44968466	19.0547147
"31501_at"	6.078249698	5.786117172	7.034616271	35.18285041	6.290940512	3.665387617	1.74171532	4.019400644	2.044937604	3.940510305	4.321728872	6.794817067	2.607052068
"31502_at"	223.0494475	240.9268664	263.4606613	267.1524999	350.4368783	248.7107058	12.14189056	90.96338495	65.94076502	32.8918134	17.29645399	75.97505167	42.61983391
"31503_at"	3090.535982	2050.456614	2712.174063	2592.151876	2120.89376	2690.335342	636.4951844	612.612241	663.612627	776.2465237	724.3537109	524.8185795	857.3811624
"31504_at"	2629.08225	2620.824045	2804.518949	3230.233204	3174.260936	3575.250333	3934.217134	4219.362653	3549.046112	3408.94357	4085.486567	3726.305618	4341.212923
"31505_at"	7329.914226	8301.742309	6427.925033	8218.723144	8175.405874	6940.100705	17019.3767	14508.8456	15972.84887	17394.6488	13620.46956	14816.7621	16985.26502
"31506_s_at"	164.4276445	108.7412536	121.8372891	98.50348751	170.2925547	105.8637013	49.99802345	56.59653042	50.81725375	13.59482647	13.13174121	39.1308988	11.43079185
"31507_at"	9.5988355	7.727716442	12.75884376	12.96050674	9.230165127	7.189623875	3.355294839	9.34374307	13.96683549	6.144323662	8.193793225	8.258033523	8.960046844
"31508_at"	2635.331671	1946.329032	1670.641612	3876.605993	4466.393189	2210.459025	3358.332669	3371.088051	3954.723363	4663.91133	4013.11122	4802.868906	3747.485456
"31509_at"	7320.788233	8181.171728	5828.310122	6523.731223	7195.702752	7650.692532	15915.81661	12372.804	15094.91951	15224.00423	7804.931369	13684.53173	12619.37515
"31510_s_at"	923.7502423	759.5923723	956.006912	1062.549106	961.615317	931.409927	725.8148824	733.2951186	657.4044021	961.3776699	858.8172633	671.4101227	590.5614378
"31511_at"	4483.977231	5365.160828	3933.273024	3286.961742	3827.826016	5456.750338	14586.39858	14038.59355	13716.66406	15343.83527	9055.115589	12826.96247	12103.46022
"31512_at"	15.66862817	2.042199339	3.039453683	2.349621829	8.842489299	4.651526799	30.02730339	37.6528228	6.809666209	3.857347712	6.287495214	12.49090814	6.599789637
"31513_at"	14.51424508	10.23359087	4.89033691	14.91675024	19.17111117	12.94068895	6.739604954	12.11976035	12.59427694	10.17069717	8.563897885	7.599983648	8.40192288
"31514_at"	305.3002564	243.7522107	83.18707973	209.2735187	198.7969234	247.4276986	88.63665306	106.7367811	58.88083644	74.32175723	101.1313226	134.0001871	66.986431
"31515_at"	41.22557537	22.11377668	33.30521238	36.80823281	28.71097085	39.39488392	11.72626207	17.26517942	23.95921809	16.71792851	31.17663914	17.17039764	17.22597283
"31516_f_at"	142.9162342	229.7267732	246.4386101	235.3222066	119.526396	136.139012	136.59395	112.1782927	113.7046301	140.1391786	89.48435769	82.974982	156.1765473
"31517_f_at"	90.60937015	115.117252	66.43345379	18.72037077	60.80479497	51.25706237	41.17842713	29.41603028	57.35263001	70.85763164	45.44815841	55.60366076	28.51844227
"31518_i_at"	4.184708039	4.424505669	3.512228946	5.04153129	7.939238901	3.427957139	3.447845385	2.005781082	4.626416287	4.961196762	7.757734435	4.526533872	3.907817944
"31519_f_at"	424.5564346	421.5106021	440.8108914	265.6925745	363.317968	311.1518863	166.6612941	189.6598789	182.4404085	280.5236531	95.72309885	192.1507024	150.6749519
"31520_at"	10.50171119	3.451946602	4.712584073	7.218611251	6.488212525	3.703787292	6.560205404	3.790174663	5.754094088	5.055260103	5.881337	4.862338256	4.069683885
"31521_f_at"	143.6573161	113.6510569	163.7061529	20.15902452	148.7153024	214.595434	215.5522789	151.8029034	176.6885236	182.8121969	186.8661498	227.8755267	208.279538
"31522_f_at"	192.0627955	331.352959	319.9164851	261.9166563	138.9679992	267.6476696	71.26165959	175.9234252	175.9493014	124.9976477	199.2330633	139.2085658	224.2236382
"31523_f_at"	112.0290824	309.4226191	183.3388181	180.4257862	154.5767084	285.474375	232.6970869	197.1796828	188.0497945	210.3252736	255.6426775	212.6456787	315.0745456
"31524_f_at"	163.1458281	260.9227161	205.7076464	236.6970112	113.2900762	212.0233055	284.8547963	239.7582113	230.3433258	183.891475	302.4067335	210.4025549	300.4908148
"31525_s_at"	322.3351996	313.3446534	391.9069531	449.674398	534.7361653	377.0982694	115.2322407	165.7027735	185.2557945	209.0199174	257.6707667	155.3435098	195.7792665
"31526_f_at"	503.2281836	580.6022087	517.3695696	506.5773082	375.2354256	569.6341641	314.8085762	296.6178699	221.3363184	480.3612539	268.0463175	368.8767935	439.3375409
"31527_at"	2395.607815	3490.029644	3095.388161	6201.155622	4647.442566	2702.022814	21554.70333	18820.54335	19867.70839	20859.62895	15043.47862	18967.13111	18793.31806
"31528_f_at"	384.5565783	910.1130976	508.3779173	531.5077471	298.8693709	822.9751758	479.1039377	475.1827478	251.8194038	153.4970756	644.8147806	379.3720045	537.9422467
"31529_at"	67.4028662	49.44579882	53.69800604	54.573941	44.97870566	47.61404236	57.61513203	26.85157329	39.41609726	26.46327775	4.140854056	43.97850115	28.13811739
"31530_at"	7.740050209	15.56677119	28.61588191	18.2362699	36.95945359	13.31702325	20.8819065	11.2928093	33.76791395	17.70660802	23.01932238	6.480256505	20.32802514
"31531_g_at"	27.25322542	65.46099447	75.23597725	73.54697894	83.90156056	43.0244974	46.14633075	5.538262319	41.64234883	24.9641568	5.388215781	21.69693093	54.80428623
"31532_at"	225.4147608	73.61599619	139.7329631	63.33640294	152.6978525	88.85002047	59.81185145	82.83886421	93.55415128	71.93200649	53.18241714	79.68313948	16.88046384
"31533_s_at"	33.7058774	107.7794118	33.50429877	57.58638673	34.71776386	21.10605262	15.54963396	61.02912529	26.13822187	29.00002557	17.06043173	145.035741	64.21729852
"31534_at"	29.10806325	14.70276898	31.74452481	32.49867101	22.75653343	23.78100004	5.892229538	9.021522129	9.246434914	12.978821	10.33996942	4.785354669	7.702813283
"31535_i_at"	122.9473995	96.77043489	101.6743704	104.3523692	122.1398577	79.18875557	68.13635741	69.03051902	70.96371258	37.11231201	36.90838849	66.72815709	79.48579885
"31536_at"	6704.477208	8588.818037	7167.354647	8208.76563	7918.510413	7895.22672	8331.601883	10440.42681	7916.06349	7610.539431	9561.38454	8863.474591	9742.418671
"31537_at"	70.70380801	54.49034044	92.93899926	61.71876146	120.3579671	56.43201782	5.299067781	36.86135996	60.68620095	9.458588691	8.705147058	31.12611925	31.12205891
"31538_at"	3859.509591	6686.856356	4307.050953	7220.015935	6185.044912	5264.959563	18064.23503	17158.17789	18954.164	19595.49602	13344.25163	16710.29393	17585.96376
"31539_r_at"	1.851150614	7.699760324	1.547267381	7.286581408	2.329120155	1.029539155	3.805324581	9.353255539	9.762359265	10.04611646	6.405400785	0.924893677	17.2998723
"31540_at"	34.74690666	40.6956368	3.343161955	26.04160895	26.854978	30.60440973	23.32441632	13.88785849	6.379444771	13.60836855	6.106961151	10.91891335	10.97917401
"31541_at"	10.69525484	39.05545053	33.38657724	30.59254695	5.019874061	27.47323582	53.3938597	28.99969673	60.7992876	4.468758722	28.61545785	15.96312618	36.3759999
"31542_at"	7.128750347	19.11983222	5.391622531	2.931536261	4.543405598	4.637926616	10.69585293	10.13927589	22.15376758	2.583890188	20.44903409	2.657528642	49.54788457
"31543_at"	15.04070705	9.555739532	10.0674034	18.3105297	14.88063538	8.168646096	18.18512859	3.927967809	9.277857314	3.674338017	2.692890846	7.311753656	2.784172589
"31544_at"	310.8332428	191.7838289	65.34952747	401.3063067	61.19522752	272.7914988	18.49160011	15.96153383	38.01504483	18.33444274	33.39049693	13.72440617	17.05924597
"31545_at"	5081.156489	7448.062643	3915.363448	4839.529326	6225.879993	4765.960141	22713.95879	20594.73738	20859.11807	24374.33131	14196.66577	20724.55555	21062.52565
"31546_at"	5977.61925	6135.456774	5427.318773	4205.538258	4852.803277	5533.536384	10004.37648	7549.340652	9812.06227	11478.93374	5737.475061	8737.033561	9115.577962
"31547_at"	7.049139139	6.198668289	7.232838127	8.000281037	14.0187187	8.009898718	3.335706559	2.936721219	17.87982457	20.09549911	5.77184386	9.032949394	3.465549491
"31548_at"	138.975193	26.17026699	73.14413495	45.57674475	59.96237333	37.1064602	52.95651725	13.45691552	85.08992268	16.93436698	73.61274959	38.34046758	61.76453724
"31549_at"	8.500292964	9.39114905	17.71603833	29.3814643	15.52275963	34.54441595	33.77584529	11.32350858	3.040279458	2.650457671	10.06609605	5.290650429	4.928644477
"31550_at"	52.53769453	5.205471445	32.63869593	49.2183378	21.22992271	13.42440736	8.978631057	9.306993524	28.01694152	54.33045766	10.95673517	9.992873006	35.07003363
"31551_at"	122.2755383	78.67539572	121.2993648	107.2717744	69.58444878	68.89988719	48.97209166	20.75528639	15.87746551	55.62827921	33.42030018	13.04198553	8.813251266
"31552_at"	38.43765878	10.44148423	13.14330803	10.05740963	10.45935881	5.484789164	27.49010246	7.282242849	17.01779523	2.683788312	3.0746918	6.29214907	5.758809513
"31553_at"	7.409495316	3.077063914	4.70770651	6.997146688	5.17651357	8.494698633	23.31275725	10.69694884	48.09698609	23.24545396	10.14905079	13.06671466	5.024654485
"31554_at"	169.7374459	243.582414	246.152374	375.8715576	277.7161244	354.3708409	117.8146395	141.5562225	155.6233579	102.2309936	219.6014368	192.9814652	139.9554012
"31555_at"	24.26934498	19.7444853	18.9635192	25.46865352	24.47370262	15.66060329	17.32542523	18.18235376	15.26840693	15.25278606	36.60959375	24.6165309	60.10849568
"31556_at"	87.27491927	71.60748651	44.02654787	150.2943542	87.68653362	94.90722584	39.21221296	8.81115177	28.47828081	20.14659273	23.16157491	48.7542299	10.48062764
"31557_at"	152.954614	749.6061558	557.3061224	592.6043558	166.7076855	347.6456926	41660.67305	36028.25734	38383.49685	37241.78008	41264.65191	38505.8432	39587.18294
"31558_at"	43.47297906	32.64164085	21.02524702	47.0895605	18.57616313	26.77714111	30.4676665	3.091902736	83.08521258	15.81208887	21.58712755	22.96911717	16.89084749
"31559_at"	417.8999212	282.4882524	209.2512653	379.1396651	379.9312924	270.1026636	136.1916839	124.9103868	185.1436159	135.7992232	139.900667	159.4770468	125.1118197
"31560_at"	21.96991298	57.66324078	80.90886884	58.87220581	100.8477783	51.13776836	36.79258846	19.62566095	59.82402582	10.29184789	51.16497727	42.12302356	40.90478491
"31561_at"	2.934529924	3.025213538	7.43139123	3.963690656	4.851496843	2.753035253	1.952025968	5.623648038	4.471387607	3.511953336	2.09286602	3.667278033	7.113324383
"31562_at"	53.7512222	72.56062971	49.96274132	22.03429897	33.94252391	51.32078404	11.9770373	32.91268066	18.49970108	24.33956952	23.82534123	46.16156758	16.36319014
"31563_at"	5.905720585	27.84885606	2.453702131	5.670901389	39.94812371	6.441436144	28.51173329	7.202459694	9.272512673	2.338462602	5.187524926	5.429142889	4.976721044
"31564_at"	275.3528251	136.8288085	125.6266422	168.2307035	236.6692559	131.2923793	14.54098464	11.82963523	42.50414434	44.49992093	27.8375544	57.52023146	11.35730958
"31565_at"	73.80561569	53.3632967	47.30864743	110.4224149	65.19174327	74.58606784	13.91536939	12.38493943	21.71556215	8.777974916	74.17789204	28.81698306	46.76605887
"31566_at"	131.1707704	75.55637236	64.35172907	80.02501331	55.62369335	81.84024974	5.503826953	26.26176952	23.48098414	7.662344609	4.739081279	2.033436398	24.03723375
"31567_at"	142.5541023	194.4962484	215.1478065	181.3794401	196.3037455	151.0679179	68.71735811	91.30025032	51.35183305	19.25147683	71.17704425	70.41245803	25.3147556
"31568_at"	6431.728618	7947.035904	5746.246942	7009.610273	8052.828918	7205.896342	17310.23232	15802.5099	17152.63712	20635.65245	13741.34767	16385.26367	17953.59806
"31569_at"	51.38285799	47.06491552	74.9960215	63.75719625	44.44032716	35.53467879	8.328465268	18.37114798	44.75938103	16.67516842	12.807146	22.63018151	19.06415021
"31570_at"	18.49930975	19.56949595	8.207772192	37.82951275	25.24536303	25.06737264	18.25142453	5.971309424	6.740347541	5.044805021	15.26293938	33.53611666	18.97945181
"31571_at"	23.36217577	30.49557606	22.64103987	41.09455447	3.986074105	13.20457299	43.55966704	35.21706218	46.08858228	26.77423537	2.574182327	37.58066053	25.89794204
"31572_at"	154.7049022	24.96279745	77.83749594	189.2921217	35.41866483	102.8671903	12.43933315	66.89897493	35.92751889	42.33078817	11.23711181	19.87092684	41.34290035
"31573_at"	3461.779155	4423.066948	4023.583627	4427.54161	4171.115249	4037.470048	6742.79712	5987.978198	6534.281707	7872.314761	4491.431425	5740.554413	5955.780313
"31574_i_at"	105.2076755	170.8573803	147.5635148	86.6785056	109.1306112	217.5027121	227.8619982	170.1161806	275.4399337	110.3386465	311.8079664	245.2355465	276.218535
"31575_f_at"	577.5265026	634.5895206	620.5090088	523.4371052	623.6077459	749.8496891	469.1553347	619.0275646	640.0415037	503.2798805	1172.376311	449.1036596	880.9196716
"31576_at"	26.17576215	13.25774047	18.8470338	25.50540331	13.88352679	18.71649351	6.753550364	10.65578937	35.23951822	35.73055272	6.802466855	23.79517355	9.936169675
"31577_at"	33.3682173	6.413572263	68.77735647	18.53261292	21.79268796	39.615596	22.12017923	3.366643893	42.31929468	16.18777912	31.47734841	3.820972698	13.16707665
"31578_at"	34.39754872	8.66843004	11.34256128	30.81647131	8.992709348	7.947993144	36.61126966	2.329140552	29.13513144	16.5126967	2.611576818	9.507361071	3.242376297
"31579_at"	49.19923063	36.27947874	33.44370776	52.31494236	32.96068895	29.37537409	19.26752914	13.21870342	59.61300139	28.33801938	6.993144749	7.663479197	11.58172618
"31580_at"	24.5358123	14.23533888	11.07320883	54.60037178	21.17650718	39.47471994	22.48979612	13.45007626	1.750048311	6.10595649	3.851972095	27.13461561	3.416352057
"31581_at"	5.025223595	3.627713224	4.004098778	5.167423864	6.753909104	6.66213014	2.649396017	3.439704271	2.495468143	3.113507135	8.797690443	11.99648663	3.379635787
"31582_at"	31.95846908	9.607440862	15.66669982	9.978140322	9.705418619	9.790328754	8.291599482	5.180083326	10.68174113	15.74834249	9.341457742	15.83532818	9.163726037
"31583_at"	5558.996152	4130.886562	3760.95203	5357.942583	4234.463992	3685.820143	17173.10467	15262.33111	16730.04899	20064.08819	11738.11372	16146.42026	17390.93184
"31584_at"	5309.490618	4105.871072	3992.232316	4152.461384	4166.169686	3508.419603	7247.582544	6529.997092	6293.413533	7702.529149	5249.839053	6312.591962	5979.48745
"31585_at"	13.77223495	17.52581567	12.0587294	13.62829194	15.40657684	16.07107601	4.104315442	7.932847356	8.111198595	12.63092941	4.551895395	6.344819462	22.43990085
"31586_f_at"	73.003183	66.58451415	9.167390166	77.57013769	61.53173399	36.40260581	54.52266567	8.370076012	13.96303521	43.24887522	49.52148115	21.8425907	8.886613095
"31587_at"	240.4437926	266.4416936	477.9580971	146.548925	253.7288153	230.4099854	56.7093454	77.13415878	19.87170831	30.50230836	62.50251919	74.42085737	18.84444533
"31588_at"	15.47957579	24.9076325	44.66052532	57.56278976	54.75338058	43.77419049	29.42144942	32.84286511	6.407204749	45.06603309	33.12151761	6.19474843	35.37525025
"31589_at"	9.668917566	7.287399355	9.411797592	7.918322655	5.565307337	28.59765163	6.811626101	35.11228011	12.61255709	5.066650605	8.318576011	35.15730956	2.725149319
"31590_g_at"	1313.139179	1187.20929	1380.709004	1424.638371	1370.046437	949.8619645	253.6761591	310.4780054	183.488839	257.5625363	296.724474	284.5685051	296.187971
"31591_s_at"	4.682720264	4.256794438	3.243936109	4.096233748	8.413072363	2.469304391	8.480566809	3.128830378	10.99785564	2.889643953	8.21677444	2.376238442	4.280181294
"31592_at"	27.29049888	10.05184357	11.21774526	17.68409135	22.1595007	13.06227318	6.229314032	15.28461528	13.13304187	10.36746635	13.17113564	14.98264364	6.902965057
"31593_at"	31.47556338	28.16133755	27.82206754	34.12236419	34.36409764	28.75293574	91.30434899	90.61016232	44.76408127	81.99235348	26.85655319	42.58599071	95.55058496
"31594_at"	940.0567309	906.3621358	921.44401	1189.67556	966.9470178	900.9266831	283.0129215	353.0038526	310.1642271	324.1809807	479.8618417	266.5606654	369.5307815
"31595_at"	53.23623005	16.13200346	18.18810412	33.63362232	34.96122813	27.95239977	8.125623968	5.80348891	26.70971306	19.63132334	16.60807	20.40766923	10.95612954
"31596_f_at"	1232.179266	1557.460884	1121.139078	1385.414356	1742.723637	1413.037414	797.5381887	786.4995529	1057.115393	921.1148212	552.888747	800.7890116	531.5702187
"31597_r_at"	2522.77286	1893.631312	1856.189376	1787.601623	2037.419211	2718.656769	1899.937502	1392.5592	2090.375726	2115.320189	1379.552217	2207.896824	1612.203984
"31598_s_at"	11.83159534	18.215329	19.65668682	11.61067407	21.27002849	108.4171573	20.06955778	39.61089753	73.76974976	117.7558404	119.8905238	54.16478763	94.32477559
"31599_f_at"	33.55919856	15.75550358	45.94610392	55.3357919	56.33936422	15.85368182	11.17266084	7.570693896	11.23477822	20.95062952	3.784763873	7.560660629	3.635097642
"315_at"	292.9344893	210.2108681	275.9653603	247.2278935	281.4956254	276.547653	263.4445423	132.4252104	177.7704719	217.8892588	209.5929927	165.765226	180.4411674
"31600_s_at"	425.9827268	439.6848904	388.0219155	373.0615442	356.5901396	494.1070714	351.5450457	433.6926835	319.1079799	381.7983393	359.7008866	483.2125579	340.9284539
"31601_s_at"	18.28453484	35.80715205	21.58301793	28.92803297	13.81197033	17.93669917	51.55078512	55.0396594	74.14614941	61.85393662	71.063986	32.84020232	31.35562377
"31602_at"	66.63523868	56.20605885	60.3024516	43.48308985	73.18313639	67.32658122	25.97937755	14.86136124	16.14814186	16.52783031	18.61683082	34.88995006	12.43059068
"31603_at"	93.73252829	29.58273036	44.21188175	49.20169638	23.92961079	22.21724441	27.66820975	8.068341305	36.08730566	2.655462134	43.52195254	4.629362526	6.306064362
"31604_at"	19.27470158	16.67903281	17.7455848	13.32135022	20.97703812	13.58144699	13.68217156	15.49903294	24.27363331	19.05914033	17.37197154	17.15654635	16.34046322
"31605_at"	1032.429007	937.0804306	1234.96482	1023.591659	876.7809847	968.1802469	606.5953702	688.6200374	758.8061619	667.8016617	784.928615	1037.535738	598.7063718
"31606_at"	7.744690266	8.475767407	7.66479514	30.79870332	4.689760164	12.34647192	17.87833413	14.79845926	3.478963379	19.636033	40.26191233	40.17180496	13.39498263
"31607_at"	19.90250989	17.56246243	14.35601984	18.49170436	87.26664964	55.81698226	92.49244259	53.2493268	11.04101974	45.09875931	72.68903705	49.05978147	83.76666965
"31608_g_at"	602.9788417	715.3714349	628.7782289	587.8560045	996.8370825	1298.925792	1082.192721	1228.394706	1012.505829	1359.787389	1860.191543	1256.129682	1736.057007
"31609_s_at"	2187.268287	815.3675435	1421.818511	898.7497411	726.4651432	816.3479465	1496.279119	803.7958223	1353.107183	2440.621325	997.900358	1047.464137	766.061607
"31610_at"	13.46272414	89.87683201	110.0856406	21.85848585	59.0521235	18.64211946	45.75360626	36.37793563	104.2900712	60.34288815	47.53527177	80.00026249	30.79815179
"31611_s_at"	2.921034719	3.915591487	2.27146247	4.061005518	3.456564553	3.659152812	13.64900625	2.481259537	1.689550273	2.143147549	1.762913778	2.203254815	3.323811007
"31612_at"	9.0639527	7.130308217	8.646749706	14.85650402	6.645630627	4.903997174	2.600898935	5.301693111	7.950300253	7.124754655	6.06491161	3.36177915	5.64549781
"31613_at"	10.13588315	4.69848798	56.09136103	9.950507508	7.848993131	32.54811943	26.41510307	2.955088751	22.31851126	8.187858852	3.468968173	6.131052176	62.07971739
"31614_at"	73.47870143	65.613007	62.06949545	84.08097762	87.6552868	52.43553474	24.31027982	41.03272005	67.14912166	18.41550932	18.85922059	44.8336144	46.52691083
"31615_i_at"	82.93896463	47.13964487	29.20347196	100.4768781	97.33068886	49.48680156	8.76458366	17.52861379	43.47286553	3.150987953	53.9172007	8.782928156	2.79827739
"31616_r_at"	30.27276747	35.85983746	6.186514786	9.443103149	20.03949754	3.990803237	3.233433883	34.83746319	15.74510614	14.97421998	11.7503885	11.33994709	3.331106893
"31617_at"	92.3975014	11.101402	15.90604299	27.795035	11.85037259	20.56267059	24.99120005	13.57198963	13.79844006	4.063926305	23.54898531	10.11326811	5.823029019
"31618_at"	24.56945007	56.44918197	44.59982534	86.70409873	91.05861207	25.38891447	1.39449627	19.90270105	16.89339592	2.110446294	2.936694625	1.959609451	41.05865418
"31619_at"	2.13832356	6.531793871	2.894940368	2.641112143	2.146219789	17.17098058	16.38213614	11.82170502	1.33443282	1.419431603	6.914886863	4.806994269	2.984588385
"31620_at"	31.7620983	40.78735203	115.2777707	82.36500109	117.4444459	86.31752534	33.16207165	12.59463568	83.23230443	6.277505489	40.14387511	62.13022654	53.13233599
"31621_s_at"	417.8964231	511.9872258	1006.400403	1650.79942	2522.877981	715.3299191	373.4047413	619.8228118	355.744952	275.5519609	3500.833135	514.4832432	763.6339272
"31622_f_at"	1868.522318	1350.742411	1547.677726	2068.879308	2033.284709	3208.799282	1155.881138	1510.228128	1221.321582	1390.795147	2095.02428	965.0956414	1363.79089
"31623_f_at"	367.2840294	885.105592	1172.924268	620.3869291	645.0645093	2235.293307	1319.25774	1797.05418	978.7417998	1436.433739	2590.363337	708.0636653	1314.004882
"31624_at"	30.32985573	92.51411066	51.14981342	26.73190721	30.41237429	23.58214292	57.10361997	16.48387223	72.56819885	54.86115883	44.03691752	14.76107163	20.67155894
"31625_at"	5.959452817	2.288906709	2.538991163	6.113771545	5.210337437	2.371830563	20.03952049	1.615473576	25.59700337	13.2355747	23.2966444	5.911985291	27.72204083
"31626_i_at"	465.1849192	473.6035287	489.3835287	568.389126	567.5183653	300.8429898	118.139576	119.5566028	58.20330329	30.38079446	67.99629515	17.01495043	54.57727371
"31627_f_at"	245.7273539	125.9586501	208.3409341	225.3611423	151.5548675	224.7295572	39.01970975	44.42283406	100.1251217	109.2566369	49.05860307	19.26686535	15.25139341
"31628_at"	67.09297442	6.736721278	32.82660207	22.27680559	16.8764019	17.98745287	4.93496663	28.50290989	10.16183286	5.076854597	1.542579937	13.33928387	24.89314336
"31629_at"	78.25146901	51.56509361	61.92917943	116.2591299	57.65399738	74.32943476	42.36951479	21.46807633	3.865791943	12.41414232	23.80847922	16.41279786	26.06391506
"31630_at"	13.64128621	12.31006722	7.612374306	5.844957862	5.059734314	3.468346969	14.33553399	7.250612459	19.77396047	6.618999366	12.00800521	6.854582801	20.2650959
"31631_f_at"	88.315366	33.77446265	40.56857924	45.64117935	52.47797354	63.05789383	7.726074037	8.026828611	46.52210885	15.88053533	23.55520463	30.49293652	7.22554447
"31632_at"	8.019829533	16.33432667	18.83106867	10.3686303	19.51450328	40.63645453	11.52292439	4.609927638	7.111059867	4.067322891	8.290587011	3.415870055	7.805117253
"31633_g_at"	348.4274562	258.2510879	294.6873712	325.0477107	269.6301236	281.1507235	326.3762771	305.4445434	348.8437845	265.5957202	312.2044855	249.0183828	322.9357472
"31634_at"	152.3718025	118.3760992	190.869106	151.9659659	194.1947969	92.11053792	91.27670819	56.86969508	24.36356005	9.507664194	24.20069016	16.85494623	12.78980537
"31635_g_at"	13.61931562	85.43069052	32.03684481	17.00896988	41.08371501	13.52983968	44.75698015	58.76737354	85.97165702	15.89951685	85.19415592	22.21380972	65.2988971
"31636_s_at"	52.46523388	84.59897344	172.2657595	646.2069058	378.4298164	144.2312173	130.7701666	179.9753544	188.2019751	167.6034443	123.8633269	214.5192015	121.9575183
"31637_s_at"	325.6367975	294.7856736	433.1916016	300.3619801	270.4727707	233.7723725	452.4124171	657.1349407	590.5653682	633.5418146	430.0759737	689.8678767	401.7437742
"31638_at"	1207.704887	1228.012391	1633.068792	937.4230891	1085.715953	1640.252332	911.7091198	867.2161276	1011.935574	758.5102011	897.89278	929.5668007	956.0824908
"31639_f_at"	59.98501806	38.39568134	20.55430723	22.08082439	54.71738081	47.01683063	25.11280479	29.37989094	25.9279609	11.94539072	7.808769268	10.25570965	10.67960361
"31640_r_at"	55.69018534	41.14070998	57.71026543	56.65479231	63.02757026	52.07586868	60.00825095	60.39407539	45.00807638	56.20043612	57.04191204	52.400338	67.88890961
"31641_s_at"	35.08307362	97.87683653	39.47040756	52.20317973	54.42806924	36.3985641	32.56402894	42.98454296	21.87830149	75.44358987	188.6614702	35.69045343	50.47855899
"31642_at"	12.20167997	7.408685587	10.78892609	8.567875347	18.09019272	26.16077057	19.93074311	6.592249889	4.601140723	2.78461049	14.81988903	33.59873985	2.325898334
"31643_at"	11.89207617	9.367534948	4.064570078	13.84013993	10.46739444	6.66116959	7.643164678	4.191219077	7.378412559	4.392059586	6.594640583	10.42138231	18.68007987
"31644_at"	29.37188481	37.08297093	19.93389685	43.42861181	30.21911162	16.86510695	15.32032064	11.90770354	20.67545798	9.427583478	14.63806016	10.44880439	9.923655784
"31645_at"	120.5165893	157.8835369	101.8197247	187.6767407	96.54017557	81.45580816	29.06805793	67.43598866	25.82970825	56.63425582	63.9918223	87.08133963	41.47062276
"31646_at"	7.556640847	7.140906727	14.04346259	3.392495066	9.734428603	22.94669105	8.168612615	13.44015057	3.768171531	10.77135029	3.206848716	5.417322368	17.50380544
"31647_at"	60.95493184	7.448350251	12.90577279	37.40618846	53.44194494	10.31184957	10.43465735	8.230905222	39.13028175	8.669539941	9.120671961	5.875026107	6.030583738
"31648_at"	28.71400047	29.85845459	40.06873493	27.82287479	23.44197301	18.00878264	11.28451963	22.56334483	49.44740555	4.043840935	3.831547956	11.32354848	6.554269106
"31649_at"	2.408037729	8.676278786	7.888075068	12.61882219	19.34709503	13.25991582	5.649435682	2.746268899	10.83874457	6.50000594	3.446988911	10.26211897	2.931646272
"31650_g_at"	28.51031297	17.42035322	29.65947246	80.83068229	77.34574749	36.34640559	9.654058716	11.22348138	27.96720089	24.47793737	14.98695862	10.70062334	26.83465566
"31651_at"	27.63827676	7.493124404	1.446563493	4.515531925	19.75662336	20.08617948	8.097167861	3.635457491	17.58945393	3.607834053	4.778841515	18.48023184	23.02147421
"31652_at"	38.01744401	20.48378485	39.87670257	12.73965643	54.40510013	19.8198621	48.79058692	35.04891383	8.381645834	14.0808776	24.92966791	7.503836021	8.224253954
"31653_at"	10.58656385	51.61444892	25.31856435	59.58589338	69.64454387	70.82814831	5.667692776	33.21776896	22.97376244	12.39242449	35.42901438	25.36365681	3.762787101
"31654_at"	68.92428139	50.49878422	23.77234847	59.22804182	14.32239942	44.67145217	5.914750563	44.39386993	18.94826107	6.75635278	7.611342035	5.408312069	35.77109129
"31655_at"	489.7618781	305.868634	555.0955581	473.8768629	488.9153396	565.4117587	506.9741553	738.9706016	640.7220519	429.073082	500.893352	448.539047	544.5357955
"31656_at"	4.726532091	1.325738108	0.804438	8.683808223	11.32402164	12.39737649	2.168117583	2.46526486	3.413010188	0.636049555	1.355272747	2.280376548	1.180176507
"31657_at"	7.159925037	6.54739778	9.258752583	10.44016852	10.28774433	4.269014033	37.86913622	43.06642049	27.93576414	12.03332744	34.46369581	47.43213079	7.498336706
"31658_at"	17.5972901	13.19283337	22.44043533	12.58846943	19.05785772	22.58905783	10.1914285	6.032129992	20.54646139	6.527533961	13.38543584	11.04794422	10.71075308
"31659_at"	149.9720866	96.91065438	185.0297624	210.8516806	136.8103607	143.7197899	68.50054569	26.98369422	80.00538151	42.4126109	81.25943256	50.19125962	42.05519563
"31660_at"	23.60835622	29.77791616	24.78912261	30.46418082	23.35632309	22.46680235	7.052483924	14.80177705	16.67344651	10.2831256	8.656736721	10.95989462	8.606862195
"31661_at"	149.9796579	70.12424975	197.0835205	96.1843663	93.89179968	51.06079061	21.34190971	26.64511409	29.83803653	21.85953322	51.84531998	26.45682225	24.30807549
"31662_at"	28.27718484	32.11212897	37.44417155	42.22554032	67.46251926	28.65057936	14.90513394	10.81202606	13.24797884	19.03493377	13.1342086	9.302845602	11.7801832
"31663_at"	218.6726681	102.6866484	164.6629864	210.2667775	133.5283263	191.517334	64.77196723	88.68524556	85.78531186	116.8976246	130.8258775	87.39269582	70.32305472
"31664_at"	16.75119169	7.762344822	10.57438518	24.65484982	10.55312153	10.24439867	7.807515566	6.181483896	21.65666028	10.61008331	13.69148491	13.71997838	4.724116465
"31665_s_at"	144.531355	122.6121223	122.1015364	55.67401497	84.55090501	90.19384124	28.42032089	39.5543792	4.982379987	25.5670316	5.039772636	9.868224302	4.374391094
"31666_f_at"	3.657661444	2.295527225	4.250354634	16.29266062	19.88376549	3.07064865	9.771047649	2.170699551	1.863200424	1.734826318	2.782514279	4.599401779	1.072977023
"31667_r_at"	222.3318548	218.6875544	251.9812498	418.6692074	361.8960791	215.0343474	20.81572227	92.59588316	87.38357833	128.3836526	25.06708994	183.6614051	164.8988445
"31668_f_at"	490.3098788	362.6503253	1151.594427	281.9295328	425.0961126	398.2808175	133.3199399	204.8115717	253.9656039	226.8255069	177.9653253	160.6502996	246.5488074
"31669_s_at"	174.1415834	119.236361	246.6250277	234.1687593	211.89479	162.0763598	42.04482329	126.6760951	118.3121851	88.48589531	108.8158581	135.1706906	125.6164973
"31670_s_at"	255.2925046	283.5552706	291.9448998	197.9202103	232.2503089	289.6288252	739.0531411	588.6211855	579.2197774	783.6816929	491.951525	674.3247308	645.4718089
"31671_at"	560.319695	578.4397594	325.0190825	385.5309308	223.7667315	195.8835251	904.4767483	727.0238971	1058.242952	909.5870805	742.9663406	931.8300349	813.7346625
"31672_g_at"	284.9936969	388.1856236	343.5852346	269.4863862	186.2550751	249.6688985	862.7641489	650.0431904	740.910117	827.8176928	746.5929109	732.0952058	609.5400835
"31673_s_at"	520.9482012	636.4326947	422.6088992	694.6560492	683.3893292	514.7904253	569.1384307	582.2072401	413.6192552	389.4767959	529.4358613	528.179443	517.4743483
"31674_s_at"	33.6766737	11.66744843	13.62244038	64.21988255	39.18929073	27.14500563	41.27817905	119.6810443	107.1822888	37.07234956	10.37776709	94.74889856	52.31501929
"31675_s_at"	329.3873638	285.8007494	391.577141	405.744604	602.6548721	353.2683274	213.488943	246.5104927	201.0580152	423.0189306	207.7554917	274.6398168	165.3376872
"31676_at"	14.4526221	12.85238554	16.22177831	23.20553753	18.22407619	9.709489598	4.556116665	2.441506848	4.481992872	10.79268858	4.83914148	4.845113988	5.231915976
"31677_at"	33.47010752	50.2168853	62.49375486	22.20178576	32.88470318	12.34683914	20.99659724	21.07870167	6.947583882	23.56542427	7.181493667	50.2472482	6.962862389
"31678_at"	34.01869998	7.559786323	9.33189381	10.44867014	15.20070278	5.703664228	4.600770463	2.127733536	24.84725715	28.82205423	6.701837434	2.530977031	8.630813106
"31679_at"	35.33782883	46.8976732	67.18412653	27.2583563	27.68377594	21.63742639	6.141665072	15.63631231	31.34374412	18.76447144	1.459848491	5.853395341	13.87377412
"31680_at"	579.2992477	423.9266969	569.9218039	661.3449847	404.6708255	714.224697	752.7558377	770.2601286	656.4038407	702.7001051	575.9311142	593.3022419	729.9434475
"31681_at"	596.483039	477.4410647	543.4104812	502.9648818	663.4667828	401.3963766	122.4214148	127.7431244	99.99987751	112.5182259	165.5541164	158.9904015	19.04284529
"31682_s_at"	537.7655496	138.4545869	442.7540338	1064.916796	832.6174298	963.4229319	527.1694642	505.7373423	309.9208336	216.8248151	544.3620902	181.3771265	94.9615478
"31683_at"	45.05637617	55.90135236	52.59841394	46.70909772	48.24383353	31.99200944	10.62684835	18.30097993	22.0911944	24.59708921	38.84712991	7.450351772	34.46461188
"31684_at"	2211.469723	2606.524919	2556.519085	2747.706608	2084.037164	2922.277516	1230.144359	1670.749824	899.3618419	2201.112633	1890.90485	1345.642181	1796.236338
"31685_at"	424.3421824	272.7570728	508.6740521	693.082947	528.7568064	363.9067843	174.2479327	69.02795178	48.18560754	92.07417277	75.41735032	56.51215607	65.32946305
"31686_at"	41.00604433	9.254008106	34.16573869	13.10251368	47.69295297	32.44947945	25.01614828	3.089204408	3.455176489	37.43744638	5.395906299	9.092630661	22.94264072
"31687_f_at"	167.8305085	173.9499686	519.3970987	162.1248397	260.3955838	371.2877658	94.92262725	63.70540489	127.9729128	230.1754157	89.72179958	123.2704578	198.5710217
"31688_at"	154.580785	170.5257304	89.6717934	297.5531918	146.1672353	138.6305858	17.69813639	25.31022529	119.1178541	124.4046215	32.17474306	131.5479437	12.24533472
"31689_at"	99.62636494	111.6994249	142.5899886	107.2078929	140.1700341	113.7721525	59.82360634	66.07776042	86.8269746	53.9383835	65.4836525	47.72537256	35.14525702
"31690_at"	1155.116911	905.2100505	1051.535874	883.6455328	873.3238669	1040.298916	2506.74388	1376.408813	1215.34357	1913.974949	493.599655	3541.771811	1556.158249
"31691_g_at"	960.2131393	892.8770925	954.6907192	666.8704459	591.6746352	771.0333941	2981.807623	1627.545613	1483.124356	2069.633021	508.2996283	4095.645342	1573.005186
"31692_at"	278.2567542	476.2081862	414.7527207	390.0398494	463.5561943	305.9818055	726.1115647	478.1124881	708.7337898	670.0965668	307.6961073	490.1964998	693.7776228
"31693_f_at"	218.8882373	295.4477598	97.17428186	123.9640443	92.36405024	86.44732831	120.5097933	205.6668989	233.01411	208.7373186	193.8417414	174.8565552	300.5253163
"31694_at"	257.5611584	92.27227876	254.9237099	385.2042868	87.2609024	231.5674429	124.0469546	70.36261802	219.709054	58.12801042	101.2356296	63.19283765	56.40898391
"31695_g_at"	117.1380689	66.96830819	66.15941635	72.21684848	51.83033015	52.73943982	77.99690427	54.52550519	71.20428808	62.49659674	55.57205795	40.33686395	36.75733894
"31696_at"	12.59920572	4.551363063	11.01330581	9.237486842	10.99598874	5.352410003	13.22028476	41.41225407	14.38682133	9.321835514	14.37257114	8.347977275	4.805916389
"31697_s_at"	6341.456353	5635.534022	5460.865758	8245.778269	7054.087668	6947.689977	22103.31394	21790.41924	28179.46229	22302.6963	11304.11579	24037.58515	19942.99234
"31698_at"	19.45789435	54.13106586	16.97386367	54.56297678	23.16392592	21.30819138	265.4605036	108.6582287	35.17805318	120.6886025	359.9335015	279.6216194	224.9211657
"31699_at"	425.7677519	255.88154	395.9781323	268.8278152	318.6548302	313.5612084	118.3351324	238.5925869	182.5316701	201.3901327	100.6321916	109.3149915	122.8229439
"316_g_at"	76.40432122	63.83719018	115.9709214	46.22479942	103.0433731	41.96645715	80.96353627	54.96455572	39.45113473	103.0189433	76.56742479	37.40644367	80.03323715
"31700_at"	850.1890677	1049.454108	1006.249066	979.1895187	1182.068604	791.8711571	462.0860603	403.0257398	588.7385843	391.3414012	575.8185219	449.4475283	350.2769192
"31701_r_at"	198.5143503	149.6139836	189.9420974	171.5892869	275.8200406	125.4957998	222.5565005	196.8700315	276.8433516	165.2618463	221.6843361	166.600329	196.347328
"31702_at"	12.15911303	7.918964618	7.255411176	4.876908696	10.73377474	4.354080974	2.743021691	2.765977048	8.068379485	4.494283848	7.003331556	4.88890537	4.937575806
"31703_at"	81.45115761	148.3694285	347.6996083	29.42091204	19.84779378	42.70616826	76.78760096	65.45781594	206.7310662	618.1004647	22.19033142	164.8348579	326.621352
"31704_at"	43.17115655	31.82295268	29.65445019	47.43135066	46.57679139	24.11452217	14.6734848	17.36639886	12.65220531	19.01930169	22.28800182	14.30203401	17.48194971
"31705_at"	17.06163694	18.32993955	22.19025846	25.48184273	23.61796906	24.37452566	11.39900492	14.11836993	13.34892776	12.34311264	19.54213287	11.13655057	10.33568318
"31706_at"	5.625373323	7.066485869	5.782113106	6.991066871	9.281084834	4.473676492	5.165842802	1.972743271	3.241686353	6.442222973	5.515518433	3.070217417	9.063769764
"31707_at"	7.310536309	28.65639576	10.57720408	10.17552831	7.013733855	11.92455706	11.48400464	3.928974866	8.10157999	3.138212375	17.76741299	4.320286853	6.693719688
"31708_at"	8845.674143	10580.70999	7573.382408	11302.8464	10499.46444	9104.584033	16480.81155	13673.09752	14989.41705	17158.73915	10578.77282	16259.14678	13895.42514
"31709_at"	138.7313492	118.5663019	118.1440841	140.8037011	143.5582	104.2271045	28.44669911	35.35035241	45.85603137	28.53995567	39.79227917	31.73377602	34.34425153
"31710_at"	12.27030268	51.73902617	27.17175593	30.535807	17.15542969	10.30731974	14.38942781	46.94013305	19.41720358	10.3011918	26.9181232	17.90211637	5.799595498
"31711_at"	15.36778342	23.39871669	14.25496414	25.73977794	26.13436177	17.10549474	10.39362383	8.603058833	16.44691727	8.885593216	12.59822142	19.85589106	9.718930836
"31712_at"	18.52168286	79.55327417	26.49030253	25.76999409	47.64327721	12.20435266	8.143487114	36.92001119	40.78974141	9.247664241	37.60354948	8.113602051	41.01541502
"31713_s_at"	19.16770528	12.70933976	11.42651434	30.05889014	18.12064912	39.61490343	8.154704278	14.33380507	29.49725837	18.7322577	46.39528459	14.96513774	13.68053997
"31714_at"	1.353359646	2.425981052	4.011310737	5.812539015	8.392891826	19.80479027	3.349629765	6.596381304	2.54481299	3.542769257	19.4641842	2.808508826	15.76641517
"31715_at"	307.5357451	77.79556893	325.476575	283.6624745	319.1649449	70.25951067	73.71374224	71.91911849	166.5201907	58.79948844	91.3437635	86.80060892	135.1620839
"31716_at"	77.492349	65.85751914	63.89582133	89.90150688	80.61574039	80.60696549	50.94175568	24.86793063	35.34342136	77.6000861	20.8034484	16.72372068	21.52859491
"31717_at"	10.43913798	7.084656251	13.25972916	10.94989007	15.60332181	12.72548594	59.48663888	46.09671755	7.015645718	5.782071028	16.69908709	6.954103485	44.14078469
"31718_at"	4.606510161	12.35479092	7.201649978	7.189865247	10.14944226	21.28407058	2.924342908	5.596077912	1.77984118	2.238863267	2.708395457	7.725836801	1.460000918
"31719_at"	9106.524844	9294.873173	7416.331912	10687.27599	10053.73534	9037.501442	16833.76039	18079.90139	14696.67906	18761.27661	19330.02267	15378.29015	15854.59562
"31720_s_at"	1449.466493	3697.932537	2457.443166	1159.675139	1447.487462	2024.438192	28102.57764	26940.94828	23755.95125	22976.94206	33035.40413	24637.10362	24402.17683
"31721_at"	10.87665784	1.950012359	1.868108886	4.871513157	4.003990076	12.50516309	21.36548928	2.924661925	6.452151223	2.081455716	2.06057433	6.796536361	3.570833777
"31722_at"	6632.148447	7529.905875	6060.556491	6839.366082	6630.196172	7641.163263	17261.06472	13977.95199	14560.09821	16266.36208	8839.560328	14527.0101	13502.19356
"31723_at"	4.789481264	6.078495837	4.885407469	4.855034237	3.85538597	7.311349918	17.66349857	2.878582876	8.882039892	2.21884879	3.573237084	2.613224368	7.675634933
"31724_at"	253.7947208	220.7361566	336.672564	376.2590638	316.9518072	433.4495256	141.8792945	130.7056075	152.276892	95.55959058	90.98043008	175.7728446	95.27634591
"31725_s_at"	6.679541155	6.23279397	15.73630857	7.979983428	6.923253573	8.48618653	3.376392522	6.828267041	4.598640244	4.232696428	3.860878193	5.301494337	6.377735507
"31726_at"	2.884478532	4.38240203	5.736911736	14.80492518	4.73712051	10.38193631	3.080383215	6.603823046	5.321969614	13.01800712	4.28225493	4.707604303	1.766578379
"31727_at"	116.0342493	143.9297457	80.99738203	118.8230333	55.34708423	114.0812082	119.7823739	98.67404077	103.3059313	72.92600482	96.40398703	60.89856643	88.00250466
"31728_at"	40.33427042	46.05213101	39.00175121	38.15506102	38.95041513	33.18099066	10.34922731	13.05744251	56.42821093	10.58447432	16.65765282	25.21525262	10.79304332
"31729_at"	91.65735959	26.06008472	59.35670693	23.43164456	33.03918063	45.0913785	2.913299785	37.85013815	18.35543478	50.24308835	41.03107012	23.90729156	35.29824765
"31730_at"	6.17556127	28.19952439	12.28921241	4.922981006	5.050206731	5.709204303	3.939990618	25.1344342	6.342673173	3.010888003	14.2685308	5.87526114	9.745002589
"31731_at"	55.77691786	113.8396741	33.96931987	60.49358413	61.14297761	34.75390592	135.6242896	92.05882424	137.6091341	47.90938857	93.46990384	187.3112236	91.95014858
"31732_at"	5.442122062	6.066636357	12.96193107	30.55960941	29.64966354	12.47874294	4.411935419	0.662322157	1.724440605	1.545476496	6.75735561	12.6217487	4.915893315
"31733_at"	15.9972301	13.63351624	17.82074228	114.5784621	58.37652177	58.74545527	12.14648666	5.402437348	35.35649098	7.998549721	43.21228787	13.98349598	13.9437502
"31734_at"	221.5033834	155.1618283	183.3989514	172.4577621	135.9652928	192.4412129	66.92926977	53.32476678	91.09059184	31.93986874	74.57071828	34.41898788	25.39312461
"31735_at"	8.460658219	5.236221511	9.079617169	6.771818669	6.212350044	8.043907419	21.24042814	3.562193973	7.096476626	8.84658592	3.206636674	19.08754226	4.070810398
"31736_at"	161.6976868	166.910766	222.7810592	202.4096846	190.469885	201.4996603	92.7611068	69.31811213	73.22802639	113.0746716	44.95975851	77.4405405	78.80429915
"31737_at"	113.4549591	116.2962947	98.00048697	200.8158462	118.4749507	165.4612972	61.43962559	43.69809344	56.2996325	35.71936905	69.77161689	65.18875457	66.96106091
"31738_at"	97.91684329	61.34999299	51.6200258	69.12547403	91.08528648	59.49190795	32.43866854	20.55065682	35.42943022	24.28290156	27.01506175	21.62433923	24.96934665
"31739_at"	39.54452572	51.65639519	44.12684673	45.15090206	44.63215749	20.10790725	19.94563084	11.46820945	51.65946758	5.763883641	18.51281425	20.62739932	14.78633046
"31740_s_at"	90.39218788	233.939248	416.2665308	115.7420061	314.6764145	362.695718	162.3814333	140.8752121	118.2357067	211.3593283	180.5164206	138.795856	114.4330067
"31741_at"	87.91205445	38.79308848	45.82257172	41.93181945	84.90094108	48.91697499	37.20546991	42.57609083	68.17111473	3.828964833	10.72635352	32.42371215	31.06483016
"31742_at"	21.72843349	14.3761426	28.69141799	28.05907188	26.58291139	20.10294527	8.043084344	15.4895155	14.39734747	8.595153678	10.40417878	8.141962711	11.17739864
"31743_at"	59.29773221	5.703783906	42.38245553	29.79967733	45.33558413	6.235149615	9.457123206	22.74242662	23.8003322	38.27218439	24.8488171	24.58425207	8.560979248
"31744_at"	50.15432847	9.725339767	48.15051699	7.051643002	28.38497175	10.37604139	3.18776676	34.24475465	10.66964027	12.30244138	25.01875097	4.44528315	3.847562516
"31745_at"	699.130222	704.5896874	1191.268275	954.6454191	1050.611283	869.1121798	192.6424165	300.346822	178.4859343	160.0180711	406.5302471	172.5154508	187.4214592
"31746_at"	15.41386236	44.23427927	109.8221093	145.2720757	26.02335215	35.31803953	45.44384007	38.52362739	24.87448286	36.42734032	34.11223912	70.49684845	26.37477925
"31747_g_at"	215.0877417	79.9953333	46.79084148	76.41768914	46.32839519	175.5449045	14.47723329	12.19284899	31.98814862	24.51040314	35.47837769	98.73055204	72.73937433
"31748_at"	19.03528685	20.79081661	20.15726386	25.64958544	18.77414832	15.23207013	14.76617164	14.16387164	19.47076036	13.46477981	16.16779516	19.49355884	11.60469915
"31749_f_at"	53.5318154	96.13965937	342.5984293	89.53065758	34.1138797	192.2237935	203.4028919	203.8990544	135.5041757	149.6488928	55.89991708	46.5751889	155.9657667
"31750_at"	60.16912338	63.96037875	11.39221292	30.60567114	20.52735118	51.10573032	14.16315815	17.11359648	26.32055365	4.574873646	24.55792633	24.95990534	12.16563557
"31751_f_at"	5.758429683	5.681340812	5.106307573	9.36329117	15.30655056	4.356392464	4.524832703	2.931669416	8.503214055	6.106024696	6.919013138	19.46287812	9.423953504
"31752_at"	20.43220603	23.00154577	38.73318033	19.14664666	17.37925863	11.02165607	15.45528946	14.17816899	16.54001584	53.28576739	21.32323574	6.611149613	6.460220534
"31753_at"	10.62285794	10.77653155	14.77990635	15.20185994	14.54426202	12.44617675	9.515144943	7.997129517	17.99471905	11.89494153	11.21888803	20.93409418	11.51879466
"31754_at"	7.761506989	6.245924549	4.588252502	8.443922424	11.02085344	9.205619896	1.443202756	2.937547431	2.809811636	3.230483275	9.919849765	5.966067738	5.034667877
"31755_at"	56.18063604	17.58292969	8.565947789	42.93524349	58.34835602	53.88815772	7.328834711	6.670035085	79.72957563	19.14182774	28.49122111	25.86502688	9.882943279
"31756_at"	14.83286773	11.22143336	19.28752452	16.22616463	19.41730444	24.00988895	4.499675437	8.677267862	2.076173468	2.998752799	1.468630389	12.7932636	16.98392012
"31757_at"	25.13651785	12.39262709	17.56419207	13.6329714	11.67260645	12.85416378	11.29120122	9.594182254	7.383807701	5.542430389	17.8073399	3.897536913	4.502292171
"31758_at"	130.3145752	108.1815242	89.62347075	66.82793258	159.7568885	58.56584085	14.57239807	50.81101228	43.11022679	9.226625334	10.95090061	44.08086406	8.137493945
"31759_at"	178.9181442	91.51351056	96.56544478	125.7044386	372.7189534	192.1897005	32.81491331	34.37625337	59.90764231	22.83445423	45.47485519	56.31966069	77.71049375
"31760_at"	11.36370631	9.905518044	9.586716129	9.648607748	7.199725519	6.080331373	53.68556594	7.848493824	13.5746536	9.797533453	6.083016601	5.720499961	10.18107863
"31761_at"	20.90085815	3.050955319	13.24961614	6.308325834	7.741550951	5.245826588	4.888323287	16.96826455	11.42237432	7.72231462	4.471570466	5.962476821	2.39694991
"31762_at"	6.180025195	3.167846114	7.174490415	10.27093047	29.50246711	19.70212879	4.46510591	2.625414274	7.754336285	10.93763677	4.99716902	26.7357222	2.837097361
"31763_at"	62.84933418	15.49461551	73.80475673	51.30578323	21.31830273	8.127855114	2.461004239	7.805922563	16.01247337	3.339780601	36.31221308	42.45141327	17.56997895
"31764_at"	26.26791949	2.899008939	5.883202362	7.277662201	17.33239168	3.709313656	10.0854219	1.452631849	4.384730195	17.30229289	1.00428153	6.887935523	1.178948575
"31765_at"	5.001785537	2.012689199	9.983613709	3.676833007	22.15925063	8.554102756	6.004770646	3.89803324	4.404277881	2.094957724	12.12002175	3.212013109	3.540036916
"31766_s_at"	36.15210189	29.51682963	33.48108291	28.60608003	99.13702825	52.22029654	9.46746878	29.31359162	42.69210717	39.74234458	24.81185324	14.96936355	18.01869263
"31767_at"	9.21123571	8.374709648	13.87815844	34.2258299	6.138551821	6.87071242	4.872564981	7.214149051	9.684053304	28.64979488	6.828802183	8.54270435	17.6285256
"31768_at"	9.014041433	28.13796881	7.923583671	32.81966965	38.95756513	6.659103104	2.612531835	4.512388198	10.60681275	1.865350401	1.583889563	1.127422053	4.280829175
"31769_at"	15.00589858	15.67991465	18.89930636	23.07077043	19.36113329	14.04628852	6.455557679	12.42106157	13.18860143	8.02716223	15.1930478	18.15255119	10.58952534
"31770_at"	13.69948531	13.53194386	9.961758276	5.0873612	7.164222914	4.632890275	4.264343535	6.774281177	5.132078355	1.503143291	5.827370563	4.853883492	4.643484875
"31771_at"	6.213324562	41.09790546	19.80348816	45.82364179	42.953263	39.34596119	45.16345961	24.95364346	11.07171639	14.33967063	16.40306355	41.87511751	21.91895168
"31772_at"	40.77453906	19.73442783	25.35438229	30.98787196	28.34111128	29.21115012	19.51350015	15.63692157	21.46949057	6.628315543	13.09566637	20.86128237	9.5054141
"31773_at"	27.26450872	52.48390857	77.15309776	223.9194418	61.61093418	8.298154369	29.57067388	56.86480685	35.18923013	37.77915601	68.04169401	70.60207755	60.52250159
"31774_at"	23.56953368	5.283379758	4.056899759	6.129972098	6.048996927	5.011019237	15.34582188	1.961007399	2.704255825	7.609634615	7.303683575	4.703753222	1.658135088
"31775_at"	442.0847693	442.9319924	538.3808007	641.3198487	529.3067136	411.7619381	170.0940016	186.775451	91.68796608	144.704381	155.8626709	175.0336562	151.2548734
"31776_at"	149.9805471	186.0190233	166.7473293	108.4843925	142.1800506	144.0910974	5.307592865	11.49811959	44.94438245	33.62980433	6.917838482	39.43010523	34.41400565
"31777_at"	102.4064897	202.4530159	82.56351876	178.923925	103.0689127	99.89178482	38.63336505	46.7617391	66.97542711	35.47965332	22.77472526	34.52038034	69.5745128
"31778_at"	28.84668231	39.67205365	57.71118048	67.33647273	35.47064034	81.99159895	35.25031255	22.25974398	43.93306388	65.92538879	39.66505352	20.46488456	26.02611949
"31779_s_at"	19.15793786	12.38723878	13.36218652	23.13999759	19.93020913	10.38958272	21.76434179	8.174510153	17.99091902	6.75585638	14.87794806	9.745872074	12.68155461
"31780_f_at"	173.9066258	110.370784	164.5703717	181.4402955	131.1080374	163.2049583	70.22426322	7.147120785	26.3059199	47.16243013	66.39318445	42.44260332	53.59924222
"31781_at"	3.536500385	6.381784601	12.23471783	6.545830437	28.55265573	4.481348086	7.356181357	23.90127585	4.21490669	4.156535677	9.109557812	2.655389363	3.358283658
"31782_at"	48.92162016	29.35934369	7.251286481	60.34818609	58.75680106	41.19923441	8.796351943	22.44681951	49.18594314	38.98955341	8.148374417	11.33541814	10.95182125
"31783_at"	76.43599041	139.5622269	116.0812228	188.8886364	32.14228255	80.47093087	11.57796767	59.64289555	72.27362416	25.26724593	8.308559881	90.5494349	40.62361609
"31784_at"	34.72781556	30.37308451	38.45616371	42.17324292	42.07647528	28.73893404	18.05697808	20.22921069	27.34963911	15.75004898	34.31393678	26.00804877	16.85385892
"31785_f_at"	130.7362147	84.09198848	44.53305222	66.87135154	79.89498106	52.99679907	105.6217087	69.95640927	137.0502084	97.0305827	66.8751878	96.68304648	74.80403752
"31786_at"	177.4544611	101.1938095	128.0055157	358.9335925	200.5203964	182.0197273	117.7415433	120.7004958	148.4358658	157.1872326	118.316613	161.059388	93.77703508
"31787_at"	131.8590237	238.6243249	285.9846889	210.3174235	128.7659416	139.2358411	128.1336262	129.8261042	131.4133494	181.3777289	99.83274531	130.3381769	94.9013103
"31788_at"	377.4919838	187.2546083	199.0398793	204.3704931	258.036228	303.9797368	173.8211884	184.4945997	110.2462002	174.5851106	174.1287916	131.8059779	115.6063885
"31789_at"	31.22984624	32.44227931	36.9490497	27.66171229	40.81573529	28.69295982	11.71623125	14.65502926	26.16814699	41.28232989	23.95888244	23.72985266	45.08932959
"31790_at"	248.2387811	227.0391212	244.9779046	347.5842191	304.5791493	305.6839344	165.4184115	223.7501487	213.5192443	190.1237558	318.6394633	189.3815919	204.5725838
"31791_at"	186.7496999	214.2679636	191.3992473	232.6296003	163.6564943	156.0054285	65.79622635	26.84193736	60.74710959	52.9745526	34.9673668	36.58362835	36.49627511
"31792_at"	220.7222965	122.7128118	108.8785335	124.4066958	218.9634351	77.83239779	81.35977184	207.4865102	143.1205103	256.1283177	48.31185283	83.37102328	472.8088936
"31793_at"	36.37303664	11.15308312	5.706426076	16.46555017	28.24189538	14.16058241	58.00309549	31.5761151	29.85495792	98.20951215	65.805804	42.5941803	81.38151121
"31794_at"	359.9372383	276.7186408	562.0149657	331.9892352	272.3212828	355.2421484	273.0279813	429.487989	350.4366656	426.6176393	260.7752018	275.3813682	425.073081
"31795_at"	86.27747353	102.8634234	54.99688393	109.8403911	138.3974346	108.3510076	18.54069869	7.106800664	51.81352602	31.79474443	27.59732193	40.75047533	36.3696569
"31796_at"	27.33439743	30.36047188	23.97856914	48.99396151	17.17112576	5.092705802	4.989160655	3.109685684	9.748704548	4.298347729	6.425016652	2.457235304	3.711768588
"31797_at"	657.5036703	499.9113716	662.2765931	306.7905494	317.8972815	407.7048919	282.6751682	290.5293105	326.0096057	402.8002837	175.1439227	353.3869094	269.4969148
"31798_at"	45.48421116	29.8737397	17.11881487	60.19867967	12.82145928	17.39887217	38.61135688	57.73242099	97.82348091	11.34187995	9.245019226	12.94593924	61.62547095
"31799_at"	122.2952018	153.57337	160.434047	93.35707551	78.00760506	101.7963922	145.1462934	113.5038275	136.4030541	143.0840576	64.25223187	156.9556846	96.24039811
"317_at"	2950.098781	3906.856009	3800.720735	4663.249279	4118.351472	4182.047216	2743.372169	3299.161967	2210.469153	2170.680268	5633.383364	2891.235675	3137.728512
"31800_at"	829.2654088	610.0529097	718.515192	890.8189613	862.8053776	642.6409577	458.8009768	371.1053824	484.53767	489.6918391	486.5682351	436.7437929	422.9154798
"31801_at"	700.6710047	591.3948811	651.6493551	715.5405565	674.2426606	636.5937583	920.3775476	627.8408823	720.1448844	857.4801545	840.0218337	879.3928358	778.468939
"31802_at"	617.2135661	1007.587808	654.852126	778.3758568	986.7957332	1050.982612	754.1275937	775.8667049	819.708832	743.0293653	1285.384037	721.3710077	945.8881471
"31803_at"	43.23579196	66.96797681	38.38166948	89.63309124	55.46411583	66.4784246	31.14435399	43.68114466	31.28477294	34.46164076	30.52207873	41.15550772	49.12125051
"31804_f_at"	530.5548883	373.2642166	486.0322758	323.8868577	344.4643714	483.449776	588.8313085	892.6727179	781.4963177	551.3500248	260.3601921	772.9545486	602.5016621
"31805_at"	82.02015982	106.7957572	183.5281473	19.52230901	56.71232025	16.02829437	205.185542	115.4269365	101.2739486	146.166099	13.56492508	461.9053837	67.10984077
"31806_at"	11.74641033	35.82776413	9.664428437	8.362120965	19.75058571	14.27967049	12.11332146	11.12146388	31.2092372	9.896020247	7.231277577	8.851483646	8.383038659
"31807_at"	605.6874645	602.4553431	602.3615493	603.2875127	545.6848521	774.0267644	1085.291929	915.3660948	763.1831708	930.1447761	1108.956383	970.9606752	945.1318092
"31808_at"	64.5733594	75.90014566	81.32471811	90.4253378	84.82348195	80.84568611	2.963989689	43.23603559	54.65651067	59.12865146	46.02522945	62.80040474	56.38959843
"31809_at"	13.5967257	3.798070721	1.1516008	3.794152659	14.97583927	29.05133409	16.20393013	1.112019919	2.291064443	0.60647736	71.98124368	1.075678584	2.562014806
"31810_g_at"	250.8634328	137.196992	245.8312287	208.1124318	277.4481553	206.8251096	105.7336601	68.06411336	132.6957444	74.26939844	237.4637338	100.622854	70.4462671
"31811_r_at"	1.136991228	0.759685028	11.96828099	14.79078544	10.48092882	1.424258616	17.42909724	1.761329839	9.649115563	5.801193821	1.824813253	6.469315991	7.164328887
"31812_at"	209.9408936	275.1951086	213.7855307	174.2171505	240.1357799	162.2749856	157.3891615	121.4056724	245.5014381	206.4253129	127.1813919	223.3602895	127.3313903
"31813_at"	42.26932134	35.25247179	19.43372259	25.53617275	19.79391612	21.0804153	11.7511267	16.10862323	26.91585663	8.441849972	19.77034564	12.83419063	11.0959866
"31814_i_at"	55.63232156	59.76496637	37.66509296	30.04394104	24.9645857	29.04591408	192.5486854	197.7438034	356.075283	184.3419291	59.01288369	271.346648	126.5713107
"31815_r_at"	266.6084348	566.5997986	122.9366703	126.9697843	193.6940733	226.7226421	635.5462784	647.8891947	818.4191282	559.9388263	505.4623906	640.2228406	528.2052422
"31816_at"	615.8720473	774.901754	933.6260483	1045.630131	639.6928235	741.2859113	509.0653081	574.6728267	669.695955	562.6809383	307.4825315	744.7496097	377.9228025
"31817_at"	97.80903169	7.896054914	32.36494996	16.84452122	12.35701427	9.245125462	35.64113374	14.91644361	33.61514767	4.073701205	13.91720029	55.6705516	5.74581982
"31818_at"	41.34068705	104.6611622	49.74660601	125.2582586	37.06900933	111.8319823	79.20880798	23.96725147	23.84101538	24.88810739	20.35290253	16.23370645	14.51613943
"31819_at"	295.2610655	408.7919839	286.0908682	464.161801	361.0205297	284.2628606	100.3954764	158.2278101	151.8825119	85.60210826	122.1731655	71.1489934	109.5608181
"31820_at"	91.59571979	15.66949888	38.4534784	43.99549521	160.7993516	46.008295	36.43763357	42.4233874	35.75915404	49.16228935	7.016017293	8.840057818	142.615774
"31821_at"	58.96984096	146.9372635	49.59956695	189.6539353	64.12485212	168.4927675	190.6760211	115.3195223	133.4658803	164.9915205	138.4349209	80.40503324	202.5777066
"31822_at"	386.6077869	392.5755702	443.5950303	419.0552418	645.4587237	481.030884	402.2902824	353.184634	484.5935737	370.2582475	334.5649487	482.199641	321.5435627
"31823_at"	260.874308	229.251862	343.955552	271.0113426	386.2727457	278.8974793	285.7235478	278.9964923	253.3434582	294.165729	516.4571807	268.4036826	255.1258737
"31824_at"	711.7389428	914.819936	1252.239877	485.4388797	531.0152567	480.719447	420.9344671	698.2220259	568.883918	777.1025711	292.5047921	535.214367	417.0717214
"31825_at"	36.83523082	30.10139655	24.25478953	38.82302976	38.06479468	31.23343699	13.52699617	17.80352255	51.26985641	10.72041514	15.66714772	15.63859235	10.59417754
"31826_at"	758.7711445	807.4282688	869.9251988	962.8359736	820.2538387	845.9017877	744.7329209	854.5141113	833.3143683	722.2736062	895.2923054	947.8045078	833.9939834
"31827_s_at"	282.7481648	220.0238017	235.1432314	320.0927581	190.3884183	282.2463373	193.1981004	296.169429	301.4339938	162.7992318	206.8073627	252.1031541	259.6173337
"31828_r_at"	366.9582754	318.7194856	372.8866251	289.9334769	279.9787131	261.6102135	247.8575062	336.3529761	405.8552871	315.6284112	286.5215738	253.3218691	377.8733174
"31829_r_at"	1313.9615	997.5497517	1319.153922	1501.71797	1332.225902	1024.669581	308.8527826	478.8304569	484.9185359	220.1608292	450.5046951	368.2801807	360.3072626
"31830_s_at"	1116.458218	852.7670022	1029.428826	2335.737552	1949.814558	2298.47505	629.0451069	754.9453098	519.8518455	504.8930361	1721.832155	538.4501863	720.208043
"31831_at"	316.5732111	242.9598549	425.0136595	483.7871028	526.5448898	632.2103138	270.4337379	279.6813993	328.8986639	220.5074828	1126.92677	299.8467512	372.860613
"31832_at"	110.0296431	88.42605324	136.9230394	64.05204424	93.47748101	128.6051017	81.82658344	60.78011696	73.49174396	98.28559614	56.33623087	51.52436205	45.6825159
"31833_at"	382.0728998	302.2670907	468.3961368	350.9299127	432.2713826	359.8191257	372.1924825	490.7956717	526.9122974	509.4288535	387.7387419	537.3791908	649.2158379
"31834_r_at"	14.93899748	21.77645155	10.33324859	116.247824	55.27058873	44.57099135	48.99757006	2.40605019	41.784116	51.27739846	13.82203037	43.13307631	14.10363825
"31835_at"	159.2593897	133.6291908	132.7825564	163.6677381	108.3837095	154.1620044	31.37578249	44.14426759	102.5965134	64.42340475	53.62101007	24.22181793	48.86435871
"31836_at"	193.8076143	164.9118882	172.8812095	200.3597115	138.8806768	138.3393934	220.3474751	323.9231995	360.828865	396.6705688	175.3440238	245.1985046	253.359406
"31837_at"	1469.263986	1430.238988	1304.333777	1449.094895	1245.292975	1599.721069	1127.440296	1287.02828	1373.940667	935.1194919	1653.551705	1102.037964	1194.617546
"31838_at"	132.209534	50.52211403	73.29476564	53.33231398	70.87273658	71.74019859	70.97187314	62.99555554	61.74067018	52.60871386	56.78650168	62.94537036	53.61127352
"31839_at"	373.2743358	339.5200877	281.6572372	387.9815564	336.9974892	243.1157944	412.3742741	330.2154031	392.3906195	399.2360579	258.7101658	400.5215271	408.8176675
"31840_at"	231.6731133	178.5783789	157.7290438	260.670255	221.3364281	184.1331111	131.3844922	105.7727583	104.2672714	87.24680504	156.8378561	106.9330253	141.3789018
"31841_at"	11.06729684	45.29320031	40.86958347	50.08887811	17.54336283	13.28019525	9.36621649	11.5297518	13.89725324	40.63339441	7.527641625	10.52454327	28.54475834
"31842_at"	526.8131015	381.8374699	527.4280239	492.8402113	402.4270745	453.0988502	303.4472072	201.9967186	322.5832984	306.9097799	291.6080049	304.5350664	281.7316428
"31843_at"	1.557682789	2.825740398	3.397725379	33.59953339	42.00496042	2.258936992	4.519362439	15.81877372	25.81895363	10.03988556	10.27554249	1.341694428	12.61327871
"31844_at"	14.56549868	14.81552282	8.256197319	55.69168993	11.45974707	20.97185901	9.58218361	6.673928331	9.596568044	13.32563672	178.3146977	5.369099069	7.870415563
"31845_at"	367.9102306	242.4547763	302.468708	452.5254217	594.0592767	467.0544627	331.0487379	298.7217289	319.1641887	383.5472656	392.0472632	331.4632704	365.5159755
"31846_at"	2888.775523	3133.09592	2722.79241	3522.960974	2190.688838	2371.304913	1425.69574	1439.886367	1837.238479	1642.487675	860.8910051	1695.753275	1522.446374
"31847_at"	75.04081372	51.92220059	105.449188	80.89565842	86.69889318	75.77527747	47.43952832	48.47699868	73.46798712	92.00610192	116.7651538	90.55535307	61.36150885
"31848_at"	14.55998698	4.174873638	4.124536599	28.14099546	18.95072492	7.642364898	27.85862253	4.8695159	17.16954535	3.830678734	4.393835985	36.48978691	7.39017128
"31849_at"	256.670859	215.28062	198.0214591	193.5872398	187.6214554	147.8525031	114.4727856	82.5807719	121.1699735	161.2786357	121.639799	163.3476864	133.0665481
"31850_at"	572.2197099	858.7081368	1091.728951	365.0092424	434.3376319	358.7657461	451.6091909	699.6838641	595.0956229	898.8657	265.5771876	812.99907	847.1688482
"31851_at"	396.1886465	303.3744234	408.2094825	258.2394988	248.2392495	281.6775605	360.2878863	343.7822691	357.6934872	452.1343305	281.786987	434.1007935	315.3193159
"31852_at"	399.6491329	484.5517418	595.6971273	389.5737452	563.8967932	514.0692974	434.2569162	514.7198673	385.359605	445.8410693	477.5157425	311.800561	401.1064792
"31853_at"	359.9754002	340.0377152	362.0246871	291.0125726	285.2787046	312.3125138	358.8530134	260.3611854	292.3291474	337.4733874	261.4512172	310.4533826	372.6934388
"31854_at"	390.7852343	578.9740478	386.5827056	307.4134615	200.0659171	218.3320827	387.2108908	371.8766403	304.2371529	383.4436073	343.9543117	324.1567064	256.2762628
"31855_at"	616.2493977	423.3747836	520.517625	559.5487758	596.7617636	395.6283327	799.3396275	224.397463	495.8390659	365.9589758	1486.356706	496.0905195	531.6112878
"31856_at"	1372.329163	1760.80409	1140.825282	4033.620514	4686.165212	2694.891222	1187.172338	1518.351644	1129.436035	860.4525206	4104.708533	641.3794622	997.2111261
"31857_r_at"	8.373266499	15.33629899	17.97450499	13.06334057	13.4058651	21.09264218	6.25069897	5.314520601	6.302940495	8.235657582	11.52883524	9.714214237	34.1445909
"31858_at"	645.9170021	479.4972542	637.2722731	693.2728094	713.5943205	1103.061399	1323.488241	1429.542884	1406.540131	1418.256477	1719.581252	1289.547317	1753.054058
"31859_at"	66.82859427	12.90495621	21.27011655	51.86491159	136.2646905	60.27203127	74.64740517	11.29428803	36.06172398	38.46395492	15.97236346	58.81703936	14.40095202
"31860_at"	603.6896542	572.8427466	600.3516945	677.8618839	470.1600412	537.4164835	560.2328873	549.7750638	659.6508151	567.6125613	661.8173257	610.9444679	699.1731977
"31861_at"	1136.185555	1066.291533	1208.669436	1502.866665	984.1230102	1338.946554	310.2468632	284.4928153	385.4592235	267.9029577	344.7511185	318.6412241	339.2991201
"31862_at"	487.1392301	2482.97651	2229.115964	211.2400114	163.0065244	263.0499979	2754.330398	1859.763236	1205.981488	1862.896409	123.0052763	1413.665684	3205.553491
"31863_at"	497.0746389	483.3801391	469.4469693	472.9902367	371.652766	469.8337137	657.8310486	475.1074122	540.0853361	796.7832151	412.8344208	567.8802069	632.1763414
"31864_at"	409.5004264	288.7777935	343.3054235	284.7065321	270.1409775	364.6184851	198.0409073	206.7794442	159.7097585	266.2362102	256.7591818	171.9594791	318.1601227
"31865_at"	84.32337602	43.02234877	76.32876429	50.20868527	76.09111201	102.7395818	26.22886186	23.04261678	23.88678797	31.209768	33.4100547	20.88578289	35.11591598
"31866_at"	514.618676	542.0200248	551.0783954	642.1554117	514.7454643	667.2565949	538.1333922	563.3863312	433.2807441	513.3568068	548.8167687	520.7824583	509.154336
"31867_at"	1204.935918	1688.716285	2342.268503	1519.551895	1551.677181	1510.728165	769.2992957	643.3173832	519.9763916	783.3884396	429.1414837	770.3283685	916.7602284
"31868_at"	191.7222869	186.3389341	176.7116852	182.2707469	44.67683335	203.6976602	150.4704966	190.5964906	242.0152536	159.0967887	121.6579095	183.5528795	140.5855643
"31869_at"	372.813409	371.8460049	506.8161876	295.1153529	211.0083138	308.3472841	348.6652348	320.9729075	370.497729	308.2823445	334.6001066	422.1009945	361.4645168
"31870_at"	167.2212458	148.4523785	163.9372367	135.5678898	114.5514766	130.6686986	8.774631883	21.68653341	15.27917265	14.82741912	20.72654129	28.21596802	11.50127409
"31871_r_at"	17.39753477	17.88270042	4.682853128	6.954827724	11.52710435	7.469222141	22.49976251	19.10497358	2.540865245	3.567973975	25.3290995	5.367328285	16.62047864
"31872_at"	506.7015757	600.8232896	531.5035538	392.8026498	571.272814	543.6482223	450.4822147	516.4116539	593.6824805	606.0211224	532.9637486	529.9055295	540.508971
"31873_at"	787.6952491	534.3502937	463.6534082	468.5859824	693.9057027	854.6198866	838.0609135	1073.377121	684.6971254	966.1997379	1183.844386	806.6268209	1084.815154
"31874_at"	711.507406	718.260397	796.5211927	702.8262198	733.5327629	932.7352859	438.1037195	502.9807832	594.1689241	531.195483	816.6766956	695.8343701	597.6883559
"31875_at"	185.9769287	261.7787408	289.017794	349.0631686	526.8422801	305.9823298	123.4691826	184.3710595	185.896548	140.5040481	145.6478167	132.0375269	246.4969994
"31876_r_at"	22.10352263	54.97399685	54.92530773	79.44420285	43.1349827	29.40179327	8.134522198	21.58241412	24.14565468	18.68208002	12.78305603	6.966529093	13.09021031
"31877_at"	281.655954	325.5753078	353.7827978	376.2447657	349.4062231	334.8316925	162.1430154	147.9870632	238.9211488	222.7500083	215.6417295	219.3999528	209.7103572
"31878_at"	69.22185207	113.1822953	115.2162844	150.2968556	126.6480642	99.47835596	120.9831789	73.02465185	103.3196785	88.75642145	113.2153562	112.7792208	86.05928281
"31879_at"	828.8001776	686.9725209	771.0349294	759.722128	526.5973594	659.567932	634.7889432	599.4453749	581.3108629	817.8694294	737.9675946	629.8382351	647.4211558
"31880_at"	162.1957773	150.7932126	195.2373854	130.7993001	110.6778065	228.6548622	97.04828695	67.43891718	72.46775577	86.58646487	70.75331688	54.4481606	90.25745766
"31881_at"	195.8575777	217.5146519	280.5245498	196.0704617	205.6785077	181.561408	185.301234	213.301144	250.5910787	219.3151288	212.7843293	203.9025157	241.7286508
"31882_at"	1647.019936	1488.462944	1805.185525	1534.810299	1578.162598	1629.204046	606.4351009	528.826098	686.9143195	612.2649475	628.8543046	653.5339746	607.1022343
"31883_at"	261.4184807	157.1203846	367.2396143	122.3581127	105.1115574	159.398427	204.5799247	349.2214562	207.7184279	253.8763778	182.8378614	200.7981965	187.4820805
"31884_at"	219.2332517	236.8261987	234.3038181	226.8448178	260.3625895	235.1513803	257.2071628	156.7656624	156.9253575	121.3280448	172.4313339	182.4482068	126.9302958
"31885_at"	53.87404471	26.87630428	37.89415998	46.89386555	120.1186155	166.5939019	97.63569456	12.86948585	14.09372882	87.1315489	208.242196	98.34909444	106.9365133
"31886_at"	709.8129665	676.1226986	1105.0778	1118.230175	627.1242858	1174.142212	1012.894652	1726.448519	1423.327178	1753.291924	4439.218589	943.3314467	1674.875622
"31887_at"	66.26161086	52.7162541	40.82805121	60.56916033	88.53261659	40.39159343	41.19238783	10.50479229	55.4054913	5.683878868	29.57298406	4.435828654	30.2101175
"31888_s_at"	4116.578471	3731.37002	3662.130958	4143.6436	4387.943228	4387.443943	4119.09034	3510.490684	2207.695299	3071.936086	8669.308034	4118.284537	4596.226162
"31889_at"	229.39087	139.9558408	203.3296009	186.0626735	178.709336	142.788043	29.35600008	35.35360515	82.13281296	58.52809016	96.11963834	56.3152837	72.71941575
"31890_s_at"	72.09905189	80.34036928	113.5537274	86.98710998	65.27024456	93.22204973	68.33730067	64.18679853	78.47072077	76.14256107	48.70700104	62.85142448	69.16752313
"31891_at"	97.48438897	100.0982814	38.05852335	67.12833171	54.10706789	16.88870095	49.92698162	70.62769674	46.61942461	30.08911691	14.00624695	7.752520687	40.27103852
"31892_at"	2500.879788	2700.298108	2028.866251	1663.550223	2017.978066	1358.452873	1124.736828	983.0694856	1004.025303	1199.314876	827.835548	1222.512872	1085.038523
"31893_at"	1343.465852	1459.845844	1175.394868	1652.430858	1638.705609	1114.997501	1358.301061	1192.797178	1628.556067	1402.959986	992.684465	1631.166791	1132.791921
"31894_at"	139.0948265	135.8436556	137.1664993	117.3362986	140.0129105	98.15002178	87.61504796	101.8788915	84.91592032	83.61084353	97.79035605	106.3318211	66.99334742
"31895_at"	2063.635398	1522.273137	1381.823472	4133.928711	1800.936372	1326.058446	1700.201941	1371.879438	1810.268812	2175.336185	2316.522379	1735.065328	1542.283872
"31896_at"	726.4921253	658.7923868	579.0029265	637.3237727	520.5518094	610.627963	718.0823652	584.5752811	748.0247465	726.3539671	575.3136213	719.2246974	606.1545925
"31897_at"	1120.195626	1482.911901	1412.813821	1717.181895	1529.680268	1038.250591	602.6551758	558.6015604	909.1341373	787.2710605	943.5577774	457.4738249	835.2473299
"31898_at"	791.79643	647.6623491	821.5832209	787.8533415	727.7690457	812.7862304	511.5088237	488.4884316	499.4237565	485.8730645	500.51897	552.9092645	532.1996788
"31899_at"	733.2490675	810.1746466	767.7105416	429.2782206	471.9084461	462.3767805	562.5509893	524.5871693	620.7263434	586.7578193	440.158786	593.5799534	391.3990266
"318_at"	255.6769778	257.9398034	167.2244257	141.4994819	276.1940158	324.0024595	294.2569423	305.0550373	347.3950639	239.7738314	298.8927237	259.4385165	308.1701029
"31900_at"	95.52771653	70.31543551	63.80326843	100.6724762	83.99400315	63.88509595	42.47839276	111.1817655	87.99536328	42.35264675	58.98836422	58.69315475	127.4049225
"31901_at"	318.6832811	253.7209708	347.6982678	302.7643525	205.8568536	252.9418822	91.86342316	160.243013	87.56483339	128.6038054	148.3565081	146.1451413	136.5113726
"31902_at"	83.969482	405.2995435	242.6076176	129.7952703	163.3633332	186.600802	558.0933865	216.8746711	237.6387942	514.8430191	537.102716	932.493649	388.0052675
"31903_at"	120.8993984	122.8734882	133.5359748	148.3554138	133.641243	76.25768321	79.96625376	71.6042906	74.14463648	54.00592192	62.32333574	115.5447432	78.04288841
"31904_at"	445.1544702	443.6162505	690.9884665	652.0166224	527.3739191	501.2329473	159.012385	114.7576668	182.49944	181.6375948	183.9084143	236.4812804	95.77557424
"31905_at"	59.16994896	60.58990292	104.8552506	61.64112089	90.04089524	53.35002167	48.03527291	43.53625446	46.4667503	21.77715359	18.58027228	30.61314697	21.49576179
"31906_at"	2612.342991	1873.292295	2054.005696	1822.536822	1769.574838	2719.562697	2140.946169	2207.110971	1901.757851	2118.393709	2912.017284	1843.832358	2215.661197
"31907_at"	3895.525875	4841.094003	3503.821587	3968.862399	4461.414978	4450.658662	12570.4707	8489.184374	10436.05189	11633.38217	6294.063286	10193.68411	9190.449502
"31908_at"	102.9894939	65.74288072	81.46463656	117.0477336	93.83964473	134.4692271	19.43284841	36.71076762	110.2556887	18.00712086	29.55460656	15.15470637	18.21670739
"31909_at"	42.68399135	44.25225142	55.01081496	45.79792098	45.27997373	38.61947631	22.70417615	5.714188141	9.863661785	12.08089449	32.32380571	16.905257	57.043427
"31910_at"	47.02663913	16.71723969	6.568598037	46.10317048	35.83105248	30.88238501	39.45353319	5.340187943	5.275403676	28.11131546	17.13608686	3.221689373	13.35877234
"31911_at"	75.38233418	86.4118936	148.4719255	104.3511727	74.74909817	132.6090486	107.1858186	48.06222173	82.28381844	69.38116109	95.07093152	82.21905056	46.79200083
"31912_at"	63.93873876	33.36532905	69.70863511	41.38855003	84.19448201	37.62299924	10.08810623	12.66956436	14.46894936	9.484915582	12.33500407	5.637211637	11.02190936
"31913_at"	25.04526486	11.13886017	12.28357018	13.27428578	14.32094884	14.57806106	10.93818672	11.12569625	12.50134453	10.00484619	7.273416996	9.669603105	6.902060383
"31914_at"	41.71661408	72.89612242	92.91181696	44.98971019	72.86312014	12.8585192	67.18104602	54.34038422	33.2418847	29.95672816	39.94559308	63.48601942	31.31440049
"31915_at"	167.151654	90.09950945	90.03796409	109.3485516	122.2265307	69.74693852	44.76326701	14.7141162	14.94295252	72.12968915	48.79635078	26.17738578	81.73277381
"31916_at"	53.87664263	23.81516496	74.55382405	21.60955325	47.13614679	36.00444162	18.44781971	44.70821319	5.982167102	24.67522013	49.5532726	29.66173415	45.34477391
"31917_at"	89.66685775	144.7104065	160.0641362	112.6072444	117.9604388	113.2681442	55.05389615	54.34711999	13.35702544	53.77550812	69.2226294	75.35219502	21.79457365
"31918_at"	13.57812939	44.52568755	46.60346389	13.46384761	5.084917852	51.49107127	3.476597011	1.386259262	35.47084286	7.97302994	9.106802243	6.780621617	20.31777554
"31919_at"	64.04768214	53.72923146	54.06381308	30.37984058	7.646651831	35.85433799	2.359030109	8.439669372	41.71673592	3.591674671	5.299744961	6.506290926	3.013174877
"31920_at"	87.12728772	68.67992783	56.43917251	30.78909917	114.3263331	35.99699179	11.53685475	12.28973219	39.93736599	53.03600004	42.87832633	13.69533667	30.20585352
"31921_at"	784.5352502	907.8591562	673.4160408	965.748489	719.435789	579.7143072	252.1245691	278.3910218	304.926039	199.7654964	362.4698012	380.0937544	334.1265882
"31922_i_at"	117.7292903	92.54423209	54.40907912	71.20530551	88.67147698	63.2084247	22.33419363	34.71812902	1.776458536	21.84767406	24.58990356	36.17196785	19.80754618
"31923_f_at"	147.9576738	149.3540301	170.0907564	176.9917683	184.3647534	133.5318099	40.29687536	70.76558902	73.714088	42.93008004	51.16375885	55.07316967	38.87413181
"31924_at"	74.07482956	76.91325926	84.30732594	16.82441537	57.32803411	37.08433847	17.22762291	34.67539604	9.283703147	4.456918878	11.08804757	10.81053321	3.661509209
"31925_s_at"	12.32172378	27.61503879	9.882063067	30.78179131	22.24613964	10.2081578	8.684997505	6.551835361	16.20864184	7.787608067	55.92426287	15.7644133	12.75121911
"31926_at"	8.518293875	16.46129201	9.761104848	21.87514068	4.05624802	8.424483495	4.790132779	13.03983146	9.948677861	1.110770753	1.844792965	0.748909067	0.595353485
"31927_s_at"	322.3089502	280.4072994	285.4118615	224.149511	203.4319508	326.3044151	490.3737532	427.3976629	459.4404531	387.3565117	332.0866171	404.3673154	358.1846068
"31928_at"	16.82145355	10.10056967	12.28858618	15.77233719	59.6517172	63.63361815	48.48717642	6.43847796	37.79892917	8.761877452	12.46324348	10.04950555	10.06900204
"31929_at"	50.16275241	51.59629634	37.50390562	38.76722067	69.28512305	40.99761435	9.750972136	12.9103797	53.75002835	50.05227448	11.04370111	17.37517254	38.54406082
"31930_f_at"	229.7342178	334.8501436	527.6512609	511.3434988	302.505278	444.1140641	147.8484766	199.0094623	170.5126047	177.6496359	152.077332	166.9725976	199.8724505
"31931_f_at"	215.7810196	227.8364752	330.7526153	275.4583498	221.6237823	227.9822881	66.19111866	143.6440238	168.5763366	121.8026545	79.5226912	105.5362392	109.5627593
"31932_f_at"	1902.216719	1832.677291	1831.619484	1426.428101	1437.449984	1756.923578	4193.874528	2834.601392	2721.193293	4480.478261	2134.775085	3047.690809	3108.341797
"31933_r_at"	43.7149522	30.12072837	50.41043506	29.11826879	31.57545504	34.89147867	22.19345325	23.92107171	24.60038202	35.01512674	33.21450818	25.6641677	23.81468293
"31934_at"	7.861833108	14.0808043	22.15998137	6.086079431	35.82806063	3.015659239	33.75851594	18.81579552	20.5719115	5.740390833	12.47782556	16.80136124	2.059113676
"31935_s_at"	690.3513901	460.2525986	643.5955853	710.2589492	735.500573	580.4443122	215.5235547	131.6225502	186.9658652	199.8091034	214.2382392	185.0644981	179.547295
"31936_s_at"	746.5062232	607.598924	737.8774481	690.4133688	806.8912438	484.9159434	555.0830087	552.9223279	613.6416155	700.879722	378.8664347	588.1077696	475.1172101
"31937_at"	22.25836127	19.05105366	22.93350547	23.88408215	14.08226578	30.95365032	8.566738705	25.81151593	32.30426484	6.513177457	10.85187638	10.34126292	13.21541764
"31938_g_at"	17.01361296	11.09442841	3.821175999	6.082765881	31.61403879	18.42576827	14.52814053	1.331988676	4.583119594	11.53547204	2.233005076	22.42193985	2.516687598
"31939_at"	2.590330513	3.184515594	1.898703883	3.643814106	6.318496244	3.044189654	3.331011259	0.967442235	2.371248819	2.133680075	1.598540257	0.797680894	1.854753254
"31940_s_at"	145.7196982	119.2516104	102.082851	59.1872891	154.1481738	35.66053022	14.210276	77.30776228	82.87924998	47.25123154	121.3638051	61.69393932	22.85483297
"31941_s_at"	63.48131508	39.42435461	75.74926679	79.59090463	66.63650938	36.30790641	17.39309942	1.812358251	26.53969314	11.40772459	2.735514327	4.029502866	13.68065787
"31942_at"	199.2044181	186.5394314	280.0517881	163.9752872	175.9167635	237.3839483	228.0600067	260.1268439	317.8726519	267.5881841	247.8649155	267.4447934	235.2122049
"31943_g_at"	170.8599919	163.9878705	240.5651111	144.4315232	203.9222552	212.6930831	326.415229	279.1398112	291.4043182	298.7407513	265.6399875	352.978491	219.0659486
"31944_at"	680.1445738	580.2639903	822.5756745	619.3128667	665.0292361	882.1609439	671.4705812	597.7440239	683.3922993	603.5295743	713.6523508	684.0388616	503.0123805
"31945_s_at"	13.92066714	24.77243633	5.318637098	10.26896701	6.779777972	28.49255118	18.20380923	13.31344804	19.57754288	6.01802617	3.713829771	4.449374562	15.12821476
"31946_s_at"	41.86992934	9.574986239	31.62778785	26.2373181	19.42760391	31.11669689	8.885553789	9.521130435	11.47041362	8.713951439	11.21426844	8.856469971	10.83039744
"31947_r_at"	260.374999	533.6983566	205.8574274	308.0465357	625.399309	667.7485295	3173.394181	3292.76493	3763.317352	3104.39804	3190.459291	2667.98176	2447.879706
"31948_at"	150.0669247	77.36463893	134.2931992	108.3210255	100.5470406	98.12058374	175.1613861	82.54611372	138.1377761	203.4721382	143.4219815	109.2559767	163.8631724
"31949_at"	11.29287259	9.47699692	4.817242062	5.753383627	7.11089203	4.129008879	1.07937488	3.100909821	1.629203504	1.350793122	5.051233143	2.822876397	4.609147208
"31950_at"	9920.039583	10197.91558	8035.200845	8329.552346	8151.904078	7670.4372	12396.20342	13044.86414	11427.63212	14064.43937	8600.048925	13864.91409	13213.60506
"31951_s_at"	3842.050528	4798.499635	3812.71184	4712.219381	4745.598467	4696.62797	26860.6236	21588.39841	18660.41757	25182.27199	12251.13431	23832.92068	20682.57967
"31952_at"	7694.672455	8247.810553	6296.117816	7757.819514	8550.322903	7594.465956	14761.24217	14382.69968	14233.3416	16016.29418	12402.8931	13446.75386	14369.01326
"31953_f_at"	13.49546964	8.374754451	21.3880383	41.86553159	42.43197808	33.60697654	3.922037803	16.7635779	32.26624011	20.56672339	13.62655824	22.35375376	10.78822865
"31954_f_at"	11.44909701	12.23490399	5.117158272	6.21679189	6.254959264	3.758714557	2.982589989	6.376394618	7.78174955	3.588623742	11.81859521	5.685762214	3.351739581
"31955_at"	4095.980796	4827.841177	4175.968506	4170.078568	4336.770588	6316.687834	6667.555474	5264.475524	6051.819615	6370.688359	4983.608376	5711.108681	6444.713257
"31956_f_at"	3480.926556	6817.576586	3394.399297	8540.761349	8464.461687	4534.083418	27365.61778	25573.10227	31652.50076	28536.88559	21645.59645	29010.402	27355.65924
"31957_r_at"	76.51841512	497.6782519	367.3359528	507.6141212	363.2114462	91.95220232	27584.27789	24315.07869	28307.52646	24612.50172	18663.87285	26933.35991	25919.65148
"31958_i_at"	14.55653685	57.21976634	12.12111177	15.65621317	1.862249346	10.62022892	15.23908024	5.473051786	23.3156313	12.60467566	17.86215355	34.46606205	12.57764808
"31959_at"	43.48915304	81.70766971	11.82685514	73.34092474	9.989296775	55.98819429	49.67103469	5.141218329	4.306059491	2.578927161	8.696369392	17.21139195	34.99866701
"31960_f_at"	52.86758915	20.73199705	23.5102477	20.31786931	39.8951967	27.78669404	7.125730545	4.508594314	13.83170397	5.49282521	9.868794357	5.413718549	33.89052699
"31961_r_at"	171.9022534	141.2802301	127.9933063	201.1520652	133.616903	101.3523823	68.22178568	47.04073451	60.69638498	64.57644596	46.27201791	45.26480148	46.38963538
"31962_at"	186.8322766	310.3182693	107.845035	1474.61851	380.6374306	305.9738742	40381.04316	38738.63528	40097.34283	40031.82908	34126.5868	37185.03663	38201.43685
"31963_at"	11.43536538	9.714306257	14.76329369	8.438271441	8.822309371	5.436011729	4.458803247	2.892930851	6.071007722	55.10134994	5.318888863	10.72265426	26.98626605
"31964_at"	8.530829196	10.80069846	3.832655372	8.976937153	7.223765408	6.793489189	11.93502229	23.90675424	13.04587975	5.63667776	2.987050715	2.813075842	3.062438541
"31965_at"	32.99633154	39.901455	25.63374822	42.93030165	105.2137139	33.9037298	19.32335981	9.463640688	93.21205712	17.34100481	27.4221624	18.51604219	24.23740214
"31966_at"	8.910630463	2.74656454	5.417683903	7.230543095	4.392736683	4.759693119	6.827061072	1.20157998	3.448184009	1.183845067	2.02551855	4.188829375	2.601945638
"31967_at"	22.83902764	92.82557707	28.07564135	95.27137199	92.25524261	24.55143555	7.597102033	71.30746731	36.41730728	13.82120775	17.67215702	84.61837528	65.30324468
"31968_at"	18.68433711	81.24577178	45.68406935	42.05310544	49.32476045	21.00552918	6.189404395	18.75351223	41.0333547	27.55821233	9.887170572	51.12011799	51.0763923
"31969_i_at"	43.2408415	28.27580089	31.89215948	6.148754027	11.23756661	15.67074006	2.193028401	2.190422709	5.438119812	5.006118067	2.998182169	1.682199562	5.582809755
"31970_r_at"	7.686608194	4.569113719	9.037380567	19.52699335	12.41597271	7.71592848	19.50025204	1.16768064	1.763112736	10.44580587	7.543510617	7.844684684	22.50244148
"31971_at"	37.69891203	23.37395172	29.05989974	23.62536891	17.28304218	22.56776894	8.920935295	15.09475174	19.08407983	14.03410911	20.72339033	12.27150742	16.79564407
"31972_at"	26.24337492	49.66583255	26.33865347	43.22201536	20.55060039	6.851108175	75.94300223	37.33173128	58.44574421	60.94309748	4.605722761	65.23585743	73.707094
"31973_at"	22.10754363	17.59157443	17.90966883	30.67491244	27.58167515	13.37735542	7.455273399	8.682281873	10.86639154	11.31878193	8.181909579	7.476452578	5.839898234
"31974_at"	67.66907572	67.96197356	58.26093535	73.76474669	77.8685131	62.32373624	53.67457638	77.45946033	63.03309372	55.5235994	45.12709728	43.79438247	53.94018362
"31975_at"	953.9881707	974.1571595	942.3660317	938.324846	997.8955372	799.9445705	249.9434629	272.8343378	445.0248896	364.5491085	288.6850792	342.8084925	247.2118981
"31976_at"	11.99130699	43.69108868	14.18422251	6.939911687	36.79043026	24.4692127	14.03787698	5.88848509	16.4668189	11.06404584	20.25975435	34.98560978	16.23876482
"31977_at"	56.21171587	72.53612086	82.82648766	98.61601488	81.45501298	74.11584623	33.06119083	34.2686846	46.36892002	44.34005678	37.51756263	30.39815354	30.40902418
"31978_at"	72.78551264	63.38016594	100.9924702	143.6874721	66.29666031	77.37438208	20.80038726	47.42689178	41.29784436	22.6891828	38.78201885	22.38127309	132.1076546
"31979_at"	459.0616655	488.2576474	516.6417475	614.3477335	762.1757999	569.8840017	97.31903777	157.590169	131.0785244	126.025189	250.3607378	109.5121742	205.0118792
"31980_at"	38.5777668	27.61847588	18.78692503	37.61860526	53.32740929	37.95387598	23.79176704	18.53309931	20.32037052	18.10933655	10.15080009	14.35974738	11.36131062
"31981_at"	55.51881746	47.90824145	48.37785218	39.95190511	67.54650945	31.39996221	26.19267538	36.09661041	31.91587683	22.18488607	30.71047571	24.53405745	31.96412695
"31982_at"	24.64600345	19.88502504	23.57974983	16.47927652	18.72620409	8.654483955	16.25562412	26.14582874	45.31377879	22.34688244	10.47194721	27.58085823	14.48142073
"31983_at"	25.5254624	20.10060022	81.66987784	26.23068438	59.7362123	126.2304545	33.70094442	15.93183249	20.73194324	54.35437273	62.3196383	40.9169598	10.21076035
"31984_at"	39.86262347	16.00368493	6.979061006	35.37746904	23.53468297	4.0981286	9.136454566	2.369763222	5.809791689	6.028918989	8.031823034	19.52791477	3.263029774
"31985_at"	25.93827728	20.77659976	3.009685837	9.824072663	23.40378321	25.19631394	22.71180863	6.543154318	6.200113766	42.32584026	11.42460748	10.04113251	2.523175202
"31986_at"	20.05735109	11.02327074	1.983240515	7.210851462	39.37323255	5.174530076	4.593398073	17.51561329	1.726070058	3.494498961	20.93887963	0.493289317	8.871120846
"31987_at"	20.96977438	34.90665193	24.46568449	17.94229898	50.87428324	32.64303814	88.96806946	15.21710925	13.77763767	17.92065077	16.16191679	38.88887274	58.37175779
"31988_at"	8.938055602	11.92846696	21.06819382	8.003247209	11.49368738	20.548873	10.55562205	33.06464499	41.3287048	4.765308309	15.59538853	7.94609373	8.106316015
"31989_s_at"	7.485956626	4.705063968	9.098907735	16.44121326	7.19672221	10.57583238	13.55255995	9.548406949	6.615219061	2.574441261	10.24906768	2.882033185	4.021824765
"31990_at"	17.36311437	21.01510948	20.09729004	25.44107613	22.77658543	15.76947861	16.54253622	23.99418617	36.09055618	31.63083476	41.64015299	9.640700713	13.58027837
"31991_at"	498.3474423	459.2842078	322.473839	503.1265716	300.4068288	373.0768871	103.2528888	119.020761	142.5273201	155.0561404	132.4266862	171.0483158	133.4638955
"31992_f_at"	25.94683205	111.0619002	28.83805195	22.51201563	17.15684345	24.95991702	20.07242528	60.64033898	24.88810368	16.16301118	15.09423949	19.99344325	49.25154265
"31993_f_at"	1059.547852	848.3236349	1017.262488	1086.149916	1099.507965	940.3307483	260.6421356	258.3733387	372.3501828	278.5412554	295.3760415	347.4636053	294.1879127
"31994_at"	3.340774874	2.424521367	1.993881891	3.780722383	4.242137725	4.265985737	29.35380437	3.615269318	8.313689492	6.439201087	12.45689884	3.708539334	11.11061915
"31995_g_at"	33.84438435	16.52608656	18.21242275	40.42087096	26.11265926	13.66685009	9.345111344	6.115264554	13.86216914	9.555173379	8.691149416	11.57697086	10.24852789
"31996_at"	131.4190133	159.9603135	194.2701644	147.5280391	139.9050931	176.0500282	76.76239193	54.73155884	72.02152953	40.76053126	46.50287672	30.35051171	49.36771503
"31997_at"	93.20069716	14.81315735	16.67235592	24.10268992	37.62547606	64.25832083	29.18730167	46.44848011	8.626782066	25.14679132	50.58710765	8.368301997	29.90115314
"31998_at"	49.51853996	25.59936997	14.81158306	49.09936136	39.02750155	9.440914597	2.573636426	11.17892295	17.99687352	4.420934022	14.15485318	5.900140159	11.78629145
"31999_at"	271.5399861	215.3121853	198.436103	244.4000995	221.4509682	158.7805322	63.09541217	49.12553662	29.43590351	61.13920312	64.46034644	78.27086548	53.34353463
"319_g_at"	2210.482498	1880.938005	1741.654563	2122.262523	2517.711881	2258.354004	2153.575852	1988.864408	2143.001441	2118.195859	2256.025958	2358.998875	1614.119476
"32000_g_at"	564.4933965	600.3498095	649.1728007	616.4661649	643.9116219	678.7424027	172.7618567	190.7364304	152.1186826	155.0618948	256.8117407	149.9053449	126.8200869
"32001_s_at"	95.76003458	59.69514312	160.4103277	105.4962169	43.04979209	52.53880339	70.54218937	42.35528764	74.26163052	34.97484183	50.99122753	124.4068982	100.0985221
"32002_at"	108.2103892	79.85641976	141.1451223	112.5313134	99.54085482	110.9350858	40.81043027	32.45780438	47.7997291	28.03124127	29.35461934	30.18459491	63.01489848
"32003_at"	53.90298531	150.230857	168.4313998	209.4343986	178.3057794	316.5455101	146.7883786	154.939479	40.34483849	124.4660015	123.7511621	39.53380319	84.93760461
"32004_s_at"	755.8471764	640.8250213	673.811294	850.7586691	915.9015318	575.3350285	409.6252573	429.8627319	478.8808756	359.4535655	428.3174023	398.9661223	449.2014539
"32005_at"	55.07551453	54.63694086	27.38850056	47.83333332	60.16598426	24.86576513	7.680280056	17.33239346	1.542036975	12.31219859	5.954026849	26.3020152	1.268298185
"32006_r_at"	8.17693174	11.78818019	3.674665886	22.65536487	3.355380084	18.51731891	11.267868	25.71750516	50.98303988	28.86367109	34.04964805	9.481284536	10.18019573
"32007_at"	132.0402159	447.1922308	836.5431639	881.2063457	546.1525066	520.4466842	155.9922788	132.1249578	214.5288344	108.1578086	201.8057722	217.0325843	130.1844625
"32008_at"	5.092408654	2.880653491	5.553312219	4.89438787	31.12596779	3.78222063	12.6149475	1.659935483	1.47063789	4.710576548	16.23242865	1.768737049	2.195369324
"32009_at"	138.1330747	36.38753353	49.65586363	81.77303763	54.20369497	30.74515358	78.65885698	32.56866247	22.11784643	15.01409641	20.8037639	29.09132388	39.84614953
"32010_at"	683.4931756	734.7077752	1204.75629	569.4376314	783.0820376	845.5368375	192.9200177	175.3338235	177.89338	124.096638	130.081696	36.73071981	86.10469463
"32011_g_at"	187.2252908	172.3258105	289.8512692	169.6841046	216.1441398	165.2108629	25.27021327	54.04333453	75.72258925	40.2643992	25.71885133	83.62798944	75.22999452
"32012_at"	8.498429938	4.89433072	11.74624727	29.42211938	29.57946564	5.906312441	3.359119512	6.252152381	8.950544991	24.34269538	20.74609322	9.263448902	3.440221415
"32013_at"	53.77756527	43.12667915	57.36260555	79.54481513	42.94239672	17.03766333	34.49385681	18.11975567	21.84264814	46.75872639	5.586576182	9.371922179	22.87888938
"32014_at"	2.918333184	4.340872025	8.382932157	2.354971143	2.610265419	4.297553607	3.787448106	1.576421615	1.371639053	2.612215759	4.505011939	1.273649638	1.142222603
"32015_at"	7.385422568	36.06313804	55.74760188	14.67939798	44.70736994	13.11638392	10.47229143	24.28019047	18.45554806	43.72354532	7.336505687	31.33980876	20.04491306
"32016_at"	80.81810557	191.0855555	319.9816406	87.0325634	248.581586	120.9089812	105.8404292	99.95585054	149.751295	25.44713942	38.37598899	81.06203539	56.79138965
"32017_at"	5.242158344	21.73771228	47.53024472	111.8458159	43.06522233	49.77883589	15.40162283	19.62843678	17.58228463	11.5479977	29.78427143	59.63151421	32.96116468
"32018_at"	3.271506419	2.178943804	3.606258366	2.400859875	2.648301671	3.179352558	1.871260406	2.199684765	9.580846077	1.586111186	3.882925511	27.46571324	2.781400033
"32019_at"	18.9410731	50.36697767	40.30697259	51.21267857	61.07531982	50.30132596	18.66376644	4.149609377	19.12671091	12.89194473	31.01482785	26.28610473	19.93402431
"32020_at"	3.738549177	1.288318673	0.990938028	1.996944522	2.688920225	2.548464801	3.150262841	5.00036546	2.347278849	4.344602496	2.528785572	5.181819656	1.834391998
"32021_at"	172.442381	156.1373009	74.67904685	214.1100061	233.7041401	200.4941931	148.3613855	143.7649837	114.86514	120.666507	81.97422747	163.4028724	135.9782545
"32022_at"	24.24051849	5.162550009	29.78913954	24.86497287	22.79134828	17.95630544	7.736233175	1.886146684	19.52939268	17.44968196	11.87238967	5.246325951	12.4975464
"32023_at"	9.892888743	11.53954882	7.57727183	20.7239878	15.85312292	26.79280423	19.45106431	3.782264182	21.14582589	2.623045605	5.005645803	3.978914508	4.678724059
"32024_at"	5.044046063	3.841081218	23.2507547	10.14120426	25.40329543	2.647962002	16.17067375	3.524845401	2.832682523	1.567556402	2.324341632	15.89409437	4.974104346
"32025_at"	439.9272176	401.4333125	525.0627738	277.9032469	456.523428	312.8595054	276.9719755	367.1887355	432.567724	273.9027036	153.6234086	343.2956373	151.743926
"32026_s_at"	456.4375567	526.5641389	601.383847	721.6837239	585.8698769	508.6346147	629.1179757	895.2062681	965.0227867	817.9937697	1024.396744	871.431267	975.5501364
"32027_at"	33.39467031	26.03177731	23.62628978	38.01813785	35.51508161	21.64966433	4.925769999	1.475254615	4.111855433	4.473755656	4.277399768	39.19357757	10.61006566
"32028_at"	448.5927804	657.5069799	577.928923	570.4466666	744.8510547	872.3774453	615.4648921	493.159042	513.9904047	461.1202036	690.271615	504.1369773	790.6221261
"32029_at"	329.5320468	418.738951	309.9433495	562.7262452	409.3545443	458.6964403	294.4016423	353.9595412	379.4601624	267.4736789	516.7311383	364.9207822	321.3406562
"32030_at"	267.4171885	334.3419194	322.6884236	410.1785563	330.3804891	479.6386716	292.9676331	479.3645308	486.2792783	412.3185376	408.5713876	347.8059832	373.347886
"32031_at"	1453.595267	1007.24316	1174.097797	1431.21648	1073.450262	1040.903989	692.7875485	631.3504874	650.0679323	675.0460571	600.6067106	734.8393189	726.4999822
"32032_at"	568.8764359	472.2631953	883.8787428	945.0601037	637.9097698	375.3929321	262.4657271	315.4326464	329.9211617	395.4670334	405.8303	398.4389203	368.7603059
"32033_at"	444.6288049	405.8557773	281.1475955	65.59107287	325.0041577	410.3991014	333.8130454	284.1321469	355.0907174	277.0774319	343.3240609	270.985346	320.6853082
"32034_at"	331.5678778	303.7321367	376.7942613	252.7288347	359.0810539	406.0979429	217.5494167	223.8546939	262.0348831	277.6497652	453.710801	232.3686029	246.933729
"32035_at"	28.43238616	19.40634588	36.99325756	85.0037833	106.11287	38.51065855	17.30158212	18.580066	18.77562077	7.228437634	10.69943038	29.04371447	9.096469463
"32036_i_at"	216.3332814	203.7111742	250.0247574	323.7406484	238.6691681	217.1251168	75.50844147	96.78628363	93.20938876	82.49988488	85.34232596	109.5859459	83.86566263
"32037_r_at"	25.56050703	108.7732314	101.1764703	148.564195	90.04337782	113.0770119	85.84698616	65.49578625	88.72031865	57.25323653	45.87909888	80.86527085	63.05274666
"32038_s_at"	344.9778236	306.2762761	359.352581	388.9534716	413.166088	349.0332614	396.2321941	395.2350291	330.8076267	306.1410869	403.6707924	281.3825703	310.2452001
"32039_at"	1115.40655	871.6405021	848.3022595	966.2340542	1275.530917	1211.767904	580.8670616	779.9899515	569.2467472	989.7011284	1023.936544	565.7213135	794.9163273
"32040_i_at"	13.39070608	13.07488346	27.8946289	31.63854014	10.45285494	24.63323846	23.93998691	27.31949274	21.35069384	23.43890299	13.49578757	36.70694966	3.796078205
"32041_r_at"	68.37841279	53.02344087	95.32604351	75.54181278	71.25490223	68.40128381	36.61376096	33.44319581	33.05104266	43.8277875	39.79767471	40.85978449	23.84407751
"32042_at"	139.018014	144.7181283	135.4884372	93.9924498	90.07262814	117.7861415	67.94355307	65.58912785	105.880084	123.7730665	97.04589831	87.43017446	63.72953041
"32043_at"	3925.445091	5765.018634	4415.179661	4661.47619	5495.674019	4646.774169	5524.112096	4649.793792	3489.150173	3782.412869	5023.642492	5554.727129	3984.835325
"32044_at"	818.8126235	1020.636025	904.0488862	849.52517	897.8079105	1271.126254	712.7143566	636.8362687	560.2174173	639.3085323	756.3605105	847.4719578	777.5433932
"32045_at"	169.2363937	149.2658494	158.5808762	196.0737295	255.3665751	138.7708478	79.19171536	113.0084623	180.2236549	125.7330706	107.5216766	139.2645157	101.905072
"32046_at"	143.1901872	134.3490383	135.7541513	167.4536136	111.92377	124.0320278	73.17399117	165.6469867	160.2765913	90.85347793	149.8707302	125.2728917	90.82927324
"32047_at"	426.5772931	360.2153854	426.2822492	403.4778045	430.9780687	402.1852777	490.6081661	365.9470349	541.7754466	450.5632883	330.789573	439.0237057	526.9662522
"32048_at"	686.1190616	762.8610374	575.4769611	1394.91453	758.1923708	446.1597822	198.6770562	198.5628028	126.6280309	190.6756572	235.5774649	203.329403	201.4826197
"32049_f_at"	58.10548363	59.2669907	4.999167608	66.99909356	40.79151209	67.21305909	42.68878714	44.67411414	57.8179334	56.71797725	89.15369006	21.51863274	27.1114637
"32050_r_at"	52.63971305	34.15627757	102.4275905	89.9180676	125.8438417	51.05245708	17.30944669	3.7857712	5.468673645	2.510910458	32.21297677	45.74533038	23.57176604
"32051_at"	1039.388341	912.8702851	977.028341	734.8917858	712.1935538	889.1761174	468.417878	518.9761189	702.047136	565.4366934	546.664401	484.7882024	565.3225448
"32052_at"	95.37269576	82.0342895	78.57158506	19.59532146	50.95955156	22.48313434	31.76899645	9.860415299	20.58202051	258.1404482	7.097113338	28.83755263	23.18930006
"32053_at"	71.14353313	102.4205347	76.73800697	68.58791575	127.0750619	27.80525076	84.83130264	71.78015378	73.71650243	129.6284923	91.33181231	97.93615516	54.41411767
"32054_at"	60.14647258	91.07350342	115.2685176	87.08045013	117.8581929	73.17883756	120.725764	86.98084487	90.025825	55.12209655	57.67234151	35.08044601	78.21443897
"32055_g_at"	16.2195997	48.31572571	38.74332743	53.90476387	84.13125116	40.35622934	73.22682513	81.32236113	129.2694792	53.64031443	47.52288369	44.60208003	39.09969064
"32056_at"	14.73732396	5.589083935	9.845823746	7.77555688	3.256773912	10.80608007	5.392672629	4.44900506	8.657822821	20.26344686	5.577415136	6.978616978	5.833380734
"32057_at"	1766.383219	1043.421842	517.8934462	1173.85199	2167.839361	2201.015468	1028.474063	761.8211685	231.8011045	325.5943771	2632.643132	268.3032651	802.7239405
"32058_at"	165.5559105	91.40784075	102.31224	97.18418792	120.6266551	150.6852913	103.2286946	61.50590092	76.71756992	109.0349138	109.4357641	104.3866927	101.6873727
"32059_at"	544.5795409	516.1287643	608.4754595	299.994803	303.6898266	266.7880815	336.4878485	313.6078187	476.3809065	448.7927616	133.1583315	433.011832	308.5412822
"32060_at"	1582.420132	1187.414715	1177.382427	991.3886196	540.033281	952.6877631	1057.547795	933.5156736	969.986475	1242.678802	1156.66349	821.0803275	986.219218
"32061_at"	245.2205393	197.0826507	160.824087	230.3268438	220.1975416	155.1968412	173.0875631	148.7487309	190.3676921	215.4629557	148.8015375	168.1924085	159.1096512
"32062_at"	87.79594029	59.4319445	118.3291171	177.6176402	146.266084	104.1922481	98.17700161	122.2117177	120.6655776	137.0957152	105.594843	134.8671284	181.7847568
"32063_at"	331.0653766	274.3340931	312.8252878	193.5312994	130.4243526	182.8289892	242.8980051	121.2001225	211.0302198	137.0472469	70.23246475	157.8692439	80.53394025
"32064_at"	443.4938771	445.818344	542.5628264	455.6860261	431.5056819	389.0731725	374.005112	346.1872124	418.0916926	403.0370469	251.0985476	386.6849247	274.5303279
"32065_at"	223.242113	177.7530183	224.5892998	264.2572823	237.7909343	277.1673266	160.6236197	149.6126695	134.98342	144.8947036	51.81096483	106.4032623	116.7932211
"32066_g_at"	497.6693092	462.6393715	396.5284692	535.5173695	477.3169801	579.2871861	439.635596	381.0523895	330.1832558	381.9705297	264.1144816	430.1863832	294.5815516
"32067_at"	330.9062747	322.3398509	277.6367747	289.9384692	286.8977229	336.4185318	201.6275409	230.586358	150.7392531	187.7856181	120.3408687	158.8499039	166.6943038
"32068_at"	26.07234533	4.560208724	16.85268315	7.580606081	20.7450568	4.273256097	8.321089856	5.406406503	22.56340178	26.62556944	4.997967275	10.4957057	17.43613399
"32069_at"	347.7884089	279.4652955	404.635559	332.5692256	388.3275313	423.4404564	250.3405284	266.4460938	273.7725616	270.9000425	317.5113071	230.4793522	334.7810636
"32070_at"	117.84249	95.74359324	183.9286609	120.4366885	92.25483523	190.5841757	106.9413445	97.85096808	75.28252729	89.00090441	25.39721398	117.5525783	63.73475899
"32071_at"	289.4962046	206.2277662	245.5098361	355.9914804	329.6695862	328.417354	168.2312097	100.5336626	174.907705	132.4684542	262.144315	174.628071	161.3984851
"32072_at"	32.0794054	76.59876256	55.11900112	150.3254327	94.91865512	135.0845487	60.70876185	24.45657691	81.23815498	15.34486683	100.8070766	108.9597734	19.03934474
"32073_at"	405.7560877	395.5776805	306.1280017	361.4886095	226.5860442	348.2080215	306.7544431	251.495838	374.6143547	307.5541374	195.5731427	293.3222622	318.3742579
"32074_at"	135.4751689	110.9532046	138.1849871	138.7339439	143.2642358	159.3901561	70.47951421	91.74019481	97.02037707	102.8459394	27.33274533	66.98480695	77.65496394
"32075_at"	265.7151708	190.931032	304.6497129	266.1387567	226.5175882	234.999354	168.444539	143.7482921	144.7110059	103.0263955	84.77015236	141.1229144	115.9895738
"32076_at"	1144.742005	2282.980132	2074.762205	1980.477969	1592.707029	1626.703093	1096.295672	2389.934437	2752.07102	1918.328789	573.5338392	1601.066398	1108.380535
"32077_s_at"	18.9736411	8.408414947	8.649788439	15.27610808	21.75454839	7.00993374	15.89436273	5.952401439	13.14987291	7.976324752	9.053036998	9.720836289	12.20236628
"32078_at"	232.4135871	169.9769398	232.8342932	194.4159152	199.8447453	249.90861	186.2010372	168.4732556	167.2162461	119.7015155	155.4506438	96.20290936	183.3496598
"32079_at"	152.8327829	189.8976384	244.8779448	126.1894083	200.7544826	128.1968722	77.46382991	99.37770284	60.34701458	100.1396159	87.48452947	103.9387021	61.81960792
"32080_at"	1878.271565	2089.807142	1665.967179	2403.908012	2261.378186	2372.336619	1328.711035	1874.754491	1589.002453	1744.286133	2905.582818	2136.801138	2008.56828
"32081_at"	67.13208903	21.50171586	113.4916183	8.453059618	104.5604234	56.49335957	34.27675842	19.55620631	6.906286696	30.44857099	16.91730917	3.556252707	16.5638259
"32082_at"	106.0114238	107.4763533	122.7448368	160.5204108	120.5002061	112.9314826	92.32538525	101.2254632	97.66070027	126.7875574	153.6421721	131.8152588	145.1082818
"32083_at"	195.5667079	128.3420827	193.7051239	177.1343759	66.26476063	165.0312777	119.9852894	195.8237245	119.7332482	128.3981458	102.3230057	137.7475602	154.0169023
"32084_at"	258.1775175	390.3958732	359.8853765	277.5019544	293.5502664	273.0585263	171.5883925	277.4577673	169.8705135	213.9985967	165.1258128	333.1572119	226.153172
"32085_at"	723.5184694	588.0074903	668.4405983	548.7329836	487.0546049	498.5424466	732.0730048	685.5997301	819.1738796	806.8249289	517.5035762	867.7567408	672.1744621
"32086_at"	218.025267	128.640887	280.9960064	136.9563307	147.0535297	146.1755179	98.47262629	56.60295259	70.85523746	66.05858236	77.06829725	76.44401501	68.261361
"32087_at"	341.9713018	371.0783708	479.6635637	232.7409368	213.9106475	286.9241889	269.9103014	218.5419799	208.1599294	359.2733349	188.8559166	212.6553258	145.9885058
"32088_at"	55.26446369	65.95382188	79.39105304	56.24244838	71.05864507	79.20513891	40.62618569	65.31690751	55.21365005	60.22462586	48.03450242	54.42211764	55.46354978
"32089_at"	20.34429977	2.246864899	13.15367405	3.564557617	1.221621106	3.268497163	4.750720775	13.02445824	3.437720883	6.654088762	15.95777769	5.296808947	2.795298505
"32090_at"	32.41499029	17.45487681	17.82277716	17.72472493	99.8767839	83.25603341	33.63350931	62.59314738	3.080246875	5.491238693	102.7634016	43.76701299	62.77867271
"32091_at"	474.3641122	373.7053161	262.3586435	562.1802719	420.4787231	284.1118411	518.3653773	613.8369771	491.606413	709.8131011	484.2470565	652.8196985	801.2413537
"32092_at"	2886.929751	2428.200044	3513.838383	2678.666164	2112.967102	2154.785695	1261.554118	1332.049387	1307.65122	1257.894362	922.43605	1406.455994	1139.732607
"32093_at"	20.24781118	12.35454027	6.827311075	35.860837	32.9221095	7.333010975	6.108777356	9.182002688	14.90208008	15.49889477	11.82664025	31.52999506	8.775528112
"32094_at"	654.0377622	714.8912132	569.6318495	913.2236578	850.4307921	855.4313135	555.3850278	580.9530993	515.7765575	448.8247598	798.4569201	570.0216441	681.5381817
"32095_at"	254.3710936	311.347601	294.3852954	344.780591	321.5505785	312.5373859	302.0573993	277.0712421	332.1440271	218.2475244	287.4604049	368.2487104	315.6247831
"32096_at"	80.13590454	338.0670763	71.05646229	69.06844013	67.61197629	67.75565085	361.0125445	173.0176334	171.6704826	259.5398143	216.4674314	148.6189913	191.9171397
"32097_at"	23.77786048	53.20610819	103.0215486	152.7133457	103.5169715	14.64991389	149.6080875	184.9168209	182.7672218	161.6706678	169.0918059	277.4837752	161.4171961
"32098_at"	1469.241688	1373.411836	1245.609137	1540.786978	776.2100908	955.40102	1402.038978	867.5854665	1581.511517	1870.778194	1239.292042	824.5472922	932.1382882
"32099_at"	496.2618266	432.3019129	491.2918717	502.8971983	529.0620155	424.3512135	606.719821	492.1071383	603.2803527	639.2751082	344.7666252	656.9852704	576.9299271
"320_at"	356.9503655	248.3785191	187.4898944	151.5197697	272.7460476	178.5809522	369.6375712	157.5866426	193.9273151	194.8596395	84.99737997	87.1810888	242.693352
"32100_r_at"	2238.393819	2441.26063	1993.536463	2879.164817	2268.14963	2130.681879	1062.674035	888.8297551	1436.993683	957.399793	1152.10229	1018.554374	939.5233128
"32101_at"	378.0272865	240.2918716	335.152722	707.9198332	427.5459161	242.1385627	93.28674488	115.7374824	187.7715066	165.5997247	104.873369	61.05433119	148.4021941
"32102_at"	392.0261535	281.7274631	351.6569453	520.5172335	626.983914	391.7568393	278.9464135	353.5227631	381.6541702	548.5266993	573.1939502	270.46913	424.0548056
"32103_at"	276.7957861	216.0714407	279.7749581	543.7627975	419.8563951	461.1335659	88.04127943	35.43741385	49.12170502	37.92394102	64.29095782	56.19347465	31.94270061
"32104_i_at"	1341.562738	1212.893969	1377.297954	1581.5445	1434.161068	1086.7919	848.3675725	741.0552456	889.9767841	850.6714748	994.0612342	1242.482953	772.5358981
"32105_f_at"	102.3907326	302.9425532	227.6276015	434.8633369	411.1486377	241.7007095	565.988366	484.4654434	474.2442878	491.1538985	788.9985158	910.5721712	536.8207545
"32106_at"	321.938373	223.2788159	343.080152	167.4239327	279.8966271	269.8806944	108.8310511	69.42805599	105.2636403	33.12857205	73.31369884	127.8943388	83.0954658
"32107_at"	785.5004352	595.3422913	487.9080186	394.3134548	561.8699484	730.9199544	437.3092848	680.3955937	669.2234545	589.2771098	721.337975	603.9911036	567.9857411
"32108_at"	213.3761403	307.6075551	390.5719306	294.807075	260.3282801	314.3424823	264.4971125	440.3112266	431.2732727	334.2598227	171.207719	330.2927152	387.5683461
"32109_at"	279.7463378	420.8935271	532.7744318	637.8975615	523.027185	516.4376203	469.7831515	422.8987892	715.4169202	501.9362666	356.0717409	481.6741283	229.9452111
"32110_at"	36.55769787	32.05207772	77.3656276	20.38468959	17.6830888	45.67131932	10.87669473	8.508547339	10.72763786	22.38781011	7.594604601	9.190718299	5.914281732
"32111_at"	1484.633346	1343.031998	1537.335491	1345.597315	1137.54174	1235.53693	814.2886569	800.46547	866.5915414	1058.035543	841.8740152	877.4801203	1015.364143
"32112_s_at"	161.771217	99.91347815	126.8792148	4.526233844	5.361498132	18.58139667	65.84107091	104.0782411	231.8245873	285.7018072	12.91954326	117.0324913	68.16722814
"32113_at"	88.48402774	20.02761648	13.97596216	9.736556717	5.650236452	13.89265148	41.61674051	12.37088968	58.02963386	76.33358495	9.569868889	75.54744149	14.16056183
"32114_s_at"	100.6607787	89.43526631	37.40295402	122.0758923	199.4298405	134.61765	32.58935137	13.93763653	51.20054869	15.06010344	19.03680975	43.4716117	23.7568776
"32115_r_at"	196.3012655	95.59296828	154.7833398	117.6821909	72.15576458	158.7828397	92.4362099	170.8924658	120.5275104	190.7371493	62.43112488	102.8438572	153.6672908
"32116_at"	251.850164	272.1388418	243.6854076	338.7901398	215.5898645	253.4784396	113.6331203	109.4852551	131.7950133	154.1088143	31.14160617	170.8538268	94.26988828
"32117_at"	1370.560909	1148.243123	885.4993135	1359.50648	1307.247108	1332.433897	1115.566509	1107.378934	1061.380912	1255.326839	1159.008825	1169.44424	1211.6643
"32118_at"	205.748053	178.2162155	246.1615406	224.497058	203.5656102	159.0466125	83.33878576	91.84503614	62.84128891	109.9901347	78.50758116	72.92930584	103.3799109
"32119_at"	796.8165628	811.7827953	1075.565219	549.2003395	510.2083144	582.593172	683.285635	666.6046419	969.7585694	753.160244	325.7278384	798.016943	532.471514
"32120_at"	77.48033481	43.92080104	100.6590943	25.71608473	114.9046067	126.5314326	44.68772638	47.34742472	40.25604366	54.59562221	73.75877637	11.86549193	61.9393819
"32121_at"	172.9300588	163.9434189	206.4308463	106.0763886	143.2166802	68.7714778	144.2228097	103.695619	135.6031843	141.0180999	75.70149336	93.06011159	68.32560054
"32122_at"	270.6806045	182.4489347	283.5112192	255.9254258	367.8953481	312.1242998	163.6925381	121.0886707	148.1400473	138.3753492	182.355346	130.7713612	181.9192339
"32123_at"	331.7544126	319.4352132	301.7074271	394.0666699	222.6047542	288.0119083	282.9644816	221.9948627	204.9469144	266.326614	191.0269607	352.3471249	177.0833645
"32124_at"	173.2879099	192.7781702	181.3253494	233.3324172	263.094382	184.7055957	92.14513367	116.7304708	99.54498586	107.3345338	116.7828469	120.692792	101.3388109
"32125_at"	15.39165368	63.61882169	75.2581394	26.78635444	95.9582842	10.75730631	61.02592494	63.56436684	73.85701054	61.33417442	90.64397418	82.80333689	86.98675413
"32126_at"	77.10425549	193.0683022	523.5357101	34.34047984	4.596015234	17.04963197	98.53240389	378.9400578	623.6294338	390.7650856	5.222469292	81.82410608	120.8827275
"32127_at"	98.88600237	57.59375144	87.39350477	112.0793988	101.2358489	112.5219515	49.13100994	67.46387579	44.72526336	84.07099324	159.7945717	58.24138404	63.6452071
"32128_at"	14.67226952	1.237967492	28.65012532	18.79942091	22.86287175	5.711123136	2.953344241	14.55353232	9.489138418	4.915905486	32.96757872	10.82842439	19.21506102
"32129_at"	1025.414403	960.7608821	988.5364246	1107.156482	834.4623117	1066.328237	938.7647242	1355.297701	1471.415509	1402.355467	1222.54241	1165.891416	1868.887828
"32130_at"	291.2830626	288.466231	356.7366755	308.716908	220.2263776	239.3996812	229.1452672	205.8329113	211.7614067	183.4795836	162.4162166	313.2737353	288.7762218
"32131_at"	50.79438644	70.79769535	65.31707935	50.21836323	36.91310888	79.72176589	72.18288087	68.92296701	55.41493991	54.7705347	42.8195251	101.8817615	43.73438886
"32132_at"	87.18927868	129.0082839	169.1968197	197.254263	143.9809757	136.9683923	84.52038143	69.68420348	60.93761638	66.01452561	77.14116904	126.372914	102.048295
"32133_at"	1561.164953	1635.775883	1715.023624	2105.816553	1425.484934	1402.43359	1774.760799	838.9058051	596.6237047	877.5617726	1102.112756	2001.982955	1817.764342
"32134_at"	732.9407756	1698.421525	1764.912755	1570.354232	2033.629748	1564.759217	1525.985702	798.0302039	1043.373377	2366.890798	984.4988783	1944.581837	1553.135842
"32135_at"	1106.611133	1153.292668	1275.583007	1121.024472	1052.851984	1274.203052	1094.126091	859.4188714	1120.123624	795.9877532	722.0711007	1235.606432	756.4374657
"32136_r_at"	14.82822037	6.483975866	10.96400361	11.9819075	2.909606684	16.91868806	3.564043046	1.922454747	37.929355	10.22837055	2.843241915	15.64051978	18.65286864
"32137_at"	504.5301797	353.9067581	403.7076048	512.4535857	514.2542917	370.7875289	322.834864	258.177958	299.1743596	253.5953847	270.0503379	273.7139686	304.7281731
"32138_at"	279.4892527	189.9058495	178.4859764	270.7193959	161.3986071	168.2006655	137.5977541	73.95231277	64.52662917	115.4192033	43.51606425	105.7026282	147.7171566
"32139_at"	96.01001635	105.3723409	73.11458967	235.4841163	206.3159291	140.8079953	141.1174215	264.2259161	87.91712452	58.08142276	69.67028578	129.031565	190.8022055
"32140_at"	48.83635425	216.5455866	68.85816764	205.4954001	174.8580024	62.50537118	101.871127	24.12879876	55.61082165	16.84042349	110.3984661	77.67573269	73.11569824
"32141_at"	67.84745512	95.10012082	92.91958016	127.5495449	136.5461467	68.94289739	12.16746149	8.457157879	17.57471478	54.95133348	8.037510254	112.9392351	16.11217295
"32142_at"	249.1047045	314.0466184	452.2762403	133.1609841	157.6674919	218.2252541	300.1941045	274.8450258	374.8682204	389.9107201	268.1548921	304.0261877	326.9658587
"32143_at"	354.3327952	842.8664054	2519.85072	84.85493058	157.4739094	200.3844727	245.4359414	118.6434073	597.948908	210.36906	97.48194078	154.724008	150.732797
"32144_at"	164.9976126	310.5288683	285.6463388	168.8944768	174.8764185	190.5737309	204.0862199	219.785266	230.327451	207.2816692	194.1461807	179.2549628	159.5006114
"32145_at"	2010.791506	2063.898456	1612.262828	2472.483277	2784.224061	2263.10806	2401.411915	2768.059343	2502.189755	1930.646257	3435.55599	2252.099781	2474.964016
"32146_s_at"	397.6932408	305.2827244	312.7476093	447.5939795	352.8221476	249.8975979	631.1017914	524.3189924	436.0547099	411.0186527	615.2495333	491.4157447	551.9411599
"32147_at"	26.3253483	11.52023362	8.190781819	7.340864104	43.2419506	31.97243515	1.730350942	3.44772127	28.29207362	14.50566409	12.56825402	24.37318525	5.704061629
"32148_at"	1452.233709	1532.153591	1708.398384	3342.327973	4676.283393	2526.164698	2053.052512	1282.971227	1690.392643	1475.582644	3551.774357	2014.730731	1154.715508
"32149_at"	2.703196892	2.172482439	2.508605313	8.39052678	13.81373793	4.224983092	10.83240421	1.932059955	12.27656248	18.75617752	21.67317285	3.177194019	2.914971857
"32150_at"	731.6604565	601.7104657	649.4533418	592.3361595	511.2535511	652.5913974	399.8629365	400.7769168	390.935973	474.0014284	436.2700348	373.9450583	535.2532888
"32151_at"	1107.415361	1338.763082	1500.289371	1212.855527	817.2450689	1235.379494	1492.690051	1734.870838	1630.057765	1297.208184	1221.106492	1881.944112	1910.015507
"32152_at"	160.9695049	114.6278694	163.7980978	149.0875947	157.8623879	139.3669252	66.15424408	169.1252388	115.7505236	69.10242202	150.0781371	42.09148544	146.2646974
"32153_s_at"	4050.188033	4682.230884	3301.807278	4555.329156	5529.243549	3237.725114	24633.92441	24392.35435	21415.16252	20720.50827	29763.1107	20682.37936	24897.31827
"32154_at"	100.7856271	117.276848	133.3519693	115.1993812	31.71384441	611.9768703	79.92750004	868.9111835	180.4568588	141.1011736	455.1148596	126.7170536	144.1160912
"32155_at"	34.49260595	32.38679097	12.66361176	9.122117637	12.25042699	11.04860867	9.493501275	5.877578074	9.070091221	10.25073878	10.47193547	6.401683829	4.281373345
"32156_at"	829.3899823	1211.179254	867.4074639	1629.461359	1168.100301	1253.490419	1011.142585	879.1883601	1010.841017	1070.196163	1280.472021	1224.300351	1197.731808
"32157_at"	2123.968143	2151.410708	2296.044275	2820.813405	2468.36052	2246.464837	2225.671667	2346.617252	2034.239653	1984.42158	2991.896926	2214.711301	2460.873187
"32158_at"	76.92236329	66.07409495	66.64154933	25.7402572	24.43837882	35.61637825	21.24179684	41.67467666	10.56321505	47.01888855	51.86228389	38.03271789	62.95859636
"32159_at"	491.013891	304.4443321	590.6797247	583.7591797	518.8093858	547.3168888	176.5928472	196.6335339	229.7833071	240.2516193	223.8638665	187.1670307	225.4108301
"32160_at"	650.9920816	635.615564	759.851145	584.2538691	680.8823646	693.7663504	447.9220287	346.9024437	360.2051061	500.4539624	242.2268467	429.3340438	275.4020625
"32161_at"	90.17775557	84.84204538	47.93420152	42.24927984	60.44289734	34.54390638	18.45400478	51.97516565	45.66683881	33.12874935	10.24459779	32.94696448	48.2460536
"32162_r_at"	74.06024534	132.0617264	91.2399537	57.69407858	90.72947302	63.85003859	32.71174843	40.29806625	15.12404628	51.58236363	68.87981303	26.78079026	18.25874325
"32163_f_at"	121.3008665	49.87397175	120.5314554	89.92759187	79.40435205	28.99843428	89.02699546	170.1974791	171.8297619	150.970602	43.43683284	203.647408	234.1597155
"32164_at"	1743.560941	2797.954933	1188.030671	2381.883304	2251.583208	2262.964779	2778.40002	3984.974711	2402.191768	2201.385387	3588.329549	2264.883945	2960.118355
"32165_at"	642.8090843	451.8975333	813.6504709	240.9076926	381.4824831	734.2966804	344.215676	293.8883407	383.6141511	430.9883504	273.4173592	344.3524953	334.0330877
"32166_at"	1987.478288	2305.769933	1940.602081	2324.452345	2056.772855	1628.146306	3934.445337	3575.624339	4396.063024	3534.456892	5166.918755	4510.175401	4064.25998
"32167_at"	133.432229	119.0774758	129.0184184	102.0510963	100.7662906	96.93996094	127.2035284	127.1938505	94.28147634	150.9706255	66.43082269	83.05222102	116.0844858
"32168_s_at"	627.1371903	810.5150611	678.2613185	780.7988457	627.5735641	498.1599012	429.5712738	732.0681845	357.7271697	351.1164266	581.4743558	373.7858706	1095.688984
"32169_at"	782.2414154	785.6591809	856.8787705	777.7068658	840.3989803	932.0449599	722.5775875	619.4242035	745.1585839	616.7176251	663.2803805	600.2974395	771.4889179
"32170_g_at"	107.449757	144.2172989	132.3696003	142.170612	126.9025583	118.86636	107.6113601	179.4643648	133.8298024	143.6991638	103.7913031	125.018388	122.5712292
"32171_at"	869.0956995	711.8007223	936.9710041	875.2530576	1078.782887	973.2564501	837.9549958	1197.911991	928.1266781	1101.056591	964.5190916	1052.170415	1108.401618
"32172_at"	212.6478635	237.2397624	214.1526529	277.6708201	352.3229602	247.9317597	296.5586102	276.3414102	360.450483	398.6713439	314.3878036	293.4538858	298.813446
"32173_at"	942.3125289	1281.64366	1033.689748	681.3558638	884.1370931	823.3028006	615.1035401	1058.27399	781.7747144	538.1456785	581.6924696	675.4302176	876.0359141
"32174_at"	754.1424791	714.1782921	451.0228441	556.5810109	274.9607896	413.6323853	775.5731082	658.6262589	744.6542708	1150.301315	140.9310337	996.0380907	1390.709586
"32175_at"	3323.413492	2588.856532	2248.773453	4583.582858	2758.463618	2440.096498	1409.669037	1535.987076	1222.449112	1653.44513	2861.468691	1427.548162	1224.610808
"32176_at"	86.65187591	38.60279374	56.13272582	123.4513995	73.15201471	159.4757898	233.2518453	115.8244061	293.5197881	223.7187153	217.4499426	278.8870006	230.0019526
"32177_s_at"	672.4592243	444.5123706	668.2305754	690.733854	766.9085689	684.9187654	379.5288809	325.3343551	417.4472793	419.3166851	550.1662922	455.0006371	403.3646356
"32178_r_at"	315.8981221	246.4035862	417.2659032	444.6594687	380.3012084	302.8147917	142.521403	251.4505499	271.4838647	332.1686827	185.6491022	180.6459934	175.55415
"32179_s_at"	132.7659025	118.008089	117.0969003	182.9018289	144.7939967	147.6630613	198.3875755	256.4010967	229.806458	265.1503186	302.0728835	161.3021839	223.6040612
"32180_s_at"	545.041996	521.7234752	471.0091128	543.4260353	510.9059773	499.5580966	339.9463702	323.5285365	388.8708369	292.6260484	305.215365	367.6179176	318.1814306
"32181_at"	697.7783517	838.1627095	1017.490378	979.332358	818.9606747	552.5856264	858.6511298	678.7545576	681.0484817	631.170768	991.8154356	910.4643172	1056.988672
"32182_at"	170.3487303	159.7814821	148.7570601	488.4420084	202.9601706	226.7141811	316.1544135	241.4895065	202.7966995	313.623229	418.6241626	268.7149356	350.657803
"32183_at"	1353.880877	1276.844479	1353.281639	997.1894665	745.9243653	826.8060912	1448.925456	1208.244577	1405.279761	1530.19118	1185.974968	1524.599913	1137.190967
"32184_at"	158.6837298	82.3744222	166.8395042	7.574000337	142.8165966	442.1314627	167.5676067	237.784704	77.32390471	44.24919613	502.8521943	142.6076029	124.1824236
"32185_at"	283.0864284	223.2544401	261.9235499	220.0543969	269.4328581	143.9287102	137.9246064	138.0459868	123.7635103	179.4374005	94.60074568	154.3295299	80.44072315
"32186_at"	3917.670969	2805.701676	3982.181666	5438.866131	4554.511312	4860.120592	4044.818357	4610.70648	4141.14941	4625.227464	4347.993405	5679.097543	4751.946953
"32187_at"	87.84032189	32.89784794	115.7408679	80.02276066	16.84195556	61.7694303	27.23564243	68.12957403	42.20082803	60.93617705	45.41524525	54.69687702	39.37037238
"32188_at"	98.23759908	79.53275464	79.8401741	127.1328017	91.22837963	80.05308476	64.18571992	24.22147581	8.293326235	36.09747044	59.37301522	8.369844614	50.74290206
"32189_g_at"	334.0747054	258.2022946	273.683646	355.0090145	385.6701888	291.3423177	154.0709835	140.4275284	195.0494733	96.57925194	220.2268428	144.5595133	121.4680599
"32190_at"	644.6987123	875.4825904	1063.174109	973.018201	783.1319467	607.9202107	824.914063	533.5460675	1135.394811	832.6131505	847.1969155	826.0195889	629.4819193
"32191_at"	107.7845413	94.85316239	29.9644278	190.803097	42.51468317	112.0504205	325.444543	231.544517	289.9278718	233.6695705	188.66186	243.2685763	175.5962303
"32192_g_at"	2197.298058	2512.852463	2274.861897	2492.207715	2397.312158	1892.438433	1351.97605	1294.19964	1371.657481	1233.473059	1325.428911	1493.385083	1100.783185
"32193_at"	38.30791052	62.09085184	80.30248671	45.26487033	25.99439804	32.29825171	1.097692876	19.11277772	19.33244009	49.5672778	17.00354718	19.53583454	32.35698469
"32194_at"	591.0802375	366.1233641	431.285574	376.2543528	392.962436	307.6024824	412.5686424	298.5610243	347.9799554	421.0953774	387.2702687	357.0528776	264.5380527
"32195_at"	547.6913074	632.523465	437.1390219	414.7587968	548.3869536	482.5681634	563.6157588	554.7806935	489.1592769	399.8967031	397.1741703	491.4144871	444.8293498
"32196_at"	274.730967	219.3383895	346.9507048	166.8449738	184.3549578	165.0230268	254.5088264	187.628074	235.2850152	311.7570334	208.4379633	262.400598	179.2513294
"32197_at"	300.2521979	463.4453537	439.0895749	403.0343294	393.1425316	567.441988	327.6623492	241.6214153	272.4287874	252.8833277	246.830485	368.5169813	288.0163288
"32198_at"	1452.462505	1303.886512	1227.953648	1690.651473	1467.141896	1258.909925	1045.54636	1024.881573	1098.412503	1173.676063	853.746121	1102.756502	1166.492061
"32199_at"	26.59605221	11.50893991	24.14154553	162.8185719	68.04805008	8.144853008	53.91874302	57.12220188	45.97769225	32.18447677	85.24390461	52.43702133	20.00132781
"321_at"	74.64137259	32.88259969	57.78435553	17.51301399	21.12934132	25.35832042	67.88023016	42.55385816	134.5379597	86.052567	58.4987936	53.21840529	37.76549188
"32200_at"	12.06281841	9.727308986	24.65906585	45.40510026	43.15212729	20.21625916	4.185066478	35.59190417	20.53919131	7.462921959	20.87322031	10.12635421	3.815812534
"32201_at"	1644.985021	1513.541299	1100.830805	1718.262868	1727.47634	1649.902842	768.5967535	766.9454463	924.5288468	880.9079266	1185.950172	891.8917963	913.8354529
"32202_at"	976.6551594	1025.057886	879.3657122	1114.820834	1155.871309	1290.701735	534.6179336	620.8716117	656.4745612	672.7221375	499.1541316	954.5884699	831.6133299
"32203_at"	660.3106412	1011.066673	823.1725394	645.638479	680.2630723	753.6999762	954.4016649	829.6371709	1023.551151	1070.75827	640.8957181	1014.843049	891.4889233
"32204_at"	108.6355243	113.8260762	130.9461878	138.9470583	98.60217837	103.4081266	40.05658139	38.32454328	64.39724001	30.98351829	34.12939083	38.69863115	29.58546158
"32205_at"	666.2349975	675.6861282	719.686123	668.0789157	711.8632047	699.70767	877.2939521	853.2672207	759.2161358	848.2725745	896.3306964	766.579773	799.2473541
"32206_at"	1114.740058	1549.891322	1358.979084	1807.644324	1687.445869	1311.335347	1036.113068	1034.879263	875.8665824	1084.974152	950.9815835	1531.874383	1154.880682
"32207_at"	134.7945057	172.9493446	199.5090868	228.3067341	178.0058793	205.2928221	81.76536051	148.162331	204.964491	140.8449774	169.2712886	118.189024	126.9877429
"32208_at"	673.6462378	508.7577001	519.7477899	1032.974939	784.0164789	629.6956589	485.8463736	522.7899517	302.0170375	436.3264487	554.2048497	510.6670804	327.5135966
"32209_at"	1354.13174	1098.985235	1205.685162	1670.839705	1328.929401	1712.561382	978.7697535	1085.217894	1020.252502	698.982257	1362.828246	985.1928574	1012.858758
"32210_at"	1550.512516	2467.871819	1401.902909	1312.785908	2241.941515	1619.66184	4265.87884	3933.756401	3170.80564	4927.029131	2608.786932	5061.274307	5022.585785
"32211_at"	600.5545465	712.0169552	470.4898569	392.978706	494.2446081	585.8633347	455.2879207	377.3754649	557.3528438	509.6042999	580.1431299	422.4859635	524.4319632
"32212_at"	180.8181042	246.7600805	172.9827465	252.29228	207.4290203	205.6913411	201.6057666	194.4513052	225.9345514	235.4476627	237.1959962	169.7925912	242.3567897
"32213_at"	72.97769875	120.0859009	58.88475913	45.21618719	113.659416	141.7125636	144.8893214	103.993907	192.6076589	126.1914842	94.79111621	41.4755288	91.91155839
"32214_at"	900.7809675	767.805357	929.6975912	680.6102335	700.5761534	746.7282025	692.7016575	898.187769	762.2768392	1148.449778	593.9275163	619.056818	569.049482
"32215_i_at"	899.3859277	630.608255	680.6518704	362.114435	201.2185619	213.3689459	2346.189639	1203.625743	1703.844029	1961.018193	388.3579187	2140.396571	1117.264205
"32216_r_at"	119.1190639	64.90362303	76.15133761	36.11598676	45.16087352	36.04664865	170.8451191	126.3921312	117.47442	128.98258	29.21133777	184.2253796	63.95460963
"32217_at"	406.4720943	444.4749184	316.8561101	549.9373873	551.6932332	416.084584	456.6429812	334.1615726	278.3288214	313.9453229	571.0048477	514.6453913	529.3882949
"32218_at"	1480.871776	1542.118685	2011.472739	1476.329486	1578.655921	1422.649678	1182.25184	1031.45965	1139.64778	1496.462152	702.0686339	1198.361261	1200.832143
"32219_at"	671.9971517	890.6496261	754.0017372	951.5470923	830.6039745	1008.153104	1137.930889	1423.942002	1627.99175	1212.666326	662.4224932	1138.780648	1114.110612
"32220_at"	238.6544066	184.3672879	298.0072888	299.1942491	292.8231965	224.8107315	177.1301837	125.1044166	105.3312332	118.1786981	178.54065	108.7060868	176.66393
"32221_at"	1515.253417	1095.867094	1091.341126	771.0394979	619.5150476	860.4416297	1068.702773	1206.186518	1276.685091	1594.099705	768.938666	1165.092654	1094.820089
"32222_at"	432.3228187	372.9328916	423.5498613	406.1926919	399.9100609	393.5782096	205.9531439	168.7383319	280.9556574	257.7966265	247.4731822	202.2656739	239.2210614
"32223_at"	1332.37255	1375.798359	1527.227682	1510.584095	1325.914753	1428.959864	764.7405415	782.1387146	689.4771944	676.2264267	749.2084663	686.5097878	674.1058191
"32224_at"	450.2269904	462.7277305	338.9636911	823.1578389	595.3686702	551.7495695	817.3867217	894.4559099	667.1820236	473.6436026	986.5137436	617.7734373	712.9010503
"32225_at"	201.8209788	108.4914719	170.0474509	164.1722958	198.9836556	185.9817821	97.08810562	134.5789323	132.0699652	121.6961318	166.0501908	104.7832098	127.5162035
"32226_at"	2829.02831	2653.321962	2028.046349	3790.77572	3461.002256	2683.090851	2917.930841	2730.974529	2980.066267	2751.043993	3277.434267	3215.524966	3483.350741
"32227_at"	3430.807794	3358.130756	3497.126352	4238.988414	3432.546613	3581.847409	2398.282697	4007.359361	3348.068668	3446.252449	4157.080359	2460.001063	3682.352408
"32228_at"	2534.341865	2293.458831	2608.103258	2690.049316	2685.568704	2273.047363	1238.68111	912.6809278	1170.575643	1079.404578	976.6025897	1200.093919	1009.158069
"32229_at"	965.4351486	909.1599826	742.0432506	947.2631833	1125.324727	1303.838965	1343.725092	1160.048146	1280.894748	1236.175751	1708.583201	1284.849248	1203.052204
"32230_at"	1276.609931	1103.130316	1300.748063	910.7396299	1063.242138	1089.897359	1509.460865	1460.417823	1355.780506	1468.837458	1157.45033	1414.599977	1454.678632
"32231_at"	9.020145093	43.74091136	24.99077692	42.40042685	77.32918659	27.84841625	11.66991158	36.57341078	42.14927496	21.84828807	38.2671558	15.68036472	18.58258961
"32232_at"	1808.105657	1532.148587	1621.845681	1234.115434	1327.412258	1306.195356	1641.409054	1487.366229	1246.294014	1494.073548	1047.522157	1418.913748	1141.560409
"32233_at"	313.6174733	212.7476289	252.0495396	315.9426109	304.1363886	229.4772969	126.7556029	259.3646783	202.968452	294.5196398	462.0174465	254.98242	307.0874876
"32234_at"	1005.070194	817.4344684	968.9715638	939.6090375	744.6564317	1094.406391	1363.473563	1104.666209	932.3722625	808.5029449	588.0738525	1146.809611	855.4368117
"32235_at"	1812.125335	1628.504277	1715.192189	2025.665058	1934.790978	1628.958941	1287.663416	1128.307514	1280.193183	1081.522171	1437.683618	1311.770195	1209.39999
"32236_at"	1000.285944	930.9006601	679.9943169	814.8265794	632.2913448	615.2364186	1188.609792	1116.918472	1086.534216	1170.730534	1029.195259	1252.679596	1150.944963
"32237_at"	599.17946	865.7779653	748.806797	451.9298594	453.7912701	522.5230738	843.0803225	959.6752672	729.6431187	889.023867	526.9191447	921.8794933	1057.832318
"32238_at"	667.7467867	907.2010504	815.70483	912.101538	755.0247344	824.7275547	406.0990648	470.5302392	682.2307171	497.0061066	533.9099061	592.0777641	433.3357508
"32239_at"	262.2696051	299.4671382	251.6130349	81.8072432	187.6425866	145.7701166	190.5664575	282.6217428	260.1982897	459.3693654	222.3130076	259.5316639	292.3902475
"32240_at"	1284.280155	1141.109563	1557.399184	1212.887571	1975.681984	1414.953251	532.4100779	505.189701	843.2705509	660.1572812	545.158764	596.4895437	618.6814461
"32241_at"	1697.472205	1474.765755	1594.970582	1560.392273	1276.559423	1859.905784	1125.529965	1074.017142	1033.271156	1222.113218	953.8741979	1151.715434	1170.131787
"32242_at"	1497.2359	2472.405308	2281.35519	4903.911417	4290.74113	3557.113848	2880.166598	3129.566313	4936.47819	2379.330208	11810.90442	1979.549855	3205.201007
"32243_g_at"	2873.617507	4162.247529	3891.282011	7627.673918	6243.465393	5541.18136	5129.974842	6033.804101	8507.884603	3822.924814	20922.57225	3630.022614	5535.560728
"32244_at"	418.0110643	359.9751127	346.4915125	472.2335729	416.9835199	386.6094959	362.6875892	409.8972029	300.4290824	374.5719611	360.894629	388.4382041	387.2420926
"32245_at"	220.8439879	417.0771287	384.6896512	24.09853162	250.4885119	382.8799226	310.8946506	343.6409081	483.1039419	407.7523397	280.0625571	409.795255	469.6747093
"32246_g_at"	181.0728281	180.303244	132.0582918	16.79764294	149.631652	146.9943236	180.4928172	123.4488906	243.1505961	247.9113743	138.1424201	184.4856085	210.4562598
"32247_at"	250.2273279	142.7435319	189.2535293	59.5876755	159.3975622	91.77058344	69.1536004	71.02823748	90.48700955	69.27429423	106.4016099	68.84204286	36.78489581
"32248_at"	468.5642629	409.0277601	546.2408512	434.9174769	405.2161634	393.2742468	352.1210395	390.5354975	405.1542389	494.5758433	291.5190752	425.039851	370.9047766
"32249_at"	3770.005821	4925.165815	4617.352061	619.7590898	403.0384366	2632.562955	5774.301408	7232.090325	5313.183717	3963.462299	897.0560051	4782.585798	5650.752536
"32250_at"	1909.880508	2701.092605	2641.24496	778.6148025	497.0778638	1424.671953	2096.131567	1862.537861	1660.242513	1115.030737	543.3323124	1915.890798	1889.01441
"32251_at"	2474.956331	2374.886414	1947.288823	2400.043163	2215.523445	1946.894848	1841.229403	2418.987862	2291.926545	2151.436923	2446.173708	1907.537269	1886.860209
"32252_at"	76.3090258	63.31100101	67.45802887	21.52732659	93.16754688	52.75195384	73.5810623	51.65584874	57.19650129	35.92694454	48.19416412	114.9683198	40.19347576
"32253_at"	1239.545477	1340.75872	1533.369721	1339.606187	1317.861644	1259.800224	909.9462831	909.9750227	902.8992662	886.8351081	925.1941013	1092.121819	765.3832294
"32254_at"	2680.228423	2892.336997	3051.94795	3189.473173	3117.240681	2592.262349	1427.443861	1367.562553	1801.541397	1283.837184	2118.016041	1849.924082	1409.299763
"32255_i_at"	1230.382316	1772.305508	1509.113843	560.9241818	1294.256289	789.5112453	1287.55139	1592.623773	1611.401047	2044.98045	1043.372865	1928.540041	1769.875679
"32256_r_at"	53.15126165	93.67741614	146.1996465	79.2386971	75.13591563	55.04543802	41.88110843	59.86135826	59.31512829	57.20326689	24.79199201	72.20882829	40.9902406
"32257_f_at"	141.9119832	283.5856693	171.4263151	81.13366455	86.05757477	83.46120779	114.2277452	130.5670503	116.1012689	127.0857227	66.76786261	120.8842468	127.0795047
"32258_r_at"	38.73838571	30.80122596	43.2452368	44.16445201	46.50706744	23.66006326	29.0961926	23.54027106	34.41402479	38.69622233	18.9598044	17.41954204	17.23227389
"32259_at"	482.981874	566.4381113	508.7363929	549.5510101	527.7492545	470.6642798	455.1822959	424.6692466	388.243125	477.4617432	512.2279924	607.6740726	328.4843465
"32260_at"	3950.016784	4877.656253	2280.295441	3393.576363	4200.82294	3821.27039	5185.98978	5767.82625	7221.308148	6320.84484	6336.817958	6041.857354	7636.270189
"32261_at"	627.251846	496.8574346	599.7062479	657.8750391	544.9531297	596.1968481	549.3507735	499.1123497	535.4922622	496.6805477	395.2849828	556.2373036	434.9889915
"32262_at"	251.4887402	268.7783067	226.1995099	187.9035792	154.5298674	225.4614468	254.6052076	177.9397561	183.7247936	241.122068	170.2125704	212.4480581	217.6048604
"32263_at"	189.2087815	25.7882848	279.0076091	15.80445593	199.0502165	238.5432116	49.9843244	56.23172799	58.42191919	92.36368231	113.6235906	14.95576122	79.90360113
"32264_at"	87.2038995	45.59956294	46.07710263	42.58184879	50.20821289	51.43875486	12.18597802	27.04138497	34.7309889	10.78757285	39.77740258	32.54959928	20.58348881
"32265_at"	204.3795542	133.5888661	149.9654433	162.3248777	161.4123364	103.5901928	12.06925313	30.32070433	36.89685908	20.78166525	24.42894807	20.7186099	20.48466294
"32266_at"	8.812823439	7.302604649	2.815062186	7.118549577	4.375941252	20.8236435	4.401351422	3.009742241	2.23494315	3.100379383	4.856902413	11.88008393	18.64739707
"32267_at"	51.01409674	43.93841582	73.95598608	35.31003169	97.23161532	30.45107385	37.15296534	33.78929418	30.22108275	29.03009879	39.2121237	45.62319983	3.036180504
"32268_at"	38.94935401	39.22272548	40.13051914	54.78571631	42.93787608	16.38487033	31.58906233	9.644506929	20.01724624	14.20470498	7.873442866	30.2467322	14.73314576
"32269_at"	468.1778594	535.0596145	555.8996465	503.2262759	497.7461353	880.3341172	54.96522823	150.0758535	155.6301469	108.719135	141.4899419	162.0338949	106.0962908
"32270_g_at"	35.23881919	19.82384403	13.49522425	16.53797355	32.60432586	33.398656	24.94696689	21.64958457	34.19282714	21.68818387	38.59076838	8.637096948	28.93226819
"32271_at"	432.4837749	351.2951318	407.5481797	507.298267	425.1614729	538.5151969	256.1283059	253.9685741	257.6551079	193.5777619	276.8695516	255.8210006	275.0745519
"32272_at"	4621.543953	5875.679969	4541.837887	5648.812448	5301.724409	3894.877542	6572.551691	6791.444766	7177.205063	8884.629787	12405.65384	7577.384007	9829.276108
"32273_at"	13.04366645	4.746700926	29.88796781	9.391232317	15.07096394	5.852212863	3.577580138	10.55801941	12.08941947	11.33251723	11.09264364	2.403276748	1.46207534
"32274_r_at"	172.3862411	195.0308269	247.3108884	161.164138	193.1492861	256.0491653	135.694228	188.108531	35.18274613	34.7715343	139.5304524	30.85634428	127.824469
"32275_at"	127.9952	91.34063524	127.911878	109.5555758	125.2854894	97.48085961	35.01519772	17.95774221	29.3505207	48.81843974	22.51529545	13.20396812	68.15022939
"32276_at"	7902.835512	8602.497283	6999.123342	7904.470718	8034.711776	8906.072586	25461.25506	20555.2818	21881.16453	22948.78216	16564.12569	22569.79184	22708.32824
"32277_at"	10.34041318	8.039334099	5.096496239	4.060673506	3.814368378	2.735255212	15.00995984	1.595301058	4.281663088	4.606869943	0.887640985	1.268694798	2.630722922
"32278_at"	90.1000736	71.73076446	46.54105333	81.39924405	114.3679715	88.22424083	59.26623305	47.99751671	97.93538441	51.06007376	83.22248577	86.97846287	88.64897283
"32279_at"	125.8176105	73.26757356	39.19546584	49.371579	126.6087345	73.71415178	50.00201991	35.39414497	56.22492022	41.14253612	92.37310321	27.55863395	45.60604628
"32280_at"	6.50008039	9.613513559	14.36136097	8.40585352	6.420665504	5.004689204	5.299184774	7.007875145	5.084169688	6.969697735	8.430509326	5.91281875	16.42947922
"32281_at"	170.8621794	99.37357656	176.7579034	185.5086656	204.8518932	118.0604529	36.51336179	101.2117465	155.8540147	46.26887754	86.69111393	105.2960865	17.62712502
"32282_at"	539.3599957	424.229748	369.1202767	474.8596601	454.1302305	325.5492481	211.6307791	215.7629629	229.4906494	145.6498938	311.3168242	173.382037	177.6244874
"32283_at"	34.62716939	6.929424023	6.376385338	12.39849422	54.23274943	11.83023732	31.69131741	43.56286448	10.75523731	41.92615268	8.413491721	8.67790403	10.82554239
"32284_at"	140.2776724	88.69831221	100.585626	171.2133942	109.7503732	109.0392802	62.69251919	14.17839454	54.97817003	79.33574444	81.8891994	50.14869645	15.47098263
"32285_g_at"	9.064804249	5.642502387	11.25114476	17.41359415	19.18184792	6.497195527	8.426276716	4.02160762	5.901567222	7.968562536	33.72712368	8.375719349	13.03830903
"32286_at"	529.5012979	493.9163999	524.5355085	654.2885369	492.2328318	566.2698482	175.4556128	305.6472757	197.6302628	233.5777383	348.9543593	238.7532317	268.8476988
"32287_s_at"	11.07309949	11.63563072	10.82314099	5.554184356	9.73535406	7.196003968	12.80832382	34.27115342	5.162225752	5.974219702	5.727066642	7.904206331	5.6891059
"32288_r_at"	60.87701234	57.93783222	38.9226381	28.52163341	53.71180464	32.25735221	39.99679045	13.56631602	30.09291945	34.44132218	27.02531449	53.63125612	38.16221085
"32289_at"	72.68892184	50.33278587	20.9894814	66.81903506	63.05647942	20.55964809	73.22522991	84.15653435	41.64244246	70.92673163	95.39167168	69.25383533	72.085466
"32290_at"	167.9557761	166.5815597	77.50127735	204.873811	197.5425785	128.284362	39.81782065	58.82373267	74.14302503	37.60846499	80.56096455	63.21928834	51.05910854
"32291_at"	35.34584048	5.033132023	8.120306134	74.7541901	70.01269301	59.93218096	6.346780641	7.689198423	7.147042021	6.192514053	99.58732149	8.91480979	19.1029427
"32292_at"	42.54253647	76.63281075	41.66810251	81.69625856	70.74825007	58.62316711	2.887814809	13.54615962	13.33300474	26.29437235	14.21019456	6.554872909	29.98969711
"32293_at"	39.58744804	10.46894322	47.6667206	88.03564354	64.64730133	55.92267369	19.77233899	14.87791214	43.06355509	3.942809207	42.56295749	45.08594757	2.996599908
"32294_g_at"	10.44359514	4.581784589	3.720814905	14.38997147	8.004949714	8.935576704	26.80056707	19.59516225	7.492939677	4.696166124	9.773897082	4.810785904	3.418028143
"32295_at"	51.56317492	37.38019096	51.01168053	49.33778843	30.58710446	28.89216878	29.69822373	35.34623495	39.55586761	35.64849346	34.74216949	17.87660271	40.127353
"32296_at"	12.06004126	14.39282538	8.070419448	18.52342681	16.79756916	10.39424834	5.191655847	7.421870777	14.47641035	5.715015407	11.01289758	8.703839886	5.390528449
"32297_s_at"	16.26141327	15.65773886	54.86116678	32.48361133	9.944810046	20.99962885	39.64485621	4.601092334	36.14627644	4.719386138	5.880889034	22.28232199	4.938747902
"32298_at"	1.875816822	6.627817369	15.82948458	14.53361578	11.56506089	5.088045703	1.755014963	9.602732857	27.16957565	2.524304959	22.92480602	11.99967333	1.205309614
"32299_at"	77.13288501	39.67059811	37.01469753	52.07507922	43.11876207	43.19886118	9.373181997	1.755697404	27.37891381	6.835249884	54.46794243	42.78636703	40.83732267
"322_at"	10.67934317	51.97147772	20.21639207	103.6238198	51.2124727	8.283994138	44.4975195	41.9502087	68.19956797	25.28153569	39.80384234	30.10071265	28.17037904
"32300_s_at"	131.4500521	74.6319198	108.0195583	120.2407281	112.0084909	45.03162178	91.09801224	53.69286102	52.90455041	67.1287705	47.13084832	68.66437538	39.85271422
"32301_at"	5.934798637	3.243401143	3.742522097	4.36760866	4.322594505	3.595312578	2.717030299	2.258563541	4.183389431	4.795525869	18.68701008	10.17790732	6.654393141
"32302_g_at"	62.6807395	19.52697522	46.0186485	60.70256724	70.67937996	51.07827655	15.42328246	17.66361073	29.28632849	2.615504465	45.23357093	54.82911314	7.421442479
"32303_at"	212.1676396	40.97641772	226.8188448	168.6955784	191.9245909	161.2560401	10.51008309	82.29402409	34.92143546	68.55259557	76.11413192	98.66311591	23.04389102
"32304_at"	297.6540882	129.3947296	186.2020989	152.7077672	152.6865904	211.591124	100.5268047	128.2840159	125.0383638	105.3271531	145.2068884	153.7374965	124.8791681
"32305_at"	6196.72626	6918.830631	6681.577393	5194.256585	7001.066338	5836.648789	7225.962709	8433.893175	6724.447843	7801.624454	8865.118582	5712.243473	6365.521714
"32306_g_at"	6295.800489	9371.654217	6363.02079	6893.616715	7800.290456	6445.571897	18708.67625	19219.0003	17126.15634	17855.96143	23131.44475	15118.39335	17480.6464
"32307_s_at"	9716.719536	8473.070202	7095.68146	10545.35645	10791.85829	9917.732077	18969.75065	18006.48358	16926.46653	19348.09127	17747.57556	16499.35103	14723.31765
"32308_r_at"	65.38991697	33.50191167	51.61292647	61.92683818	26.33857497	22.94843647	30.04650264	18.60506542	17.43978623	32.41718868	5.852757031	40.63116563	26.92476221
"32309_at"	19.97129315	7.489110968	5.279682017	7.325584178	6.407796007	3.439642468	1.763411683	2.14063673	0.79706312	1.227660822	14.60362689	0.785588149	3.056641785
"32310_f_at"	524.7887492	422.2712498	392.2561943	425.5104928	446.5561225	444.8878546	276.6354308	354.9415013	253.6459591	345.3246506	214.8828206	228.819963	343.1710804
"32311_r_at"	71.14870083	94.30145858	66.64194671	112.6416167	91.82625303	62.55237716	49.81553757	54.99751809	70.70237703	53.49066638	38.86781139	38.40042161	72.97753191
"32312_at"	188.6552142	18.75336508	124.6244583	277.8403602	58.1397899	341.6708858	262.5123532	317.7263867	260.9198341	463.9483004	590.2127295	402.902665	702.5152516
"32313_at"	5789.248766	6007.784869	4586.327526	8648.262616	6362.685028	7889.636419	23170.62801	22502.2021	19817.80226	17675.74662	32078.16984	26703.50766	25778.05122
"32314_g_at"	6112.193608	7694.507063	5439.36421	7761.349786	6675.400156	6751.20153	14201.73466	14595.90169	12199.03953	13049.32808	21135.00016	16317.96485	17095.15888
"32315_at"	7891.174748	6967.210535	6604.641198	6933.423145	7273.51424	6938.54415	16489.65665	14844.82161	12863.80026	17200.58427	11015.99608	16104.74058	15095.95292
"32316_s_at"	6821.256721	6514.674569	6220.342467	6811.647804	5899.851185	6878.429461	8712.577051	9786.353821	8511.576819	8690.98452	8449.215995	9071.798932	9142.597055
"32317_s_at"	270.7302506	255.9261053	246.0966788	118.2802512	128.1997419	223.3564438	579.3393582	1238.432376	937.91027	767.2286179	465.2429697	973.5915531	850.8872494
"32318_s_at"	6230.844241	8072.33837	5839.816174	7702.305765	7510.64276	5404.325707	33593.70759	26503.10972	28256.41868	29426.19458	35717.44326	32427.43513	32968.14666
"32319_at"	221.7607198	62.3842154	255.1204185	577.4742677	200.6394445	480.4449807	99.03827152	118.3219998	60.31249917	88.9043679	3265.986302	19.17995751	97.37942731
"32320_at"	117.6348138	64.67384235	119.1427746	82.50062125	17.74555134	46.41874086	11.11151662	42.99341319	38.04124444	37.33016852	10.97529292	6.935003361	10.05401295
"32321_at"	1274.886733	1544.509484	1138.118092	1943.117478	1554.233786	1148.338654	2530.171516	2110.039662	2759.813409	2657.613261	2609.526476	2269.815654	2603.580802
"32322_at"	24.74045384	14.86494889	48.63898735	21.07209141	26.97470224	54.36032718	9.653693182	11.83653846	72.9046849	11.40168926	78.66452562	37.43470552	18.06226277
"32323_at"	57.54301484	47.74967031	26.58105468	43.20488749	31.126696	49.91509742	16.11095464	39.27360247	30.27806908	12.791513	13.18539245	57.71980803	14.20985111
"32324_at"	4372.016205	3639.307363	3252.595958	4314.023798	4412.553154	4527.978032	4643.248704	4327.057392	4500.813024	4767.576312	6004.406776	4576.216572	5007.3303
"32325_at"	9.716406503	75.20912384	41.45109207	52.264805	17.66365069	34.8638694	21.63913327	47.02484144	18.9650129	7.62093935	43.29361228	7.209964105	35.82511241
"32326_at"	10.01454851	11.64203391	9.84150221	10.9840725	16.3904888	26.47595431	47.04406191	13.85545073	29.27268264	47.19205319	32.19742139	11.40431794	25.42935746
"32327_at"	27.95766379	23.15862948	19.04952202	17.45038708	19.75404568	17.64680931	3.722004772	4.085146211	3.95259593	12.91777267	4.865133292	6.307378491	4.879866055
"32328_at"	12.63068231	7.062711671	5.087491756	7.756129841	73.57161414	45.1346352	9.976465147	7.593103894	58.49591439	43.77546326	38.81586709	49.69508106	12.9705312
"32329_at"	641.1678695	498.0631933	482.8590045	723.2017036	605.0080152	531.5837019	203.7607644	213.9962097	245.0873393	285.4126577	321.5493859	384.6143299	182.7438594
"32330_at"	7008.437836	8406.539229	5306.629108	6871.689811	9659.672232	7637.687488	23446.5001	19689.79672	21300.9346	22011.34431	16647.92548	21194.96954	21228.00639
"32331_at"	188.8787188	440.1634714	324.7186441	1037.878423	1525.352768	920.0943719	395.5194731	399.590161	160.143896	323.5232036	1244.510243	656.6673199	1248.680272
"32332_at"	250.1242487	273.959797	315.7464832	354.9655666	375.6013767	434.0350878	336.8406396	441.5405198	311.4782273	457.2402408	508.8228886	495.7643986	471.1111143
"32333_at"	17.18158426	12.62823261	27.77289113	30.3342901	22.67146298	11.17216929	9.77347235	7.3733481	7.698871325	27.02234002	6.904339553	5.181083787	5.108729526
"32334_f_at"	9526.463689	10598.81605	7016.501177	10271.65949	10614.11317	9490.781431	24145.62461	23522.53118	22286.00937	21779.73835	22889.32092	22957.87073	22805.68111
"32335_r_at"	3138.645084	3330.326766	2472.137802	2839.49761	3196.129298	2711.336013	5678.469087	5640.988496	5747.546027	6612.812622	5050.42061	5962.970344	5042.896178
"32336_at"	5167.201393	5374.821915	4119.650666	6144.418437	4089.758484	4332.352902	15547.99904	12923.59386	10601.85225	12062.4046	21376.56929	18434.56959	19379.58586
[truncated: 1,702,582 more chars]
