# Supplementary material for: Expression profile analysis to predict potential biomarkers for glaucoma: BMP1, DMD and GEM
Source: PeerJ. 2020 Sep 3;8:e9462. doi: 10.7717/peerj.9462 (PMC7474882; doi:10.7717/peerj.9462)
Supplement: Supplemental Information 3 [file peerj-08-9462-s003.txt]

!Series_title	"Gene expression data on human optic nerve head astrocytes in Caucasian and African americans with or without glaucoma"
!Series_geo_accession	"GSE9944"
!Series_status	"Public on Jan 31 2008"
!Series_submission_date	"Dec 18 2007"
!Series_last_update_date	"Dec 13 2018"
!Series_pubmed_id	"18613964"
!Series_summary	"To determine whether optic nerve head astrocytes, a key cellular component of glaucomatous neuropathy, exhibit differential gene expression in primary culture of astrocytes from African American donors with or without glaucoma, compared to astrocytes from Caucasian American donors with or without glaucoma."
!Series_summary	"Keywords: Gene expression profile"
!Series_overall_design	"We divided samples into four group: Caucasian American normal, Caucasian American with glaucoma, African American normal and African American with glaucoma. We analyzed data from Affymetrix Human Genome U133A 2.0 and U95 chips."
!Series_type	"Expression profiling by array"
!Series_contributor	"M,R,Hernandez"
!Series_contributor	"Haixi,,Miao"
!Series_sample_id	"GSM251495 GSM251496 GSM251497 GSM251498 GSM251499 GSM251500 GSM251501 GSM251502 GSM251503 GSM251504 GSM251505 GSM251506 GSM251507 GSM251508 GSM251509 GSM251510 GSM251511 GSM251512 GSM251513 GSM251514 GSM251515 GSM251516 GSM251517 GSM251518 GSM251519 GSM251520 GSM251521 GSM251522 GSM251523 GSM251524 GSM251525 GSM251526 GSM251527 GSM251528 GSM251529 GSM251530 GSM251598 GSM251599 GSM251600 GSM251601 GSM251602 GSM251603 GSM251604 GSM251605 GSM251606 GSM251607 GSM251608 GSM251609 GSM251610 GSM251611 GSM251612 GSM251613 GSM251614 GSM251615 GSM251616 GSM251617 GSM251618 GSM251922 GSM251923 GSM251924 GSM251925 GSM251926 GSM251927 "
!Series_contact_name	"Pan,,Du"
!Series_contact_email	"dupan@northwestern.edu"
!Series_contact_institute	"Northwestern University"
!Series_contact_address	"676 N ST Clair St, 1200#"
!Series_contact_city	"Chicago"
!Series_contact_state	"IL"
!Series_contact_zip/postal_code	"60611"
!Series_contact_country	"USA"
!Series_supplementary_file	"ftp://ftp.ncbi.nlm.nih.gov/geo/series/GSE9nnn/GSE9944/suppl/GSE9944_RAW.tar"
!Series_platform_id	"GPL91"
!Series_platform_id	"GPL571"
!Series_platform_id	"GPL8300"
!Series_platform_taxid	"9606"
!Series_sample_taxid	"9606"
!Series_relation	"SubSeries of: GSE9963"
!Series_relation	"BioProject: https://www.ncbi.nlm.nih.gov/bioproject/PRJNA105073"

!Sample_title	"00-6R-rep1"	"00-7L-rep1"	"00-7R-rep1"	"02-1R-rep1"	"2-10R-rep1"	"04-1L-rep1"	"04-5A-rep1"	"99-9R-rep1"	"LC46R-rep1"	"99-6L-rep1"	"03-11R-rep1"	"03-13L-rep1"	"04-2L-rep1"	"04-20L-rep1"	"04-20L-rep2"	"04-24R-rep1"	"04-24R-rep2"	"05-16L-rep1"	"05-16L-rep2"
!Sample_geo_accession	"GSM251599"	"GSM251600"	"GSM251601"	"GSM251602"	"GSM251603"	"GSM251604"	"GSM251605"	"GSM251607"	"GSM251608"	"GSM251609"	"GSM251610"	"GSM251611"	"GSM251612"	"GSM251613"	"GSM251614"	"GSM251615"	"GSM251616"	"GSM251617"	"GSM251618"
!Sample_status	"Public on Jan 31 2008"	"Public on Jan 31 2008"	"Public on Jan 31 2008"	"Public on Jan 31 2008"	"Public on Jan 31 2008"	"Public on Jan 31 2008"	"Public on Jan 31 2008"	"Public on Jan 31 2008"	"Public on Jan 31 2008"	"Public on Jan 31 2008"	"Public on Jan 31 2008"	"Public on Jan 31 2008"	"Public on Jan 31 2008"	"Public on Jan 31 2008"	"Public on Jan 31 2008"	"Public on Jan 31 2008"	"Public on Jan 31 2008"	"Public on Jan 31 2008"	"Public on Jan 31 2008"
!Sample_submission_date	"Dec 18 2007"	"Dec 18 2007"	"Dec 18 2007"	"Dec 18 2007"	"Dec 18 2007"	"Dec 18 2007"	"Dec 18 2007"	"Dec 18 2007"	"Dec 18 2007"	"Dec 18 2007"	"Dec 18 2007"	"Dec 18 2007"	"Dec 18 2007"	"Dec 18 2007"	"Dec 18 2007"	"Dec 18 2007"	"Dec 18 2007"	"Dec 18 2007"	"Dec 18 2007"
!Sample_last_update_date	"Mar 17 2009"	"Mar 17 2009"	"Mar 17 2009"	"Mar 17 2009"	"Mar 17 2009"	"Mar 17 2009"	"Mar 17 2009"	"Mar 17 2009"	"Mar 17 2009"	"Mar 17 2009"	"Mar 17 2009"	"Mar 17 2009"	"Mar 17 2009"	"Mar 17 2009"	"Mar 17 2009"	"Mar 17 2009"	"Mar 17 2009"	"Mar 17 2009"	"Mar 17 2009"
!Sample_type	"RNA"	"RNA"	"RNA"	"RNA"	"RNA"	"RNA"	"RNA"	"RNA"	"RNA"	"RNA"	"RNA"	"RNA"	"RNA"	"RNA"	"RNA"	"RNA"	"RNA"	"RNA"	"RNA"
!Sample_channel_count	"1"	"1"	"1"	"1"	"1"	"1"	"1"	"1"	"1"	"1"	"1"	"1"	"1"	"1"	"1"	"1"	"1"	"1"	"1"
!Sample_source_name_ch1	"Human optic nerve head astrocytes, glaucoma"	"Human optic nerve head astrocytes, glaucoma"	"Human optic nerve head astrocytes, glaucoma"	"Human optic nerve head astrocytes, glaucoma"	"Human optic nerve head astrocytes, glaucoma"	"Human optic nerve head astrocytes, glaucoma"	"Human optic nerve head astrocytes, glaucoma"	"Human optic nerve head astrocytes, normal"	"Human optic nerve head astrocytes, normal"	"Human optic nerve head astrocytes, normal"	"Human optic nerve head astrocytes, normal"	"Human optic nerve head astrocytes, normal"	"Human optic nerve head astrocytes, normal"	"Human optic nerve head astrocytes, glaucoma"	"Human optic nerve head astrocytes, glaucoma"	"Human optic nerve head astrocytes, glaucoma"	"Human optic nerve head astrocytes, glaucoma"	"Human optic nerve head astrocytes, glaucoma"	"Human optic nerve head astrocytes, glaucoma"
!Sample_organism_ch1	"Homo sapiens"	"Homo sapiens"	"Homo sapiens"	"Homo sapiens"	"Homo sapiens"	"Homo sapiens"	"Homo sapiens"	"Homo sapiens"	"Homo sapiens"	"Homo sapiens"	"Homo sapiens"	"Homo sapiens"	"Homo sapiens"	"Homo sapiens"	"Homo sapiens"	"Homo sapiens"	"Homo sapiens"	"Homo sapiens"	"Homo sapiens"
!Sample_characteristics_ch1	"Caucasian American, female, age 56, glaucoma"	"Caucasian American, male, age 83, glaucoma"	"Caucasian American, male, age 83, glaucoma"	"Caucasian American, male, age 69, glaucoma"	"Caucasian American, female, age 80, glaucoma"	"Caucasian American, female, age 79, glaucoma"	"Caucasian American, female, age 72, glaucoma"	"Caucasian American, female, age 46, normal"	"Caucasian American, male, age 46, normal"	"Caucasian American, male, age 42, normal"	"Caucasian American, female, age 68, normal"	"Caucasian American, female, age 72, normal"	"Caucasian American, male, age 65, normal"	"African American, male, age 67, glaucoma"	"African American, male, age 67, glaucoma"	"African American, female, age 53, glaucoma"	"African American, female, age 53, glaucoma"	"African American, female, age 56, glaucoma"	"African American, female, age 56, glaucoma"
!Sample_growth_protocol_ch1	"Four explants from each lamina cribrosa were dissected and placed into 25-cm2 Primaria tissue culture flasks and maintained in DMEM-F12 supplemented with 10% FBS and antibiotics.Cells were kept in a 37oC, 5% CO2 incubator. After 2-4 weeks, primary cultures were purified by using modified immunopanning procedure described by Mi and Barres (1999). Purified cells were expanded after characterization by immunostaining for astrocyte markers GFAP and NCAM as described (Yang and Hernandez, 2003). Second passage cell cultures were stored in RPMI 1640 with 10% DMSO in liquid nitrogen until use."	"Four explants from each lamina cribrosa were dissected and placed into 25-cm2 Primaria tissue culture flasks and maintained in DMEM-F12 supplemented with 10% FBS and antibiotics.Cells were kept in a 37oC, 5% CO2 incubator. After 2-4 weeks, primary cultures were purified by using modified immunopanning procedure described by Mi and Barres (1999). Purified cells were expanded after characterization by immunostaining for astrocyte markers GFAP and NCAM as described (Yang and Hernandez, 2003). Second passage cell cultures were stored in RPMI 1640 with 10% DMSO in liquid nitrogen until use."	"Four explants from each lamina cribrosa were dissected and placed into 25-cm2 Primaria tissue culture flasks and maintained in DMEM-F12 supplemented with 10% FBS and antibiotics.Cells were kept in a 37oC, 5% CO2 incubator. After 2-4 weeks, primary cultures were purified by using modified immunopanning procedure described by Mi and Barres (1999). Purified cells were expanded after characterization by immunostaining for astrocyte markers GFAP and NCAM as described (Yang and Hernandez, 2003). Second passage cell cultures were stored in RPMI 1640 with 10% DMSO in liquid nitrogen until use."	"Four explants from each lamina cribrosa were dissected and placed into 25-cm2 Primaria tissue culture flasks and maintained in DMEM-F12 supplemented with 10% FBS and antibiotics.Cells were kept in a 37oC, 5% CO2 incubator. After 2-4 weeks, primary cultures were purified by using modified immunopanning procedure described by Mi and Barres (1999). Purified cells were expanded after characterization by immunostaining for astrocyte markers GFAP and NCAM as described (Yang and Hernandez, 2003). Second passage cell cultures were stored in RPMI 1640 with 10% DMSO in liquid nitrogen until use."	"Four explants from each lamina cribrosa were dissected and placed into 25-cm2 Primaria tissue culture flasks and maintained in DMEM-F12 supplemented with 10% FBS and antibiotics.Cells were kept in a 37oC, 5% CO2 incubator. After 2-4 weeks, primary cultures were purified by using modified immunopanning procedure described by Mi and Barres (1999). Purified cells were expanded after characterization by immunostaining for astrocyte markers GFAP and NCAM as described (Yang and Hernandez, 2003). Second passage cell cultures were stored in RPMI 1640 with 10% DMSO in liquid nitrogen until use."	"Four explants from each lamina cribrosa were dissected and placed into 25-cm2 Primaria tissue culture flasks and maintained in DMEM-F12 supplemented with 10% FBS and antibiotics.Cells were kept in a 37oC, 5% CO2 incubator. After 2-4 weeks, primary cultures were purified by using modified immunopanning procedure described by Mi and Barres (1999). Purified cells were expanded after characterization by immunostaining for astrocyte markers GFAP and NCAM as described (Yang and Hernandez, 2003). Second passage cell cultures were stored in RPMI 1640 with 10% DMSO in liquid nitrogen until use."	"Four explants from each lamina cribrosa were dissected and placed into 25-cm2 Primaria tissue culture flasks and maintained in DMEM-F12 supplemented with 10% FBS and antibiotics.Cells were kept in a 37oC, 5% CO2 incubator. After 2-4 weeks, primary cultures were purified by using modified immunopanning procedure described by Mi and Barres (1999). Purified cells were expanded after characterization by immunostaining for astrocyte markers GFAP and NCAM as described (Yang and Hernandez, 2003). Second passage cell cultures were stored in RPMI 1640 with 10% DMSO in liquid nitrogen until use."	"Four explants from each lamina cribrosa were dissected and placed into 25-cm2 Primaria tissue culture flasks and maintained in DMEM-F12 supplemented with 10% FBS and antibiotics.Cells were kept in a 37oC, 5% CO2 incubator. After 2-4 weeks, primary cultures were purified by using modified immunopanning procedure described by Mi and Barres (1999). Purified cells were expanded after characterization by immunostaining for astrocyte markers GFAP and NCAM as described (Yang and Hernandez, 2003). Second passage cell cultures were stored in RPMI 1640 with 10% DMSO in liquid nitrogen until use."	"Four explants from each lamina cribrosa were dissected and placed into 25-cm2 Primaria tissue culture flasks and maintained in DMEM-F12 supplemented with 10% FBS and antibiotics.Cells were kept in a 37oC, 5% CO2 incubator. After 2-4 weeks, primary cultures were purified by using modified immunopanning procedure described by Mi and Barres (1999). Purified cells were expanded after characterization by immunostaining for astrocyte markers GFAP and NCAM as described (Yang and Hernandez, 2003). Second passage cell cultures were stored in RPMI 1640 with 10% DMSO in liquid nitrogen until use."	"Four explants from each lamina cribrosa were dissected and placed into 25-cm2 Primaria tissue culture flasks and maintained in DMEM-F12 supplemented with 10% FBS and antibiotics.Cells were kept in a 37oC, 5% CO2 incubator. After 2-4 weeks, primary cultures were purified by using modified immunopanning procedure described by Mi and Barres (1999). Purified cells were expanded after characterization by immunostaining for astrocyte markers GFAP and NCAM as described (Yang and Hernandez, 2003). Second passage cell cultures were stored in RPMI 1640 with 10% DMSO in liquid nitrogen until use."	"Four explants from each lamina cribrosa were dissected and placed into 25-cm2 Primaria tissue culture flasks and maintained in DMEM-F12 supplemented with 10% FBS and antibiotics.Cells were kept in a 37oC, 5% CO2 incubator. After 2-4 weeks, primary cultures were purified by using modified immunopanning procedure described by Mi and Barres (1999). Purified cells were expanded after characterization by immunostaining for astrocyte markers GFAP and NCAM as described (Yang and Hernandez, 2003). Second passage cell cultures were stored in RPMI 1640 with 10% DMSO in liquid nitrogen until use."	"Four explants from each lamina cribrosa were dissected and placed into 25-cm2 Primaria tissue culture flasks and maintained in DMEM-F12 supplemented with 10% FBS and antibiotics.Cells were kept in a 37oC, 5% CO2 incubator. After 2-4 weeks, primary cultures were purified by using modified immunopanning procedure described by Mi and Barres (1999). Purified cells were expanded after characterization by immunostaining for astrocyte markers GFAP and NCAM as described (Yang and Hernandez, 2003). Second passage cell cultures were stored in RPMI 1640 with 10% DMSO in liquid nitrogen until use."	"Four explants from each lamina cribrosa were dissected and placed into 25-cm2 Primaria tissue culture flasks and maintained in DMEM-F12 supplemented with 10% FBS and antibiotics.Cells were kept in a 37oC, 5% CO2 incubator. After 2-4 weeks, primary cultures were purified by using modified immunopanning procedure described by Mi and Barres (1999). Purified cells were expanded after characterization by immunostaining for astrocyte markers GFAP and NCAM as described (Yang and Hernandez, 2003). Second passage cell cultures were stored in RPMI 1640 with 10% DMSO in liquid nitrogen until use."	"Four explants from each lamina cribrosa were dissected and placed into 25-cm2 Primaria tissue culture flasks and maintained in DMEM-F12 supplemented with 10% FBS and antibiotics.Cells were kept in a 37oC, 5% CO2 incubator. After 2-4 weeks, primary cultures were purified by using modified immunopanning procedure described by Mi and Barres (1999). Purified cells were expanded after characterization by immunostaining for astrocyte markers GFAP and NCAM as described (Yang and Hernandez, 2003). Second passage cell cultures were stored in RPMI 1640 with 10% DMSO in liquid nitrogen until use."	"Four explants from each lamina cribrosa were dissected and placed into 25-cm2 Primaria tissue culture flasks and maintained in DMEM-F12 supplemented with 10% FBS and antibiotics.Cells were kept in a 37oC, 5% CO2 incubator. After 2-4 weeks, primary cultures were purified by using modified immunopanning procedure described by Mi and Barres (1999). Purified cells were expanded after characterization by immunostaining for astrocyte markers GFAP and NCAM as described (Yang and Hernandez, 2003). Second passage cell cultures were stored in RPMI 1640 with 10% DMSO in liquid nitrogen until use."	"Four explants from each lamina cribrosa were dissected and placed into 25-cm2 Primaria tissue culture flasks and maintained in DMEM-F12 supplemented with 10% FBS and antibiotics.Cells were kept in a 37oC, 5% CO2 incubator. After 2-4 weeks, primary cultures were purified by using modified immunopanning procedure described by Mi and Barres (1999). Purified cells were expanded after characterization by immunostaining for astrocyte markers GFAP and NCAM as described (Yang and Hernandez, 2003). Second passage cell cultures were stored in RPMI 1640 with 10% DMSO in liquid nitrogen until use."	"Four explants from each lamina cribrosa were dissected and placed into 25-cm2 Primaria tissue culture flasks and maintained in DMEM-F12 supplemented with 10% FBS and antibiotics.Cells were kept in a 37oC, 5% CO2 incubator. After 2-4 weeks, primary cultures were purified by using modified immunopanning procedure described by Mi and Barres (1999). Purified cells were expanded after characterization by immunostaining for astrocyte markers GFAP and NCAM as described (Yang and Hernandez, 2003). Second passage cell cultures were stored in RPMI 1640 with 10% DMSO in liquid nitrogen until use."	"Four explants from each lamina cribrosa were dissected and placed into 25-cm2 Primaria tissue culture flasks and maintained in DMEM-F12 supplemented with 10% FBS and antibiotics.Cells were kept in a 37oC, 5% CO2 incubator. After 2-4 weeks, primary cultures were purified by using modified immunopanning procedure described by Mi and Barres (1999). Purified cells were expanded after characterization by immunostaining for astrocyte markers GFAP and NCAM as described (Yang and Hernandez, 2003). Second passage cell cultures were stored in RPMI 1640 with 10% DMSO in liquid nitrogen until use."	"Four explants from each lamina cribrosa were dissected and placed into 25-cm2 Primaria tissue culture flasks and maintained in DMEM-F12 supplemented with 10% FBS and antibiotics.Cells were kept in a 37oC, 5% CO2 incubator. After 2-4 weeks, primary cultures were purified by using modified immunopanning procedure described by Mi and Barres (1999). Purified cells were expanded after characterization by immunostaining for astrocyte markers GFAP and NCAM as described (Yang and Hernandez, 2003). Second passage cell cultures were stored in RPMI 1640 with 10% DMSO in liquid nitrogen until use."
!Sample_molecule_ch1	"total RNA"	"total RNA"	"total RNA"	"total RNA"	"total RNA"	"total RNA"	"total RNA"	"total RNA"	"total RNA"	"total RNA"	"total RNA"	"total RNA"	"total RNA"	"total RNA"	"total RNA"	"total RNA"	"total RNA"	"total RNA"	"total RNA"
!Sample_extract_protocol_ch1	"Total RNA was extracted using Qiagen RNeasy mini kits (Qiagen, Valencia, CA). RNA was then purified and quantified by measuring absorbance at 260 nm. Quality and intactness of the RNA was assessed by capillary electrophoresis analysis using an Agilent 2100 Bioanalyzer (Agilent, Palo Alto, CA)."	"Total RNA was extracted using Qiagen RNeasy mini kits (Qiagen, Valencia, CA). RNA was then purified and quantified by measuring absorbance at 260 nm. Quality and intactness of the RNA was assessed by capillary electrophoresis analysis using an Agilent 2100 Bioanalyzer (Agilent, Palo Alto, CA)."	"Total RNA was extracted using Qiagen RNeasy mini kits (Qiagen, Valencia, CA). RNA was then purified and quantified by measuring absorbance at 260 nm. Quality and intactness of the RNA was assessed by capillary electrophoresis analysis using an Agilent 2100 Bioanalyzer (Agilent, Palo Alto, CA)."	"Total RNA was extracted using Qiagen RNeasy mini kits (Qiagen, Valencia, CA). RNA was then purified and quantified by measuring absorbance at 260 nm. Quality and intactness of the RNA was assessed by capillary electrophoresis analysis using an Agilent 2100 Bioanalyzer (Agilent, Palo Alto, CA)."	"Total RNA was extracted using Qiagen RNeasy mini kits (Qiagen, Valencia, CA). RNA was then purified and quantified by measuring absorbance at 260 nm. Quality and intactness of the RNA was assessed by capillary electrophoresis analysis using an Agilent 2100 Bioanalyzer (Agilent, Palo Alto, CA)."	"Total RNA was extracted using Qiagen RNeasy mini kits (Qiagen, Valencia, CA). RNA was then purified and quantified by measuring absorbance at 260 nm. Quality and intactness of the RNA was assessed by capillary electrophoresis analysis using an Agilent 2100 Bioanalyzer (Agilent, Palo Alto, CA)."	"Total RNA was extracted using Qiagen RNeasy mini kits (Qiagen, Valencia, CA). RNA was then purified and quantified by measuring absorbance at 260 nm. Quality and intactness of the RNA was assessed by capillary electrophoresis analysis using an Agilent 2100 Bioanalyzer (Agilent, Palo Alto, CA)."	"Total RNA was extracted using Qiagen RNeasy mini kits (Qiagen, Valencia, CA). RNA was then purified and quantified by measuring absorbance at 260 nm. Quality and intactness of the RNA was assessed by capillary electrophoresis analysis using an Agilent 2100 Bioanalyzer (Agilent, Palo Alto, CA)."	"Total RNA was extracted using Qiagen RNeasy mini kits (Qiagen, Valencia, CA). RNA was then purified and quantified by measuring absorbance at 260 nm. Quality and intactness of the RNA was assessed by capillary electrophoresis analysis using an Agilent 2100 Bioanalyzer (Agilent, Palo Alto, CA)."	"Total RNA was extracted using Qiagen RNeasy mini kits (Qiagen, Valencia, CA). RNA was then purified and quantified by measuring absorbance at 260 nm. Quality and intactness of the RNA was assessed by capillary electrophoresis analysis using an Agilent 2100 Bioanalyzer (Agilent, Palo Alto, CA)."	"Total RNA was extracted using Qiagen RNeasy mini kits (Qiagen, Valencia, CA). RNA was then purified and quantified by measuring absorbance at 260 nm. Quality and intactness of the RNA was assessed by capillary electrophoresis analysis using an Agilent 2100 Bioanalyzer (Agilent, Palo Alto, CA)."	"Total RNA was extracted using Qiagen RNeasy mini kits (Qiagen, Valencia, CA). RNA was then purified and quantified by measuring absorbance at 260 nm. Quality and intactness of the RNA was assessed by capillary electrophoresis analysis using an Agilent 2100 Bioanalyzer (Agilent, Palo Alto, CA)."	"Total RNA was extracted using Qiagen RNeasy mini kits (Qiagen, Valencia, CA). RNA was then purified and quantified by measuring absorbance at 260 nm. Quality and intactness of the RNA was assessed by capillary electrophoresis analysis using an Agilent 2100 Bioanalyzer (Agilent, Palo Alto, CA)."	"Total RNA was extracted using Qiagen RNeasy mini kits (Qiagen, Valencia, CA). RNA was then purified and quantified by measuring absorbance at 260 nm. Quality and intactness of the RNA was assessed by capillary electrophoresis analysis using an Agilent 2100 Bioanalyzer (Agilent, Palo Alto, CA)."	"Total RNA was extracted using Qiagen RNeasy mini kits (Qiagen, Valencia, CA). RNA was then purified and quantified by measuring absorbance at 260 nm. Quality and intactness of the RNA was assessed by capillary electrophoresis analysis using an Agilent 2100 Bioanalyzer (Agilent, Palo Alto, CA)."	"Total RNA was extracted using Qiagen RNeasy mini kits (Qiagen, Valencia, CA). RNA was then purified and quantified by measuring absorbance at 260 nm. Quality and intactness of the RNA was assessed by capillary electrophoresis analysis using an Agilent 2100 Bioanalyzer (Agilent, Palo Alto, CA)."	"Total RNA was extracted using Qiagen RNeasy mini kits (Qiagen, Valencia, CA). RNA was then purified and quantified by measuring absorbance at 260 nm. Quality and intactness of the RNA was assessed by capillary electrophoresis analysis using an Agilent 2100 Bioanalyzer (Agilent, Palo Alto, CA)."	"Total RNA was extracted using Qiagen RNeasy mini kits (Qiagen, Valencia, CA). RNA was then purified and quantified by measuring absorbance at 260 nm. Quality and intactness of the RNA was assessed by capillary electrophoresis analysis using an Agilent 2100 Bioanalyzer (Agilent, Palo Alto, CA)."	"Total RNA was extracted using Qiagen RNeasy mini kits (Qiagen, Valencia, CA). RNA was then purified and quantified by measuring absorbance at 260 nm. Quality and intactness of the RNA was assessed by capillary electrophoresis analysis using an Agilent 2100 Bioanalyzer (Agilent, Palo Alto, CA)."
!Sample_label_ch1	"biotin"	"biotin"	"biotin"	"biotin"	"biotin"	"biotin"	"biotin"	"biotin"	"biotin"	"biotin"	"biotin"	"biotin"	"biotin"	"biotin"	"biotin"	"biotin"	"biotin"	"biotin"	"biotin"
!Sample_label_protocol_ch1	"cRNA was synthesized from 2-5 µg purified RNA by using Superscript Choice system (Gibco BRL Life Technologies, Gaithersburg, MD ) and  T7-(dT)24 primer (GENSET, La Jolla, CA). Using Bioassay High Yield RNA Transcript Labeling Kit (Enzo Diagnostics, Farmingdale, NY), in vitro transcription was carried out by using the cleaned double-stranded cDNA as a template in the presence of biotinylated UTP and CTP."	"cRNA was synthesized from 2-5 µg purified RNA by using Superscript Choice system (Gibco BRL Life Technologies, Gaithersburg, MD ) and  T7-(dT)24 primer (GENSET, La Jolla, CA). Using Bioassay High Yield RNA Transcript Labeling Kit (Enzo Diagnostics, Farmingdale, NY), in vitro transcription was carried out by using the cleaned double-stranded cDNA as a template in the presence of biotinylated UTP and CTP."	"cRNA was synthesized from 2-5 µg purified RNA by using Superscript Choice system (Gibco BRL Life Technologies, Gaithersburg, MD ) and  T7-(dT)24 primer (GENSET, La Jolla, CA). Using Bioassay High Yield RNA Transcript Labeling Kit (Enzo Diagnostics, Farmingdale, NY), in vitro transcription was carried out by using the cleaned double-stranded cDNA as a template in the presence of biotinylated UTP and CTP."	"cRNA was synthesized from 2-5 µg purified RNA by using Superscript Choice system (Gibco BRL Life Technologies, Gaithersburg, MD ) and  T7-(dT)24 primer (GENSET, La Jolla, CA). Using Bioassay High Yield RNA Transcript Labeling Kit (Enzo Diagnostics, Farmingdale, NY), in vitro transcription was carried out by using the cleaned double-stranded cDNA as a template in the presence of biotinylated UTP and CTP."	"cRNA was synthesized from 2-5 µg purified RNA by using Superscript Choice system (Gibco BRL Life Technologies, Gaithersburg, MD ) and  T7-(dT)24 primer (GENSET, La Jolla, CA). Using Bioassay High Yield RNA Transcript Labeling Kit (Enzo Diagnostics, Farmingdale, NY), in vitro transcription was carried out by using the cleaned double-stranded cDNA as a template in the presence of biotinylated UTP and CTP."	"cRNA was synthesized from 2-5 µg purified RNA by using Superscript Choice system (Gibco BRL Life Technologies, Gaithersburg, MD ) and  T7-(dT)24 primer (GENSET, La Jolla, CA). Using Bioassay High Yield RNA Transcript Labeling Kit (Enzo Diagnostics, Farmingdale, NY), in vitro transcription was carried out by using the cleaned double-stranded cDNA as a template in the presence of biotinylated UTP and CTP."	"cRNA was synthesized from 2-5 µg purified RNA by using Superscript Choice system (Gibco BRL Life Technologies, Gaithersburg, MD ) and  T7-(dT)24 primer (GENSET, La Jolla, CA). Using Bioassay High Yield RNA Transcript Labeling Kit (Enzo Diagnostics, Farmingdale, NY), in vitro transcription was carried out by using the cleaned double-stranded cDNA as a template in the presence of biotinylated UTP and CTP."	"cRNA was synthesized from 2-5 µg purified RNA by using Superscript Choice system (Gibco BRL Life Technologies, Gaithersburg, MD ) and  T7-(dT)24 primer (GENSET, La Jolla, CA). Using Bioassay High Yield RNA Transcript Labeling Kit (Enzo Diagnostics, Farmingdale, NY), in vitro transcription was carried out by using the cleaned double-stranded cDNA as a template in the presence of biotinylated UTP and CTP."	"cRNA was synthesized from 2-5 µg purified RNA by using Superscript Choice system (Gibco BRL Life Technologies, Gaithersburg, MD ) and  T7-(dT)24 primer (GENSET, La Jolla, CA). Using Bioassay High Yield RNA Transcript Labeling Kit (Enzo Diagnostics, Farmingdale, NY), in vitro transcription was carried out by using the cleaned double-stranded cDNA as a template in the presence of biotinylated UTP and CTP."	"cRNA was synthesized from 2-5 µg purified RNA by using Superscript Choice system (Gibco BRL Life Technologies, Gaithersburg, MD ) and  T7-(dT)24 primer (GENSET, La Jolla, CA). Using Bioassay High Yield RNA Transcript Labeling Kit (Enzo Diagnostics, Farmingdale, NY), in vitro transcription was carried out by using the cleaned double-stranded cDNA as a template in the presence of biotinylated UTP and CTP."	"cRNA was synthesized from 2-5 µg purified RNA by using Superscript Choice system (Gibco BRL Life Technologies, Gaithersburg, MD ) and  T7-(dT)24 primer (GENSET, La Jolla, CA). Using Bioassay High Yield RNA Transcript Labeling Kit (Enzo Diagnostics, Farmingdale, NY), in vitro transcription was carried out by using the cleaned double-stranded cDNA as a template in the presence of biotinylated UTP and CTP."	"cRNA was synthesized from 2-5 µg purified RNA by using Superscript Choice system (Gibco BRL Life Technologies, Gaithersburg, MD ) and  T7-(dT)24 primer (GENSET, La Jolla, CA). Using Bioassay High Yield RNA Transcript Labeling Kit (Enzo Diagnostics, Farmingdale, NY), in vitro transcription was carried out by using the cleaned double-stranded cDNA as a template in the presence of biotinylated UTP and CTP."	"cRNA was synthesized from 2-5 µg purified RNA by using Superscript Choice system (Gibco BRL Life Technologies, Gaithersburg, MD ) and  T7-(dT)24 primer (GENSET, La Jolla, CA). Using Bioassay High Yield RNA Transcript Labeling Kit (Enzo Diagnostics, Farmingdale, NY), in vitro transcription was carried out by using the cleaned double-stranded cDNA as a template in the presence of biotinylated UTP and CTP."	"cRNA was synthesized from 2-5 µg purified RNA by using Superscript Choice system (Gibco BRL Life Technologies, Gaithersburg, MD ) and  T7-(dT)24 primer (GENSET, La Jolla, CA). Using Bioassay High Yield RNA Transcript Labeling Kit (Enzo Diagnostics, Farmingdale, NY), in vitro transcription was carried out by using the cleaned double-stranded cDNA as a template in the presence of biotinylated UTP and CTP."	"cRNA was synthesized from 2-5 µg purified RNA by using Superscript Choice system (Gibco BRL Life Technologies, Gaithersburg, MD ) and  T7-(dT)24 primer (GENSET, La Jolla, CA). Using Bioassay High Yield RNA Transcript Labeling Kit (Enzo Diagnostics, Farmingdale, NY), in vitro transcription was carried out by using the cleaned double-stranded cDNA as a template in the presence of biotinylated UTP and CTP."	"cRNA was synthesized from 2-5 µg purified RNA by using Superscript Choice system (Gibco BRL Life Technologies, Gaithersburg, MD ) and  T7-(dT)24 primer (GENSET, La Jolla, CA). Using Bioassay High Yield RNA Transcript Labeling Kit (Enzo Diagnostics, Farmingdale, NY), in vitro transcription was carried out by using the cleaned double-stranded cDNA as a template in the presence of biotinylated UTP and CTP."	"cRNA was synthesized from 2-5 µg purified RNA by using Superscript Choice system (Gibco BRL Life Technologies, Gaithersburg, MD ) and  T7-(dT)24 primer (GENSET, La Jolla, CA). Using Bioassay High Yield RNA Transcript Labeling Kit (Enzo Diagnostics, Farmingdale, NY), in vitro transcription was carried out by using the cleaned double-stranded cDNA as a template in the presence of biotinylated UTP and CTP."	"cRNA was synthesized from 2-5 µg purified RNA by using Superscript Choice system (Gibco BRL Life Technologies, Gaithersburg, MD ) and  T7-(dT)24 primer (GENSET, La Jolla, CA). Using Bioassay High Yield RNA Transcript Labeling Kit (Enzo Diagnostics, Farmingdale, NY), in vitro transcription was carried out by using the cleaned double-stranded cDNA as a template in the presence of biotinylated UTP and CTP."	"cRNA was synthesized from 2-5 µg purified RNA by using Superscript Choice system (Gibco BRL Life Technologies, Gaithersburg, MD ) and  T7-(dT)24 primer (GENSET, La Jolla, CA). Using Bioassay High Yield RNA Transcript Labeling Kit (Enzo Diagnostics, Farmingdale, NY), in vitro transcription was carried out by using the cleaned double-stranded cDNA as a template in the presence of biotinylated UTP and CTP."
!Sample_taxid_ch1	"9606"	"9606"	"9606"	"9606"	"9606"	"9606"	"9606"	"9606"	"9606"	"9606"	"9606"	"9606"	"9606"	"9606"	"9606"	"9606"	"9606"	"9606"	"9606"
!Sample_hyb_protocol	"Purified biotin-labeled cRNA was fragmented before the hybridization. Hybridization of the labeled cRNA to Human Genome U133A 2.0 and U95 chips (Affymetrix, Santa Clara, CA) was carried out by using Genechip Instrument System (Affymetrix) at the Genechip Core Facility of Washington University (Saint Louis, MO)."	"Purified biotin-labeled cRNA was fragmented before the hybridization. Hybridization of the labeled cRNA to Human Genome U133A 2.0 and U95 chips (Affymetrix, Santa Clara, CA) was carried out by using Genechip Instrument System (Affymetrix) at the Genechip Core Facility of Washington University (Saint Louis, MO)."	"Purified biotin-labeled cRNA was fragmented before the hybridization. Hybridization of the labeled cRNA to Human Genome U133A 2.0 and U95 chips (Affymetrix, Santa Clara, CA) was carried out by using Genechip Instrument System (Affymetrix) at the Genechip Core Facility of Washington University (Saint Louis, MO)."	"Purified biotin-labeled cRNA was fragmented before the hybridization. Hybridization of the labeled cRNA to Human Genome U133A 2.0 and U95 chips (Affymetrix, Santa Clara, CA) was carried out by using Genechip Instrument System (Affymetrix) at the Genechip Core Facility of Washington University (Saint Louis, MO)."	"Purified biotin-labeled cRNA was fragmented before the hybridization. Hybridization of the labeled cRNA to Human Genome U133A 2.0 and U95 chips (Affymetrix, Santa Clara, CA) was carried out by using Genechip Instrument System (Affymetrix) at the Genechip Core Facility of Washington University (Saint Louis, MO)."	"Purified biotin-labeled cRNA was fragmented before the hybridization. Hybridization of the labeled cRNA to Human Genome U133A 2.0 and U95 chips (Affymetrix, Santa Clara, CA) was carried out by using Genechip Instrument System (Affymetrix) at the Genechip Core Facility of Washington University (Saint Louis, MO)."	"Purified biotin-labeled cRNA was fragmented before the hybridization. Hybridization of the labeled cRNA to Human Genome U133A 2.0 and U95 chips (Affymetrix, Santa Clara, CA) was carried out by using Genechip Instrument System (Affymetrix) at the Genechip Core Facility of Washington University (Saint Louis, MO)."	"Purified biotin-labeled cRNA was fragmented before the hybridization. Hybridization of the labeled cRNA to Human Genome U133A 2.0 and U95 chips (Affymetrix, Santa Clara, CA) was carried out by using Genechip Instrument System (Affymetrix) at the Genechip Core Facility of Washington University (Saint Louis, MO)."	"Purified biotin-labeled cRNA was fragmented before the hybridization. Hybridization of the labeled cRNA to Human Genome U133A 2.0 and U95 chips (Affymetrix, Santa Clara, CA) was carried out by using Genechip Instrument System (Affymetrix) at the Genechip Core Facility of Washington University (Saint Louis, MO)."	"Purified biotin-labeled cRNA was fragmented before the hybridization. Hybridization of the labeled cRNA to Human Genome U133A 2.0 and U95 chips (Affymetrix, Santa Clara, CA) was carried out by using Genechip Instrument System (Affymetrix) at the Genechip Core Facility of Washington University (Saint Louis, MO)."	"Purified biotin-labeled cRNA was fragmented before the hybridization. Hybridization of the labeled cRNA to Human Genome U133A 2.0 and U95 chips (Affymetrix, Santa Clara, CA) was carried out by using Genechip Instrument System (Affymetrix) at the Genechip Core Facility of Washington University (Saint Louis, MO)."	"Purified biotin-labeled cRNA was fragmented before the hybridization. Hybridization of the labeled cRNA to Human Genome U133A 2.0 and U95 chips (Affymetrix, Santa Clara, CA) was carried out by using Genechip Instrument System (Affymetrix) at the Genechip Core Facility of Washington University (Saint Louis, MO)."	"Purified biotin-labeled cRNA was fragmented before the hybridization. Hybridization of the labeled cRNA to Human Genome U133A 2.0 and U95 chips (Affymetrix, Santa Clara, CA) was carried out by using Genechip Instrument System (Affymetrix) at the Genechip Core Facility of Washington University (Saint Louis, MO)."	"Purified biotin-labeled cRNA was fragmented before the hybridization. Hybridization of the labeled cRNA to Human Genome U133A 2.0 and U95 chips (Affymetrix, Santa Clara, CA) was carried out by using Genechip Instrument System (Affymetrix) at the Genechip Core Facility of Washington University (Saint Louis, MO)."	"Purified biotin-labeled cRNA was fragmented before the hybridization. Hybridization of the labeled cRNA to Human Genome U133A 2.0 and U95 chips (Affymetrix, Santa Clara, CA) was carried out by using Genechip Instrument System (Affymetrix) at the Genechip Core Facility of Washington University (Saint Louis, MO)."	"Purified biotin-labeled cRNA was fragmented before the hybridization. Hybridization of the labeled cRNA to Human Genome U133A 2.0 and U95 chips (Affymetrix, Santa Clara, CA) was carried out by using Genechip Instrument System (Affymetrix) at the Genechip Core Facility of Washington University (Saint Louis, MO)."	"Purified biotin-labeled cRNA was fragmented before the hybridization. Hybridization of the labeled cRNA to Human Genome U133A 2.0 and U95 chips (Affymetrix, Santa Clara, CA) was carried out by using Genechip Instrument System (Affymetrix) at the Genechip Core Facility of Washington University (Saint Louis, MO)."	"Purified biotin-labeled cRNA was fragmented before the hybridization. Hybridization of the labeled cRNA to Human Genome U133A 2.0 and U95 chips (Affymetrix, Santa Clara, CA) was carried out by using Genechip Instrument System (Affymetrix) at the Genechip Core Facility of Washington University (Saint Louis, MO)."	"Purified biotin-labeled cRNA was fragmented before the hybridization. Hybridization of the labeled cRNA to Human Genome U133A 2.0 and U95 chips (Affymetrix, Santa Clara, CA) was carried out by using Genechip Instrument System (Affymetrix) at the Genechip Core Facility of Washington University (Saint Louis, MO)."
!Sample_scan_protocol	"The arrays were washed and stained with streptavidin-phycoerythrin (Molecular Probes, Eugene, OR) followed by scanning on an Agilent GeneArray Scanner G2500A (Agilent Technologies, Palo Alto, CA), and then scanned by an Affymetrix Genearray Scanner."	"The arrays were washed and stained with streptavidin-phycoerythrin (Molecular Probes, Eugene, OR) followed by scanning on an Agilent GeneArray Scanner G2500A (Agilent Technologies, Palo Alto, CA), and then scanned by an Affymetrix Genearray Scanner."	"The arrays were washed and stained with streptavidin-phycoerythrin (Molecular Probes, Eugene, OR) followed by scanning on an Agilent GeneArray Scanner G2500A (Agilent Technologies, Palo Alto, CA), and then scanned by an Affymetrix Genearray Scanner."	"The arrays were washed and stained with streptavidin-phycoerythrin (Molecular Probes, Eugene, OR) followed by scanning on an Agilent GeneArray Scanner G2500A (Agilent Technologies, Palo Alto, CA), and then scanned by an Affymetrix Genearray Scanner."	"The arrays were washed and stained with streptavidin-phycoerythrin (Molecular Probes, Eugene, OR) followed by scanning on an Agilent GeneArray Scanner G2500A (Agilent Technologies, Palo Alto, CA), and then scanned by an Affymetrix Genearray Scanner."	"The arrays were washed and stained with streptavidin-phycoerythrin (Molecular Probes, Eugene, OR) followed by scanning on an Agilent GeneArray Scanner G2500A (Agilent Technologies, Palo Alto, CA), and then scanned by an Affymetrix Genearray Scanner."	"The arrays were washed and stained with streptavidin-phycoerythrin (Molecular Probes, Eugene, OR) followed by scanning on an Agilent GeneArray Scanner G2500A (Agilent Technologies, Palo Alto, CA), and then scanned by an Affymetrix Genearray Scanner."	"The arrays were washed and stained with streptavidin-phycoerythrin (Molecular Probes, Eugene, OR) followed by scanning on an Agilent GeneArray Scanner G2500A (Agilent Technologies, Palo Alto, CA), and then scanned by an Affymetrix Genearray Scanner."	"The arrays were washed and stained with streptavidin-phycoerythrin (Molecular Probes, Eugene, OR) followed by scanning on an Agilent GeneArray Scanner G2500A (Agilent Technologies, Palo Alto, CA), and then scanned by an Affymetrix Genearray Scanner."	"The arrays were washed and stained with streptavidin-phycoerythrin (Molecular Probes, Eugene, OR) followed by scanning on an Agilent GeneArray Scanner G2500A (Agilent Technologies, Palo Alto, CA), and then scanned by an Affymetrix Genearray Scanner."	"The arrays were washed and stained with streptavidin-phycoerythrin (Molecular Probes, Eugene, OR) followed by scanning on an Agilent GeneArray Scanner G2500A (Agilent Technologies, Palo Alto, CA), and then scanned by an Affymetrix Genearray Scanner."	"The arrays were washed and stained with streptavidin-phycoerythrin (Molecular Probes, Eugene, OR) followed by scanning on an Agilent GeneArray Scanner G2500A (Agilent Technologies, Palo Alto, CA), and then scanned by an Affymetrix Genearray Scanner."	"The arrays were washed and stained with streptavidin-phycoerythrin (Molecular Probes, Eugene, OR) followed by scanning on an Agilent GeneArray Scanner G2500A (Agilent Technologies, Palo Alto, CA), and then scanned by an Affymetrix Genearray Scanner."	"The arrays were washed and stained with streptavidin-phycoerythrin (Molecular Probes, Eugene, OR) followed by scanning on an Agilent GeneArray Scanner G2500A (Agilent Technologies, Palo Alto, CA), and then scanned by an Affymetrix Genearray Scanner."	"The arrays were washed and stained with streptavidin-phycoerythrin (Molecular Probes, Eugene, OR) followed by scanning on an Agilent GeneArray Scanner G2500A (Agilent Technologies, Palo Alto, CA), and then scanned by an Affymetrix Genearray Scanner."	"The arrays were washed and stained with streptavidin-phycoerythrin (Molecular Probes, Eugene, OR) followed by scanning on an Agilent GeneArray Scanner G2500A (Agilent Technologies, Palo Alto, CA), and then scanned by an Affymetrix Genearray Scanner."	"The arrays were washed and stained with streptavidin-phycoerythrin (Molecular Probes, Eugene, OR) followed by scanning on an Agilent GeneArray Scanner G2500A (Agilent Technologies, Palo Alto, CA), and then scanned by an Affymetrix Genearray Scanner."	"The arrays were washed and stained with streptavidin-phycoerythrin (Molecular Probes, Eugene, OR) followed by scanning on an Agilent GeneArray Scanner G2500A (Agilent Technologies, Palo Alto, CA), and then scanned by an Affymetrix Genearray Scanner."	"The arrays were washed and stained with streptavidin-phycoerythrin (Molecular Probes, Eugene, OR) followed by scanning on an Agilent GeneArray Scanner G2500A (Agilent Technologies, Palo Alto, CA), and then scanned by an Affymetrix Genearray Scanner."
!Sample_description	"Caucasian American with glaucoma"	"Caucasian American with glaucoma"	"Caucasian American with glaucoma"	"Caucasian American with glaucoma"	"Caucasian American with glaucoma"	"Caucasian American with glaucoma"	"Caucasian American with glaucoma"	"99-9R"	"LC46R"	"99-6L"	"03-11R"	"03-13L"	"04-2L"	"04-20L a"	"04-20L b"	"04-24R a"	"04-24R b"	"05-16L a"	"05-16L b"
!Sample_description	""	""	""	""	""	""	""	"Caucasian American"	"Caucasian American"	"Caucasian American"	"Caucasian American"	"Caucasian American"	"Caucasian American"	"African American with glaucoma"	"African American with glaucoma"	"African American with glaucoma"	"African American with glaucoma"	"African American with glaucoma"	"African American with glaucoma"
!Sample_data_processing	"RMA normalized using affy Bioconductor package"	"RMA normalized using affy Bioconductor package"	"RMA normalized using affy Bioconductor package"	"RMA normalized using affy Bioconductor package"	"RMA normalized using affy Bioconductor package"	"RMA normalized using affy Bioconductor package"	"RMA normalized using affy Bioconductor package"	"RMA normalized using affy Bioconductor package"	"RMA normalized using affy Bioconductor package"	"RMA normalized using affy Bioconductor package"	"RMA normalized using affy Bioconductor package"	"RMA normalized using affy Bioconductor package"	"RMA normalized using affy Bioconductor package"	"RMA normalized using affy Bioconductor package"	"RMA normalized using affy Bioconductor package"	"RMA normalized using affy Bioconductor package"	"RMA normalized using affy Bioconductor package"	"RMA normalized using affy Bioconductor package"	"RMA normalized using affy Bioconductor package"
!Sample_platform_id	"GPL8300"	"GPL8300"	"GPL8300"	"GPL8300"	"GPL8300"	"GPL8300"	"GPL8300"	"GPL8300"	"GPL8300"	"GPL8300"	"GPL8300"	"GPL8300"	"GPL8300"	"GPL8300"	"GPL8300"	"GPL8300"	"GPL8300"	"GPL8300"	"GPL8300"
!Sample_contact_name	"Pan,,Du"	"Pan,,Du"	"Pan,,Du"	"Pan,,Du"	"Pan,,Du"	"Pan,,Du"	"Pan,,Du"	"Pan,,Du"	"Pan,,Du"	"Pan,,Du"	"Pan,,Du"	"Pan,,Du"	"Pan,,Du"	"Pan,,Du"	"Pan,,Du"	"Pan,,Du"	"Pan,,Du"	"Pan,,Du"	"Pan,,Du"
!Sample_contact_email	"dupan@northwestern.edu"	"dupan@northwestern.edu"	"dupan@northwestern.edu"	"dupan@northwestern.edu"	"dupan@northwestern.edu"	"dupan@northwestern.edu"	"dupan@northwestern.edu"	"dupan@northwestern.edu"	"dupan@northwestern.edu"	"dupan@northwestern.edu"	"dupan@northwestern.edu"	"dupan@northwestern.edu"	"dupan@northwestern.edu"	"dupan@northwestern.edu"	"dupan@northwestern.edu"	"dupan@northwestern.edu"	"dupan@northwestern.edu"	"dupan@northwestern.edu"	"dupan@northwestern.edu"
!Sample_contact_institute	"Northwestern University"	"Northwestern University"	"Northwestern University"	"Northwestern University"	"Northwestern University"	"Northwestern University"	"Northwestern University"	"Northwestern University"	"Northwestern University"	"Northwestern University"	"Northwestern University"	"Northwestern University"	"Northwestern University"	"Northwestern University"	"Northwestern University"	"Northwestern University"	"Northwestern University"	"Northwestern University"	"Northwestern University"
!Sample_contact_address	"676 N ST Clair St, 1200#"	"676 N ST Clair St, 1200#"	"676 N ST Clair St, 1200#"	"676 N ST Clair St, 1200#"	"676 N ST Clair St, 1200#"	"676 N ST Clair St, 1200#"	"676 N ST Clair St, 1200#"	"676 N ST Clair St, 1200#"	"676 N ST Clair St, 1200#"	"676 N ST Clair St, 1200#"	"676 N ST Clair St, 1200#"	"676 N ST Clair St, 1200#"	"676 N ST Clair St, 1200#"	"676 N ST Clair St, 1200#"	"676 N ST Clair St, 1200#"	"676 N ST Clair St, 1200#"	"676 N ST Clair St, 1200#"	"676 N ST Clair St, 1200#"	"676 N ST Clair St, 1200#"
!Sample_contact_city	"Chicago"	"Chicago"	"Chicago"	"Chicago"	"Chicago"	"Chicago"	"Chicago"	"Chicago"	"Chicago"	"Chicago"	"Chicago"	"Chicago"	"Chicago"	"Chicago"	"Chicago"	"Chicago"	"Chicago"	"Chicago"	"Chicago"
!Sample_contact_state	"IL"	"IL"	"IL"	"IL"	"IL"	"IL"	"IL"	"IL"	"IL"	"IL"	"IL"	"IL"	"IL"	"IL"	"IL"	"IL"	"IL"	"IL"	"IL"
!Sample_contact_zip/postal_code	"60611"	"60611"	"60611"	"60611"	"60611"	"60611"	"60611"	"60611"	"60611"	"60611"	"60611"	"60611"	"60611"	"60611"	"60611"	"60611"	"60611"	"60611"	"60611"
!Sample_contact_country	"USA"	"USA"	"USA"	"USA"	"USA"	"USA"	"USA"	"USA"	"USA"	"USA"	"USA"	"USA"	"USA"	"USA"	"USA"	"USA"	"USA"	"USA"	"USA"
!Sample_supplementary_file	"ftp://ftp.ncbi.nlm.nih.gov/geo/samples/GSM251nnn/GSM251599/suppl/GSM251599.CEL.gz"	"ftp://ftp.ncbi.nlm.nih.gov/geo/samples/GSM251nnn/GSM251600/suppl/GSM251600.CEL.gz"	"ftp://ftp.ncbi.nlm.nih.gov/geo/samples/GSM251nnn/GSM251601/suppl/GSM251601.CEL.gz"	"ftp://ftp.ncbi.nlm.nih.gov/geo/samples/GSM251nnn/GSM251602/suppl/GSM251602.CEL.gz"	"ftp://ftp.ncbi.nlm.nih.gov/geo/samples/GSM251nnn/GSM251603/suppl/GSM251603.CEL.gz"	"ftp://ftp.ncbi.nlm.nih.gov/geo/samples/GSM251nnn/GSM251604/suppl/GSM251604.CEL.gz"	"ftp://ftp.ncbi.nlm.nih.gov/geo/samples/GSM251nnn/GSM251605/suppl/GSM251605.CEL.gz"	"ftp://ftp.ncbi.nlm.nih.gov/geo/samples/GSM251nnn/GSM251607/suppl/GSM251607.CEL.gz"	"ftp://ftp.ncbi.nlm.nih.gov/geo/samples/GSM251nnn/GSM251608/suppl/GSM251608.CEL.gz"	"ftp://ftp.ncbi.nlm.nih.gov/geo/samples/GSM251nnn/GSM251609/suppl/GSM251609.CEL.gz"	"ftp://ftp.ncbi.nlm.nih.gov/geo/samples/GSM251nnn/GSM251610/suppl/GSM251610.CEL.gz"	"ftp://ftp.ncbi.nlm.nih.gov/geo/samples/GSM251nnn/GSM251611/suppl/GSM251611.CEL.gz"	"ftp://ftp.ncbi.nlm.nih.gov/geo/samples/GSM251nnn/GSM251612/suppl/GSM251612.CEL.gz"	"ftp://ftp.ncbi.nlm.nih.gov/geo/samples/GSM251nnn/GSM251613/suppl/GSM251613.CEL.gz"	"ftp://ftp.ncbi.nlm.nih.gov/geo/samples/GSM251nnn/GSM251614/suppl/GSM251614.CEL.gz"	"ftp://ftp.ncbi.nlm.nih.gov/geo/samples/GSM251nnn/GSM251615/suppl/GSM251615.CEL.gz"	"ftp://ftp.ncbi.nlm.nih.gov/geo/samples/GSM251nnn/GSM251616/suppl/GSM251616.CEL.gz"	"ftp://ftp.ncbi.nlm.nih.gov/geo/samples/GSM251nnn/GSM251617/suppl/GSM251617.CEL.gz"	"ftp://ftp.ncbi.nlm.nih.gov/geo/samples/GSM251nnn/GSM251618/suppl/GSM251618.CEL.gz"
!Sample_data_row_count	"12600"	"12600"	"12600"	"12600"	"12600"	"12600"	"12600"	"12600"	"12600"	"12600"	"12600"	"12600"	"12600"	"12600"	"12600"	"12600"	"12600"	"12600"	"12600"
!series_matrix_table_begin
"ID_REF"	"GSM251599"	"GSM251600"	"GSM251601"	"GSM251602"	"GSM251603"	"GSM251604"	"GSM251605"	"GSM251607"	"GSM251608"	"GSM251609"	"GSM251610"	"GSM251611"	"GSM251612"	"GSM251613"	"GSM251614"	"GSM251615"	"GSM251616"	"GSM251617"	"GSM251618"
"1000_at"	12.055	12.008	11.839	12.593	12.572	12.363	12.435	11.913	11.725	11.828	12.388	12.645	12.553	12.322	12.452	12.244	12.3	12.292	12.361
"1001_at"	8.3104	8.0591	8.0154	8.1722	8.0466	8.3695	7.9881	8.2686	8.185	7.8575	7.9798	7.9259	7.7062	7.7619	7.5402	7.6366	8.0793	7.5773	7.4253
"1002_f_at"	7.6851	7.9701	7.7858	7.9176	7.8227	8.1733	7.7398	7.8612	7.9294	7.7197	7.997	7.9396	7.877	7.6021	7.7277	7.7164	7.8871	7.0768	7.6411
"1003_s_at"	9.7875	9.7104	9.5932	9.2444	9.4298	9.5177	9.2792	9.906	9.7777	9.7587	9.4953	9.2939	9.3063	8.8122	9.3808	9.3417	9.3964	9.3666	9.3531
"1004_at"	9.4148	9.0578	8.9895	9.1141	8.9572	9.2398	9.0649	9.4988	9.2063	9.0241	9.2047	9.1628	9.0907	9.094	8.7689	9.0708	9.3881	9.041	9.0778
"1005_at"	12.164	11.944	12.554	13.101	12.658	12.68	12.875	11.372	11.224	11.639	13.185	12.936	13.505	12.497	12.841	13.207	12.965	12.604	12.792
"1006_at"	7.2477	6.9377	7.0984	7.091	6.9816	7.146	7.0183	7.2102	7.1492	7.2004	7.1728	7.1511	7.1333	7.1408	7.2131	7.191	7.362	7.1888	7.4387
"1007_s_at"	12.577	12.644	12.529	12.857	12.795	12.491	12.806	12.612	12.655	12.435	12.336	13.059	12.671	12.736	12.605	12.311	12.317	12.848	12.63
"1008_f_at"	13.316	13.441	13.207	13.42	13.353	13.309	13.323	13.328	13.296	13.414	13.295	13.321	13.196	13.616	13.354	13.062	13.262	13.222	13.345
"1009_at"	13.685	13.68	13.338	13.786	13.832	13.784	13.848	13.68	13.581	13.548	13.767	13.809	13.778	13.829	13.825	13.866	13.872	13.843	13.847
"100_g_at"	11.765	11.805	11.718	11.782	11.686	11.743	11.674	11.769	11.672	11.557	11.777	11.774	11.875	11.924	11.747	11.722	11.85	11.76	11.794
"1010_at"	9.1669	9.1039	8.9661	9.6432	9.1753	9.6503	9.3289	9.4022	9.5433	9.2687	9.4464	9.429	9.5033	9.1796	9.0463	9.3178	9.2501	9.2381	8.857
"1011_s_at"	9.5601	9.6359	9.0376	12.054	11.505	11.722	11.869	8.9661	9.0782	9.1934	11.764	12.067	11.961	11.152	11.113	11.092	11.148	11.19	10.926
"1012_at"	7.5083	7.3694	7.1467	7.4167	7.7742	7.4167	7.8964	7.3582	7.2226	6.9788	7.326	8.0218	7.5141	7.4059	7.3949	7.0364	7.0927	7.8497	7.754
"1013_at"	8.8007	8.0885	8.7343	8.4383	8.6374	8.1562	8.6113	8.5738	8.4911	8.3904	8.2285	8.3893	8.3343	8.3163	8.133	8.3109	8.1986	7.9193	8.6437
"1014_at"	10.646	10.672	10.429	10.95	10.748	10.623	10.922	10.747	10.652	10.737	10.952	11.068	11.044	10.995	11.044	11.217	11.144	11.022	11.097
"1015_s_at"	9.6142	9.3667	9.5295	9.6479	9.8444	9.8245	9.4582	9.5054	9.5758	9.5465	9.8727	9.6866	9.8291	9.2014	9.2258	9.4437	9.3786	9.2095	9.1759
"1016_s_at"	6.5282	6.4921	6.3306	5.9659	6.4502	6.2003	5.9638	6.4855	6.4565	6.2913	6.0898	6.3086	6.1903	6.5091	6.3138	6.0911	6.751	6.5779	6.3671
"1017_at"	7.0512	6.833	7.0929	7.0239	7.0445	6.7026	6.6965	6.8933	6.9776	7.2006	6.8047	6.9214	6.915	7.3497	7.8195	6.7137	7.2228	7.6982	7.3892
"1018_at"	9.962	9.8643	10.012	8.9354	9.1059	9.4445	8.98	10.18	9.8381	9.8143	9.2541	8.8669	9.1216	9.3282	9.2983	9.1021	9.2907	9.2814	8.9962
"1019_g_at"	10.396	10.243	10.625	9.2322	9.389	9.4164	9.3044	10.572	10.652	10.358	9.4792	9.3665	9.1701	9.2974	9.2555	9.5629	9.5032	9.2669	9.3864
"101_at"	10.416	10.013	10.122	10.36	10.391	10.23	10.349	10.188	10.242	10.145	10.196	10.349	10.317	10.74	10.709	10.756	11.144	10.851	10.916
"1020_s_at"	11.485	11.405	11.431	11.631	11.749	11.616	11.691	11.488	11.231	11.866	11.877	11.718	11.992	11.746	11.874	12.227	12.401	12.129	11.963
"1021_at"	7.6702	7.5625	7.5779	7.5233	7.4406	7.6015	7.6259	7.6592	7.7705	7.4601	7.6086	7.4804	7.3602	7.3293	7.0296	7.7334	7.6011	7.4801	7.2916
"1022_f_at"	7.102	7.2016	7.0722	6.5508	6.7216	6.6432	6.5222	7.4641	7.1262	7.0481	6.8146	6.7198	6.745	7.2325	7.1482	7.202	7.0266	6.8865	6.8911
"1023_at"	9.5438	9.7173	9.6063	9.6263	9.3683	9.6148	9.4821	9.5885	9.8284	9.5651	9.6408	9.5591	9.5665	9.4205	9.4537	9.5488	9.6663	9.5752	9.491
"1024_at"	9.9551	9.8965	9.8531	9.6994	9.5487	9.9475	9.6923	9.861	10.115	9.7392	9.8285	9.6557	9.635	9.7584	9.3579	9.5757	9.5318	9.2736	9.3203
"1025_g_at"	8.0997	8.2703	8.0727	7.901	8.0754	7.9561	7.8883	8.5103	8.724	8.1953	8.187	8.1613	7.8692	7.906	8.0382	7.9566	8.2053	7.8787	7.9635
"1026_s_at"	10.292	10.365	10.352	10.128	10.194	10.688	10.193	10.423	10.556	10.265	10.36	10.272	10.184	9.7289	9.9798	9.9031	10.024	9.8846	10.004
"1027_at"	9.2193	9.1794	9.0346	9.0611	8.9561	8.8642	9.0154	9.2614	9.3769	9.0316	8.9117	9.0057	8.7752	8.8359	8.6336	8.8225	9.0039	8.7732	8.8174
"1028_at"	8.2757	8.1397	8.1768	8.6832	8.4596	8.5579	8.4544	8.532	8.5132	8.2734	8.7164	8.5537	8.6141	8.2123	8.2336	8.1974	7.9994	8.3966	8.5457
"1029_s_at"	6.8608	6.725	6.9998	7.2043	7.0807	7.5443	7.3868	6.8873	6.9099	6.8868	7.1734	7.0111	7.1034	6.5709	6.9774	6.8371	7.5835	6.9117	7.0215
"102_at"	6.5678	6.5879	6.4591	6.7719	6.4714	6.4236	6.3704	6.7081	6.6286	6.4571	6.7265	6.3684	6.3958	6.39	6.2012	6.2453	6.626	6.3363	6.5204
"1030_s_at"	10.552	10.517	10.468	10.825	10.439	10.253	10.525	10.546	10.655	10.685	10.631	10.447	10.78	10.986	10.82	10.931	11.067	11.027	10.921
"1031_at"	8.3526	8.4292	8.4772	8.1555	8.518	7.9825	8.8624	8.0611	8.7225	8.7112	8.6911	8.5974	8.8609	9.116	8.9806	8.858	9.0174	8.9868	8.7787
"1032_at"	11.337	11.301	11.456	10.168	10.285	10.293	10.287	11.318	11.411	11.099	10.449	10.156	10.247	10.278	10.239	10.239	10.386	10.38	10.078
"1033_g_at"	9.1791	8.9159	8.8685	8.7818	8.6056	8.8777	8.5982	9.2467	9.1475	8.8236	8.9488	8.952	8.8949	8.572	8.5566	8.6862	8.6854	8.3096	8.523
"1034_at"	11.443	11.193	11.432	12.171	12.227	12.221	11.748	10.336	11.188	11.331	10.721	11.891	11.416	11.207	11.278	10.891	10.763	10.546	10.765
"1035_g_at"	12.128	11.979	12.358	12.556	12.701	12.71	12.109	11.408	12.193	12.069	11.101	12.472	11.838	11.886	12.062	11.163	11.091	10.848	11.297
"1036_at"	7.2211	7.7202	7.3194	6.8229	6.9509	7.49	7.2487	6.8791	7.2247	6.766	6.6193	7.3671	6.5564	7.6393	7.5383	6.9102	6.668	7.4107	7.2941
"1037_at"	6.9825	7.042	6.9031	6.7296	6.408	6.4989	6.4893	6.9238	7.2752	6.7717	6.6956	6.7313	6.4954	6.3633	6.6946	6.8726	6.5949	6.3422	6.7818
"1038_s_at"	10.984	11.166	11.224	11.532	11.458	11.392	11.845	10.183	10.211	10.626	10.851	11.757	11.018	11.53	11.551	10.951	10.405	11.61	11.524
"1039_s_at"	11.764	11.807	11.815	11.881	11.922	11.5	11.827	11.858	11.913	11.81	11.842	11.811	11.568	11.77	11.785	11.741	11.648	11.354	10.914
"103_at"	8.7622	8.6494	8.5473	8.7398	8.7998	8.7292	8.7271	8.8085	8.8141	8.6081	8.9192	8.7586	8.8381	8.4004	8.685	8.7269	9.0779	8.6467	8.7073
"1040_s_at"	8.9264	8.7404	8.7437	8.9221	8.798	8.7647	8.7976	8.8394	8.5849	8.9334	9.0527	8.8699	8.8624	9.2948	9.5018	9.367	9.3522	9.4915	9.4748
"1041_at"	8.7008	8.7844	8.6773	8.8235	9.0052	9.0246	8.8726	8.8742	8.9817	8.9265	8.8656	9.0396	9.0601	8.6105	8.487	8.5791	8.9523	8.7933	8.5581
"1042_at"	5.9846	5.9901	5.8542	5.7612	5.8065	5.7192	5.6724	5.8707	6.0729	5.8208	5.9126	5.8905	5.7905	5.6309	5.9072	6.0522	6.5064	5.6868	6.0448
"1043_s_at"	6.1814	6.2898	6.1093	6.4893	5.9095	6.0898	6.0577	6.3805	6.1456	6.1815	6.1587	6.2289	6.1183	6.3986	6.0649	5.8641	6.2149	6.2148	6.2513
"1044_s_at"	8.6696	9.0052	8.5664	8.5452	8.4709	8.6963	8.9401	8.3807	8.4373	8.6568	8.3807	8.7579	8.5489	8.977	8.6847	8.2741	8.7791	9.4307	9.2557
"1045_s_at"	9.3352	9.2313	9.1801	10.523	10.355	10.336	10.458	9.4039	9.1759	9.0249	10.389	10.666	10.508	9.0015	9.4897	9.6173	9.032	9.0617	9.1517
"1046_at"	8.8857	9.0634	9.0125	8.9517	9.0886	8.6035	8.9553	8.7509	8.8559	8.6667	9.2078	8.8693	8.5556	8.7584	8.6418	8.913	8.7708	8.7308	8.7748
"1047_s_at"	9.2227	9.3021	9.1494	9.3474	9.2116	9.3266	9.2396	9.5269	9.4206	9.2066	9.2096	9.28	8.962	9.0473	9.0536	9.3524	9.2303	8.9017	8.9315
"1048_at"	7.8292	7.8826	7.9005	7.736	7.874	7.7499	7.8519	7.8806	8.1373	7.8886	7.7971	7.9771	7.8975	7.6649	7.7468	7.6916	8.2381	7.9259	7.8279
"1049_g_at"	10.229	9.9856	10.06	9.978	9.7222	10.211	9.9409	10.18	9.9024	9.8382	10.155	9.9743	10.074	9.54	9.5107	9.7005	9.8394	9.5992	9.4459
"104_at"	8.5184	8.4687	8.4523	8.527	8.3051	8.4254	8.3853	8.577	8.4167	8.3515	8.336	8.4704	8.4209	8.387	7.8821	8.1403	8.3458	7.8039	8.3574
"1050_at"	5.6404	5.2802	5.2839	5.0051	5.3258	5.0739	5.0726	5.5869	5.3712	5.4552	5.1071	5.05	5.2308	5.4931	5.2435	5.6855	5.3899	5.0728	5.4995
"1051_g_at"	8.4831	8.424	8.7114	7.665	7.445	7.5505	7.24	8.7681	8.6585	8.3352	7.7475	7.5667	7.4223	7.8014	7.7558	8.0136	7.7832	7.6957	7.6979
"1052_s_at"	11.202	11.343	11.339	11.877	11.657	11.897	11.958	9.4565	9.6798	10.442	9.8258	11.516	10.909	11.759	11.957	11.577	11.646	11.855	11.684
"1053_at"	9.9452	9.3537	9.6942	9.7493	9.283	9.5191	9.6506	9.096	9.4432	9.7468	9.678	9.4323	9.4497	8.9905	9.1363	9.3106	9.4114	9.712	9.439
"1054_at"	8.0418	7.6789	7.7374	7.7484	7.7208	7.577	7.8025	7.8696	7.9604	7.8512	7.4922	7.7706	7.495	8.3651	8.0173	8.0286	8.0726	7.9151	7.4551
"1055_g_at"	9.2635	8.5491	8.9856	8.7211	8.7684	8.567	9.1492	8.4115	8.6753	9.0426	8.7227	9.0238	8.6463	9.4258	9.1932	9.0784	9.4271	9.3646	9.5998
"1056_s_at"	7.2167	7.6109	7.2888	7.5916	7.2896	7.2112	7.0312	7.5131	7.293	7.5829	7.4246	7.6849	7.7306	7.2543	6.8386	7.1893	7.7142	7.1173	7.1208
"1057_at"	8.9132	8.6966	8.3592	9.4296	10.061	10.087	9.1417	9.0942	9.1015	9.1631	9.0355	9.3969	9.0788	9.372	9.2625	9.6067	9.7237	9.5082	9.4999
"1058_at"	10.79	11.197	10.96	11.386	11.064	10.982	11.061	10.27	10.713	10.707	10.669	11.147	10.972	11.542	11.617	10.706	10.793	11.201	10.993
"1059_at"	6.5386	6.4529	6.4678	5.8503	5.6473	5.7924	5.9877	6.36	6.5583	6.4781	5.9617	6.1039	6.0857	6.139	6.4029	6.4358	6.4339	6.2432	6.1349
"105_at"	7.426	7.2615	7.1974	7.4056	7.2651	7.2572	7.3982	7.374	7.2882	7.1791	7.1244	7.2885	7.17	6.818	7.1964	7.1415	7.4595	6.8334	7.0772
"1060_g_at"	9.4423	8.9726	8.9804	8.3257	8.3447	8.2627	8.2366	9.2331	9.0235	8.8192	8.4085	8.1678	8.3065	8.6135	8.5736	8.7779	8.8858	8.4518	8.6036
"1061_at"	10.049	9.6914	9.3567	9.4267	9.3423	9.6491	9.5084	9.7249	9.8782	9.4576	9.5374	9.3788	9.3802	9.1408	9.369	9.5358	9.7015	9.3796	9.3189
"1062_g_at"	7.7689	7.857	7.6851	7.6017	7.6369	7.6578	7.341	7.912	7.7983	7.6917	7.4827	7.4128	7.5837	7.5566	7.3763	7.3992	7.833	7.5536	7.4262
"1063_s_at"	10.17	9.9994	10.323	9.5669	9.9088	9.4978	9.5303	9.975	9.8739	10.082	9.6961	9.563	9.6193	9.6846	9.6161	9.9002	9.9066	9.9062	10.024
"1064_at"	10.991	11.037	11.337	11.448	11.684	11.302	11.707	11.071	11.197	11.269	11.616	11.424	11.378	11.456	11.377	11.337	11.183	11.241	10.671
"1065_at"	7.8514	7.8816	7.6443	7.3953	7.4367	7.3939	7.2677	8.1357	8.0261	7.757	7.5938	7.3615	7.4094	7.2233	7.3165	7.293	7.7659	7.2497	7.308
"1066_at"	9.2079	8.8644	9.0688	9.0669	9.0979	9.3029	8.8762	9.2332	8.9302	9.0655	9.2536	9.1354	8.9543	9.1441	8.4967	8.3608	8.6172	8.646	8.6609
"1067_at"	8.1576	8.2727	8.1905	8.4236	8.224	8.3449	8.3398	8.284	8.3776	8.1115	8.8641	8.5818	8.2382	8.3261	8.2826	7.6172	8.164	8.2374	8.1816
"1068_g_at"	10.994	11.155	11.163	10.93	10.832	10.953	10.913	11.2	11.27	10.996	11.093	10.922	10.867	10.595	10.592	10.379	10.558	10.641	10.62
"1069_at"	7.2258	7.3363	7.2965	7.5021	7.4033	7.089	7.2003	7.6988	7.5639	7.174	10.521	7.4018	8.0069	7.4927	7.2213	9.2078	8.8582	7.1319	7.3683
"106_at"	8.7693	8.4818	8.3744	7.9895	8.3032	8.2491	8.3256	8.5654	8.549	8.214	8.2749	8.2115	8.1408	8.5478	7.7501	7.9004	8.2443	8.1653	7.9131
"1070_at"	9.1559	9.2892	9.3808	9.4968	9.3253	9.4799	9.4355	9.2773	9.1969	9.2862	9.4909	9.4811	9.3521	10.156	10.002	9.8289	9.8432	9.9814	10.055
"1071_at"	9.9017	9.8418	9.7272	9.6444	9.7748	10.001	9.7757	9.8819	10.035	9.7854	9.6446	9.8072	9.7089	9.8202	9.642	9.7687	9.9516	9.6943	9.5653
"1072_g_at"	9.6845	9.6403	9.5658	9.2808	9.3787	9.4549	9.2263	9.7348	9.7663	9.8205	9.3439	9.3666	9.2432	9.4296	9.2438	9.4378	9.4605	9.3781	9.2862
"1073_at"	13.536	13.59	13.339	13.779	13.62	13.66	13.945	13.335	13.449	13.372	12.961	13.893	13.416	13.536	13.45	13.249	12.962	13.587	13.574
"1074_at"	11.267	11.389	11.52	12.161	12.164	11.796	11.922	11.015	11.162	11.442	12.255	11.912	12.205	12.271	12.389	12.282	12.259	12.409	12.203
"1075_f_at"	6.5314	6.6333	6.6016	5.9141	6.2243	6.3421	6.0884	6.8024	6.8124	6.4445	6.3825	6.3768	6.2348	6.4401	6.4043	6.5273	6.5051	6.0601	6.47
"1076_at"	5.6914	5.8718	5.8891	5.682	5.7142	5.3843	5.341	5.634	5.782	5.8392	5.5144	5.4673	5.3955	5.6002	5.7079	5.5106	5.8353	5.542	6.0247
"1077_at"	5.4984	5.4366	5.4733	5.3356	5.3325	5.4048	5.2597	5.6281	5.3859	5.7194	5.596	5.4926	5.5258	5.4989	5.5844	5.6425	5.384	5.4018	5.2684
"1078_at"	6.4661	6.5166	6.593	6.3023	6.0813	6.1786	6.1331	6.4881	6.7535	6.4827	6.3675	6.3388	6.1706	6.4764	6.0063	6.5069	6.4133	6.2396	6.3002
"1079_g_at"	9.0025	8.9495	8.633	7.892	7.7298	7.8052	7.767	8.9558	8.8333	8.4442	7.7195	7.7445	7.7727	7.9352	7.846	8.1123	8.3981	8.208	7.792
"107_at"	9.9721	9.4975	9.631	9.8091	9.3427	9.5868	9.6715	9.8706	9.9296	9.623	9.5297	9.7652	9.5999	9.1013	9.1552	9.2636	9.4237	9.6545	9.0529
"1080_s_at"	7.8964	7.6866	7.7282	7.5908	7.4776	7.845	7.5459	8.1404	7.9264	7.7077	7.8294	7.7412	7.6415	7.4079	7.6355	7.3896	8.2547	7.4678	7.3452
"1081_at"	12.153	11.837	11.871	13.08	13.414	12.871	13.227	12.037	11.723	12.667	12.691	13.161	13.263	13.381	13.47	13.315	13.108	13.159	13.146
"1082_at"	7.7878	7.8799	8.094	8.3418	8.0685	7.962	7.9574	7.9494	7.9948	7.6921	8.1218	8.2142	7.8286	8.0385	7.9062	8.1647	7.9829	7.81	8.0155
"1083_s_at"	9.5587	9.5506	9.4337	9.149	9.1224	9.3341	8.9912	9.7297	9.602	9.4891	9.2698	9.3446	9.0676	9.6171	9.3927	9.2515	9.3314	9.258	9.3311
"1084_at"	8.9611	8.9521	9.095	9.2055	9.2303	9.2664	9.1669	8.8507	9.1309	9.068	9.6146	9.2654	9.5747	8.9632	8.8888	9.2142	9.0738	9.0462	8.905
"1085_s_at"	9.4331	9.2064	9.466	9.0383	9.0472	9.2002	8.9418	9.484	9.696	9.2412	9.1404	8.8525	8.8643	8.9967	9.1498	8.9873	9.3008	9.0865	8.807
"1086_at"	8.136	8.2424	8.0022	7.9493	7.9747	8.1435	7.6798	8.1894	8.1444	7.9293	7.8623	7.8823	7.9911	7.8414	7.7761	7.7694	7.9197	7.3304	7.4181
"1087_at"	8.9246	8.7665	8.9118	8.3282	8.3478	8.7881	8.5152	9.1321	9.1311	9.1039	8.9326	8.4894	8.5608	8.27	8.3365	8.5234	8.6052	8.4245	8.509
"1088_at"	8.1327	8.2459	7.9221	9.0043	9.0939	8.1485	8.6418	8.0653	6.98	8.44	9.052	8.9462	9.5415	8.5415	8.9266	9.6748	9.4568	8.6392	8.6332
"1089_i_at"	9.0631	8.7193	8.8072	9.0326	8.4993	8.5873	8.3026	9.4107	8.9193	8.6685	8.7251	8.4559	8.4282	8.9151	8.6954	8.6109	9.1134	8.6978	8.8511
"108_g_at"	10.968	10.861	10.924	10.255	10.404	10.502	10.255	10.971	10.821	10.839	10.311	10.203	10.317	10.335	10.225	10.394	10.46	10.145	10.311
"1090_f_at"	7.6347	7.5907	7.3617	7.1101	7.1663	7.3651	7.3665	7.4958	7.5092	7.4922	7.2785	7.3808	7.3003	7.3015	7.4073	7.2593	7.6185	7.143	7.2758
"1091_at"	11.804	11.832	11.907	11.713	11.653	11.75	11.658	11.871	11.806	11.682	11.905	11.709	11.687	11.66	11.469	11.452	11.579	11.452	11.549
"1092_at"	11.975	11.9	11.943	11.628	11.566	11.662	11.568	12.147	12.223	11.947	11.654	11.648	11.517	11.293	11.256	11.187	11.285	11.301	11.237
"1093_at"	6.8462	6.8657	6.8278	7.1697	7.5253	6.8562	7.281	6.8097	6.862	7.1656	7.5598	6.9705	7.4786	6.8664	7.2659	7.2266	7.108	6.7071	7.5412
"1094_g_at"	10.372	9.9654	10.047	9.9311	10.046	9.7093	9.7921	10.164	10.208	10.246	10.174	9.5251	10.125	9.7918	9.5848	10.011	10.06	9.9273	9.9239
"1095_s_at"	5.3482	5.3203	5.3742	5.2906	5.5444	5.2695	5.3111	5.3423	5.1498	6.0107	5.3648	5.6116	5.3201	5.8354	5.1091	5.5099	5.3577	5.389	6.4261
"1096_g_at"	9.3229	9.5396	9.3866	9.1128	8.9857	9.3275	9.0065	9.467	9.5271	9.2512	9.1616	9.1474	9.0827	8.9015	9.1931	8.9784	9.133	8.9823	9.0379
"1097_s_at"	8.9638	8.7052	8.7185	8.1106	8.157	8.4808	8.0224	8.9421	8.9215	8.7249	8.2736	8.3801	8.1441	8.3556	8.4238	8.4872	8.703	8.3729	8.6095
"1098_at"	6.1924	6.1067	5.9504	5.7544	5.9003	5.9957	5.8722	6.2318	6.0844	6.2921	5.9591	6.0108	5.7098	5.9492	6.2165	6.4401	6.7465	6.0354	6.0138
"1099_s_at"	8.0295	8.0688	7.9349	8.7227	9.9477	8.3388	8.8142	8.6553	8.4767	7.7156	8.8079	8.1377	8.2876	9.487	9.9348	10.856	10.507	8.5829	8.8314
"109_at"	11.158	10.887	10.763	11.405	11.515	11.469	11.463	10.712	10.772	11.102	11.315	11.411	11.391	12.017	12.017	12.009	12.165	12.207	12.199
"1100_at"	10.457	10.46	10.174	11.267	11.065	11.136	11.056	10.458	10.828	10.611	11.615	11.195	11.305	11.594	11.59	11.686	11.59	11.639	11.609
"1101_at"	9.361	9.2906	9.3447	9.4823	9.6916	9.5219	9.421	9.3466	9.3085	9.1566	9.5405	9.7839	9.5841	9.0663	9.2152	8.8471	9.0175	9.1201	9.3099
"1102_s_at"	10.136	10.08	9.8297	10.466	10.627	10.226	10.326	10.161	10.036	9.9151	9.9294	10.481	10.108	10.657	10.71	10.39	10.167	10.586	10.487
"1103_at"	8.7489	8.7304	8.9374	9.2864	9.1875	9.3355	9.2823	8.8171	8.8591	8.8407	9.1492	9.4505	9.1115	9.344	9.4033	8.7625	9.2356	9.5757	9.2345
"1104_s_at"	10.553	11.379	11.039	12.175	11.682	12.211	12.06	11.119	11.186	10.88	11.377	11.787	12.076	11.874	11.981	11.767	11.625	11.701	11.793
"1105_s_at"	11.326	11.064	11.323	10.315	10.291	10.39	10.281	11.263	11.176	10.967	10.348	10.422	10.332	10.502	10.465	10.679	11.007	10.749	10.775
"1106_s_at"	10.03	9.6419	9.6338	9.4009	9.2905	9.2208	9.3924	9.9627	9.9911	9.8686	9.5255	9.346	9.1309	8.9314	9.087	8.9835	9.6954	8.757	8.9837
"1107_s_at"	11.044	10.844	11.093	11.476	11.718	11.217	11.653	11.558	11.474	11.512	12.689	11.282	11.71	11.612	11.584	10.984	11.291	11.855	11.89
"1108_s_at"	9.3961	9.2096	9.1022	9.1208	9.074	9.5118	9.0598	9.4365	9.3527	8.9474	9.283	9.2421	9.2034	8.9077	9.1747	9.2583	9.4023	8.9671	9.0607
"1109_s_at"	9.0517	9.1131	8.9738	9.22	8.9538	9.2499	8.9591	9.4636	9.221	9.2418	9.6761	9.0732	9.0461	9.0638	8.8869	8.7171	9.206	8.4409	8.7106
"110_at"	10.768	10.697	10.706	10.515	10.711	10.818	10.664	11.86	11.263	11.062	10.947	10.698	10.679	10.116	10.328	10.499	10.683	10.078	10.343
"1110_at"	8.3718	8.0422	8.5336	7.9093	7.8261	7.7561	7.905	8.2626	8.3692	8.4012	8.1338	8.034	7.9159	7.944	7.847	7.7506	8.3894	7.9312	7.9111
"1111_at"	7.6183	7.4297	7.453	7.075	7.1391	7.1879	6.9867	7.7846	7.4648	7.3298	7.22	7.1357	7.1273	6.9915	6.9575	7.1176	7.2872	7.0217	6.9797
"1112_g_at"	9.8265	9.4123	9.3343	9.6448	9.6581	9.7966	9.6679	9.7341	9.5113	9.4068	9.9839	9.8176	9.728	9.142	9.3536	9.2916	9.4237	8.8856	9.226
"1113_at"	6.793	6.7654	6.7068	6.5588	6.7949	7.0021	6.5647	6.9193	6.7068	6.5517	6.7785	6.7798	6.7084	6.5581	6.5142	6.4329	7.1458	6.632	6.5638
"1114_at"	10.483	11.386	10.748	11.887	11.297	12.053	11.674	10.179	9.8807	10.298	10.001	11.891	11.768	10.932	11.279	10.971	11.179	11.012	11.251
"1115_at"	7.5226	7.7038	7.792	7.0957	7.1677	7.0692	6.9661	7.7227	7.6911	7.6245	7.2198	7.0955	6.774	6.9574	7.0421	7.2276	7.0104	7.199	7.1304
"1116_at"	9.1223	9.239	9.4382	8.5015	8.4096	8.2392	8.3406	9.2279	9.2956	9.1711	8.4296	8.4609	8.2159	7.7319	8.0295	8.2152	8.312	8.3037	8.6395
"1117_at"	8.646	8.9231	8.6795	9.168	9.411	9.1784	9.2901	8.7983	8.7712	8.953	9.1396	9.3825	10.072	9.6865	9.5127	8.9233	9.0271	9.1194	9.1223
"1118_at"	9.5305	9.8417	9.7568	9.8318	9.3291	9.4132	9.2963	9.3111	9.2191	9.2259	9.1738	9.5464	9.3077	8.9179	8.9804	8.7918	9.0011	8.9079	9.3644
"1119_at"	10.779	11.14	10.926	10.558	10.749	10.249	10.581	10.435	10.652	10.901	10.491	10.587	10.543	10.603	10.66	10.819	11.055	10.777	10.686
"111_at"	10.414	10.52	10.292	11.181	10.998	10.744	10.943	10.719	10.703	10.555	11.074	11.127	11.178	10.566	10.344	10.459	10.536	10.413	10.435
"1120_at"	9.9088	10.636	10.099	10.989	10.52	10.983	10.784	9.701	10.185	10.164	10.751	10.498	11.421	10.983	11.231	10.931	11.014	11.279	11.279
"1121_g_at"	9.2285	9.8762	9.3288	10.751	10.182	10.694	10.415	9.2408	9.475	9.2131	10.402	10.413	11.129	10.976	11.062	10.915	10.991	11.193	11.154
"1122_f_at"	11.35	11.222	11.33	10.962	10.769	11.005	10.917	11.433	11.376	11.301	10.816	10.864	10.876	10.698	10.384	10.71	10.743	10.5	10.816
"1123_at"	9.843	9.6092	9.9182	9.124	9.0925	9.2083	9.0259	9.7136	9.9211	9.732	9.322	9.1805	9.2365	9.0437	9.0532	9.08	8.9974	9.0082	9.0296
"1124_at"	9.6344	9.4283	9.8087	9.8696	9.7756	9.9531	9.8242	9.9289	9.8586	9.6324	9.6017	9.959	9.93	9.6361	9.4232	9.5437	9.4757	9.4359	9.6973
"1125_s_at"	7.9915	7.7955	8.0976	7.7308	7.9656	7.7834	7.7301	7.9844	7.9826	7.9498	7.8714	7.5513	7.4202	7.7535	7.6363	7.7834	7.8648	7.3602	7.4632
"1126_s_at"	10.457	10.188	10.638	12.089	12.428	12.186	12.296	10.045	10.352	10.641	12.64	11.387	12.172	12.628	12.517	11.918	11.812	12.309	12.342
"1127_at"	10.983	11.101	11.264	10.603	10.502	10.598	10.547	11.205	11.329	11.199	10.633	10.516	10.496	10.511	10.422	10.516	10.495	10.295	10.184
"1128_s_at"	8.8992	8.7833	8.7322	8.6426	8.6479	8.8119	8.7009	9.1158	9.1746	8.8609	8.8918	8.8034	8.7551	8.5695	8.5006	8.6725	8.815	8.7078	8.7718
"1129_at"	8.6539	8.5805	8.8812	8.5383	8.3802	8.8678	8.6323	8.62	8.8609	8.8383	8.6512	8.5437	8.6009	8.8981	8.4581	8.7289	8.5069	8.6846	8.6828
"112_g_at"	7.4714	7.2463	7.3434	7.1094	7.0217	7.028	6.8923	7.3161	7.6729	7.1979	7.0674	7.0173	6.9651	7.0873	6.8568	6.8497	6.8583	6.9336	6.9653
"1130_at"	11.279	11.613	11.338	11.921	11.838	11.589	11.919	11.809	11.806	11.816	12.563	11.923	12.284	11.946	11.87	12.175	12.101	11.795	11.769
"1131_at"	12.013	12.141	12.154	12.312	11.988	11.994	12.206	11.813	11.834	12.174	12.09	12.077	12.22	12.043	11.97	11.855	11.84	11.885	11.823
"1132_s_at"	9.6022	9.5895	9.4959	9.547	9.6197	9.6594	9.5049	9.4983	9.5601	9.2988	9.8245	9.75	9.7173	9.0843	9.2551	9.367	9.1811	9.1404	9.2612
"1133_at"	7.9061	7.6614	7.6841	7.9475	7.9426	8.2196	7.6999	7.9291	7.8307	7.6459	8.183	8.0701	8.049	7.8242	7.6794	7.1949	7.9196	7.9707	7.6276
"1134_at"	10.534	10.452	10.398	10.472	10.415	10.418	10.304	10.646	10.683	10.507	10.657	10.468	10.567	10.347	10.314	10.4	10.556	10.245	10.368
"1135_at"	11.564	11.505	11.655	11.688	11.561	11.487	11.66	11.193	11.972	11.459	11.697	11.516	11.523	11.814	11.839	11.169	11.366	12.026	12.029
"1136_at"	10.97	10.706	11.229	10.425	10.505	10.268	10.434	10.695	10.828	10.817	10.561	10.361	10.524	11.021	10.996	10.882	10.87	10.889	10.998
"1137_at"	10.219	10.725	10.562	10.98	10.211	10.58	10.767	10.667	10.591	10.175	11.28	11.127	11.625	10.155	10.322	10.741	10.652	10.58	10.69
"1138_at"	11.688	11.294	11.235	11.847	12.343	11.44	11.626	11.27	11.318	12.019	11.481	11.573	11.762	11.845	11.774	12.595	12.544	11.814	11.819
"1139_at"	9.2958	8.8969	9.2294	8.9573	8.9205	8.9717	8.8834	9.3046	9.102	8.9829	8.9901	8.8323	8.528	8.7922	8.6583	8.338	9.1038	8.2465	8.828
"113_i_at"	7.9801	7.8805	7.9003	7.8038	7.6611	7.8273	7.5386	8.0599	7.9971	7.9751	7.9378	7.7876	7.9947	7.9295	7.8668	8.1006	7.934	7.7007	8.3402
"1140_at"	9.1343	9.4107	9.2188	10.103	10.303	9.9237	10.046	9.2543	9.3021	9.4862	10.389	10.194	10.426	10.197	10.038	10.317	10.129	9.9522	10.057
"1141_at"	8.7602	8.9164	8.7339	8.3921	8.269	8.3521	8.4887	9.0281	9.2059	8.8421	8.6946	8.6418	8.3357	8.1803	8.1406	8.0584	8.1818	7.857	8.0816
"1142_at"	9.7698	9.7802	9.6264	9.1963	8.9897	9.0604	9.1411	9.579	9.6339	9.6235	9.0393	8.9693	9.0233	9.2696	8.9481	8.8504	8.9316	9.5232	9.2621
"1143_s_at"	8.0295	7.6592	8.1138	8.2142	7.8323	7.9013	8.3002	7.4857	7.7974	7.608	7.6641	8.0732	7.4294	7.5164	7.8753	7.5592	7.8934	8.2931	8.146
"1144_at"	7.7048	7.7091	7.649	7.38	7.3828	7.4025	7.4101	7.8537	7.7221	7.8227	7.6526	7.4891	7.6994	7.1975	7.1941	7.3639	7.3519	7.3487	7.3151
"1145_g_at"	8.6884	8.4244	8.757	8.8467	8.7638	8.7971	8.7362	8.4978	8.3638	8.4576	8.4465	8.7842	8.5628	8.6653	8.2006	8.5278	8.8035	8.3127	8.3032
"1146_at"	9.1582	8.9138	9.0611	8.9069	8.685	8.6686	8.6598	9.395	9.0949	8.9552	8.6657	8.8008	8.9577	8.5088	8.1812	8.2025	8.3373	8.168	8.4719
"1147_at"	11.335	11.111	11.412	12.847	12.539	12.059	12.337	10.501	10.6	11.206	10.1	12.62	11.996	12.197	12.581	12.126	11.94	12.171	12.135
"1148_s_at"	8.3647	8.129	8.0203	7.379	7.4665	7.517	7.6791	8.052	7.9878	7.9669	7.7186	7.7287	7.6605	7.7629	7.8942	7.7691	8.0126	7.8024	7.5924
"1149_at"	7.8618	7.8353	7.887	8.05	8.1785	8.3292	8.1549	8.241	8.0921	7.8001	8.2784	8.4718	8.188	7.9918	7.8813	8.2295	8.3707	8.1426	8.1976
"114_r_at"	8.5516	8.1333	8.1917	8.7066	8.582	8.7498	8.6361	8.8251	8.3571	8.2583	8.843	8.7793	8.6173	8.4654	8.8828	8.9301	9.1432	8.8146	8.9292
"1150_at"	7.3516	7.0815	7.1959	7.1411	7.158	7.4074	7.1434	7.3427	7.4407	7.4899	6.9672	7.5476	7.3327	6.9639	6.8713	7.2836	7.4374	7.1298	7.2733
"1151_at"	13.535	13.3	13.535	13.63	13.556	13.561	13.679	12.777	13.391	13.374	13.107	13.541	13.585	13.634	13.612	13.585	13.628	13.605	13.599
"1152_i_at"	7.6587	7.3472	7.4805	8.612	8.3915	8.9275	8.6585	7.5756	7.5336	7.6969	9.2699	8.7499	8.5652	7.751	7.3755	7.9404	8.4597	7.7756	7.2825
"1153_f_at"	12.098	12.011	11.956	11.759	11.741	11.803	11.699	12.159	12.033	11.922	11.723	11.733	11.631	11.497	11.273	11.548	11.475	11.371	11.424
"1154_at"	10.545	10.115	10.235	10.895	10.689	10.577	10.84	10.184	10.437	10.414	10.859	10.716	10.795	11.293	11.278	11.472	11.55	11.176	11.282
"1155_at"	10.516	10.516	10.254	9.8153	9.8246	9.8491	9.7217	10.605	10.505	10.229	9.8688	9.8407	9.7692	9.7346	9.9024	9.9363	9.9367	9.8718	9.8524
"1156_at"	8.8373	8.6949	8.8483	8.793	8.6315	8.9172	8.637	8.7175	8.6555	8.4664	8.6525	8.5344	8.3673	8.4198	8.6491	8.2831	8.6442	8.5982	8.5529
"1157_s_at"	9.325	8.9393	8.7505	9.0611	8.8816	8.5573	8.9392	8.853	9.1729	8.7591	9.1385	8.859	8.853	8.7574	8.903	8.909	9.0646	8.8715	8.9441
"1158_s_at"	12.168	11.716	11.699	12.372	12.331	12.392	12.092	11.966	12.099	12.05	12.605	12.283	12.557	12.194	12.207	12.387	12.572	12.235	12.311
"1159_at"	5.5794	5.5445	5.4369	5.6523	5.2858	5.1827	5.4071	5.6099	5.6139	5.3641	5.1277	5.4792	5.6658	5.52	5.5983	5.3436	6.2878	5.7963	5.4838
"115_at"	14.028	14.05	13.413	14.222	14.206	14.181	14.179	14.049	13.977	14.056	14.241	14.157	14.165	13.82	13.621	14.035	13.822	12.431	12.894
"1160_at"	11.414	11.255	11.196	12.311	12.052	11.934	12.195	11.102	11.358	11.453	12.235	12.205	12.23	12.143	12.318	12.482	12.526	12.393	12.501
"1161_at"	13.783	13.805	13.623	14.14	14.123	14.118	14.159	13.609	13.828	13.844	14.1	14.125	14.13	14.139	14.15	14.166	14.122	14.125	14.163
"1162_g_at"	9.7922	10.012	9.9628	10.773	10.63	10.581	10.561	9.9028	9.9044	10.077	10.579	10.646	10.424	10.407	10.516	10.308	10.359	10.519	10.69
"1163_at"	8.2568	8.4132	8.3262	8.28	8.3621	8.1746	8.4099	8.3289	8.4035	8.6313	8.1289	8.487	8.2982	8.3742	8.2136	8.0276	8.2169	8.4278	8.4359
"1164_at"	8.972	8.9425	9.0216	8.99	8.9838	8.7559	8.9097	8.7735	8.9259	8.847	8.7267	8.8309	8.8245	8.956	8.8759	9.046	8.6586	9.1686	8.9887
"1165_at"	6.5112	6.231	5.9915	6.2437	6.8462	6.1176	6.7759	6.2748	6.3493	6.1665	5.9474	5.9804	7.8461	6.0222	5.8769	6.4912	6.7315	6.1977	6.1191
"1166_at"	12.637	12.649	12.54	13.015	13.155	12.951	13.006	12.665	12.84	12.848	13.293	13.005	13.163	13.121	13.195	13.654	13.347	12.996	13.056
"1167_s_at"	11.547	11.346	11.61	10.843	10.859	11.109	10.743	11.627	11.551	11.202	10.855	10.688	10.687	10.87	10.653	10.865	11.077	10.585	10.594
"1168_at"	7.3328	7.2686	7.1574	6.5242	6.7863	6.9311	6.9227	7.506	7.3874	7.1834	7.2045	7.0334	7.1332	6.7007	6.8161	6.9094	7.0946	6.8048	6.8807
"1169_at"	9.3804	9.017	9.3561	8.6251	8.5866	8.5779	8.3784	9.5974	9.1235	9.1173	8.5232	8.3902	8.3863	8.2566	8.5541	8.6535	9.0207	8.7734	8.4704
"116_at"	7.8232	7.6226	7.7301	7.8792	8.1993	8.2385	8.2758	7.622	7.414	7.6653	8.0058	8.0969	8.0543	7.3336	7.5446	7.7046	7.7826	7.4583	7.182
"1170_at"	9.1149	9.0695	9.2294	8.5404	8.5676	8.5497	8.504	9.1141	9.2612	9.0519	8.4473	8.5454	8.2975	8.5012	8.3308	8.2806	8.5792	8.3796	8.4496
"1171_s_at"	9.3301	9.4326	9.5881	9.3124	9.0459	9.4398	9.286	9.5603	9.7474	9.5322	9.2577	9.3059	9.0571	9.1697	9.1647	9.2658	9.0274	9.253	9.3548
"1172_at"	8.6389	8.7455	8.7233	8.2522	8.1264	8.4136	8.394	8.5225	8.5927	8.5025	8.3555	8.411	8.4304	7.8818	8.0189	8.0473	8.2999	8.3258	8.2879
"1173_g_at"	12.273	13.153	12.764	13.707	13.621	13.146	13.437	12.143	11.663	12.224	12.288	13.576	13.243	13.629	13.457	13.094	13.211	13.722	13.628
"1174_at"	8.2056	8.0853	8.0314	7.485	7.3896	7.447	7.5268	8.2313	8.1473	8.0952	7.6568	7.625	7.5015	7.481	8.0391	7.4348	7.5258	7.4847	7.8163
"1175_s_at"	7.321	7.2081	7.1002	6.5211	6.5745	6.3874	6.3895	7.1332	7.1158	6.975	6.498	6.4543	6.3607	6.9459	6.5435	6.4732	6.8729	6.5427	6.6765
"1176_at"	9.2505	8.9747	8.8877	8.372	8.1958	8.2885	8.1226	9.273	8.9941	9.0026	8.4761	8.1515	8.2096	8.0819	8.1624	8.6356	8.5778	8.368	8.2807
"1177_at"	9.1442	9.0338	9.1337	8.3778	8.9772	8.6257	8.6664	9.3544	9.2654	9.2071	8.7111	8.3367	8.7194	9.2016	8.7588	9.1504	9.3644	8.9493	8.9565
"1178_at"	7.0521	6.6783	7.2399	7.6027	7.881	7.1698	7.3683	6.6849	7.2579	7.3932	7.1477	7.2936	6.9056	7.5302	7.4606	7.2193	7.2591	7.6732	7.8603
"1179_at"	13.817	13.889	13.938	14.156	14.122	14.098	14.152	13.202	13.204	13.734	14.072	14.13	14.128	14.098	14.128	14.115	14.083	14.111	14.11
"117_at"	9.1713	8.9646	8.9868	8.8903	8.8124	9.2208	8.9208	9.1484	8.9962	9.0349	8.9924	8.9409	8.9347	8.7192	8.8293	8.9306	9.0058	8.7166	8.5883
"1180_g_at"	14.118	14.122	14.105	14.194	14.183	14.193	14.228	14.01	13.931	14.004	14.156	14.206	14.187	14.187	14.184	14.169	14.142	14.166	14.142
"1181_at"	10.229	10.045	10.117	10.491	10.461	10.436	10.411	10.061	10.022	10.173	10.378	10.29	10.344	10.254	10.326	10.267	10.449	10.612	10.549
"1182_at"	6.3722	6.6701	6.7327	5.7655	5.9288	5.9104	5.966	6.2892	6.7714	6.4299	6.7104	6.4916	5.8411	5.8843	6.4486	6.1944	6.959	6.0615	6.4508
"1183_at"	7.6602	7.5116	7.7339	7.5442	7.4196	7.8131	7.5736	7.7752	7.4909	7.5907	7.4784	7.4912	7.6577	7.5065	7.1749	7.286	7.7171	7.2775	7.7565
"1184_at"	11.436	11.911	11.424	11.996	11.977	11.871	12.019	11.062	11.111	11.765	12.272	11.625	11.991	12.275	12.28	12.613	12.675	12.507	12.514
"1185_at"	10.339	10.09	10.124	9.9726	9.8195	10.089	9.9947	10.256	10.203	9.8508	10.157	9.9597	9.8892	9.547	9.5938	9.4269	9.7358	9.3588	9.7113
"1186_at"	6.3423	6.2222	6.2404	6.6239	6.236	6.3374	6.137	6.3537	6.3718	6.1764	6.3671	6.4999	6.2757	6.1973	6.1788	6.6331	6.308	6.9257	6.9893
"1187_at"	10.064	9.8858	9.5879	9.7357	9.7719	9.95	9.5728	9.9516	9.9634	9.7134	9.7347	9.7166	9.6105	9.6651	9.9255	9.7756	9.756	10.008	9.8258
"1188_g_at"	8.8027	8.8186	8.6594	8.6296	8.3464	8.4283	8.5957	9.1823	9.0239	8.8567	8.4613	8.6373	8.5035	8.4562	8.5131	8.5207	8.3258	7.9888	8.4206
"1189_at"	9.3697	9.3725	9.3048	9.7984	9.5698	9.6653	9.8646	9.6784	9.9245	9.5709	9.6329	9.8838	9.806	10.254	10.11	10.829	10.332	10.138	10.225
"118_at"	8.5216	8.4197	8.2812	8.4169	8.3805	8.5307	8.2053	8.4719	8.5027	8.2122	8.6031	8.5988	8.3378	8.1195	8.278	8.3648	8.5279	8.476	8.4054
"1190_at"	6.7953	7.3604	6.8925	7.8362	8.0949	7.7502	7.4639	7.6762	7.3989	7.0143	9.1209	7.8685	8.3151	7.0813	7.0422	7.2548	7.3576	6.644	7.3238
"1191_s_at"	10.903	11.136	10.908	11.76	11.701	11.426	11.777	10.969	11.188	11.347	11.845	11.691	11.693	11.93	12.008	12.155	11.964	11.942	12.149
"1192_at"	10.44	10.742	10.468	11.302	11.292	10.943	11.543	10.576	10.709	10.835	11.263	11.273	11.399	11.263	11.346	11.367	11.318	11.399	11.256
"1193_at"	9.4892	9.582	9.4773	9.145	9.1355	9.4549	9.2469	9.6501	9.5351	9.5697	9.4866	9.2703	9.2676	8.8898	9.0353	9.2524	9.4765	9.1639	9.1421
"1194_g_at"	8.0964	8.1382	8.0651	8.2873	8.1535	8.1125	8.0917	8.2763	8.2908	8.1984	8.3285	8.2717	8.2729	8.125	7.8534	7.9849	8.0046	8.1034	7.9837
"1195_s_at"	8.6944	8.8905	8.6427	8.9858	9.0426	8.865	9.3728	8.691	9.0929	8.7194	8.9831	9.1484	8.7319	8.9954	8.8014	8.5717	8.493	9.0277	8.8259
"1196_at"	9.6211	9.513	9.7082	10.033	9.8253	9.7896	9.8721	9.6728	9.7703	9.3715	9.5271	9.9063	9.6123	10.398	10.468	10.299	10.371	10.195	10.209
"1197_at"	9.8618	10.871	11.342	10.096	7.7799	8.4289	9.8497	10.205	12.097	11.356	9.5097	11.263	9.5248	10.57	10.837	10.781	10.599	11.328	11.584
"1198_at"	5.4109	5.2894	5.487	5.298	5.2266	5.2143	5.1958	5.5976	5.3136	5.5637	5.2379	5.3421	5.5022	5.2288	5.3852	5.4877	5.9947	5.4332	5.7671
"1199_at"	13.418	13.357	13.061	13.878	13.829	13.808	13.919	12.707	13.205	13.31	13.856	13.851	13.863	13.883	13.915	13.95	13.934	13.882	13.889
"1200_at"	8.7149	8.8024	8.6582	8.9043	9.0439	9.2297	8.8601	9.1425	9.0404	8.8548	9.0119	9.0685	8.8429	8.8769	8.8505	8.714	8.9878	8.5941	8.8179
"1201_at"	7.9379	8.0901	8.14	8.0062	7.844	8.1931	7.7381	8.6729	8.8826	8.5532	7.8775	8.0531	7.7414	7.7617	7.8895	8.2598	9.1604	7.9442	8.2242
"1202_g_at"	9.5233	9.643	9.594	8.5132	8.5976	8.7956	8.4731	10.115	10.279	9.9253	9.0008	8.7067	8.6905	8.5127	8.4838	9.3438	9.5456	8.9523	8.9298
"1203_at"	8.1811	8.0736	7.77	8.0064	8.1254	8.371	8.1315	8.2135	8.4611	7.6868	8.1463	8.3335	8.1467	7.949	8.0344	8.0018	8.0831	8.1181	8.2763
"1204_at"	8.1241	7.8668	7.8371	7.7654	7.7917	8.038	7.6949	7.7716	7.7505	7.5676	7.7263	7.741	7.7765	7.7429	7.7885	7.136	7.756	7.3605	7.7709
"1205_at"	7.5709	7.4511	7.2477	7.7054	7.6689	8.0518	7.986	7.5358	7.6732	7.3557	8.0618	7.9144	7.9527	7.5254	7.5061	7.2465	7.6281	7.2997	7.3189
"1206_at"	10.204	10.179	10.114	10.41	10.494	10.432	10.366	10.352	10.323	10.351	10.606	10.546	10.575	10.643	10.812	10.517	10.852	10.649	10.747
"1207_at"	8.6666	8.4791	8.8027	7.7744	8.081	7.8095	7.7505	8.5589	8.7013	8.3878	7.6075	7.6882	7.9508	7.7624	7.9166	8.4554	7.8977	7.5297	7.7507
"1208_at"	9.7031	9.4651	9.7058	9.5652	9.6879	9.8572	9.4014	9.7888	9.5098	9.5519	9.4546	9.511	9.581	9.423	9.3002	9.1532	9.5662	9.2968	9.5439
"1209_at"	8.2743	8.2187	8.2016	8.1653	8.1223	8.2863	8.3221	8.4307	8.3169	8.3835	8.4788	8.1763	8.2692	8.3848	8.2107	8.4183	8.4517	8.2185	8.3181
"120_at"	10.183	10.094	9.8662	9.9868	10.791	9.4905	9.682	11.175	10.984	10.647	10.643	9.6508	8.5991	9.1845	9.1322	9.4949	9.4788	9.5607	9.5618
"1210_s_at"	10.028	9.9539	9.8214	10.127	10.256	10.323	10.099	10.027	10.045	9.9249	10.369	10.127	10.12	9.7852	9.8923	9.879	9.9633	10.024	9.9226
"1211_s_at"	10.03	10.227	9.8519	10.945	11.123	11.039	10.758	10.207	9.7302	10.049	10.775	11.005	10.494	11.223	11.13	10.588	10.764	11.459	11.143
"1212_at"	9.8923	9.9252	9.6191	10.344	10.035	10.269	10.36	9.8058	9.6253	9.4663	9.9437	10.2	10.286	10.322	10.349	10.002	10.119	10.303	10.338
"1213_at"	9.6058	9.0664	9.0717	9.3016	9.4071	9.0993	9.5857	8.733	8.5771	8.7329	8.7515	9.2253	9.0445	9.4311	9.5197	8.6049	8.6119	9.2504	9.1526
"1214_s_at"	7.1774	6.778	6.5989	6.5036	6.4455	6.8177	6.6967	6.9703	6.7856	6.7043	6.5185	6.8411	6.5731	6.4095	5.9151	6.5405	7.5352	6.2592	6.4663
"1217_g_at"	6.7459	6.4734	6.4564	6.6688	6.1222	6.4377	6.1971	6.7016	6.7596	6.5065	6.5748	6.3275	6.2582	6.3825	6.4596	6.273	6.8183	6.6573	6.4766
"1218_at"	10.052	10.325	9.9412	10.327	10.392	10.475	10.346	10.296	10.161	10.436	10.404	10.488	10.461	9.893	10.219	10.338	10.199	9.9754	10.181
"1219_at"	9.3924	9.2618	9.5274	9.5198	9.5092	9.5431	9.0164	9.46	9.4854	8.9965	9.3646	9.2557	9.2512	9.3405	9.4263	9.3222	9.4026	9.4967	9.8654
"121_at"	12.385	12.227	12.182	11.647	11.298	11.318	11.441	12.23	12.173	12.133	11.41	11.4	11.653	11.395	11.251	11.308	11.447	11.183	11.333
"1220_g_at"	9.0147	9.0165	9.0284	9.4345	9.1689	9.1912	9.0821	9.1823	9.1325	9.2475	9.2685	9.1996	9.166	9.3516	9.2767	8.9507	8.9219	9.1565	9.3422
"1221_at"	9.0528	8.5795	8.7349	9.6761	9.6055	9.6066	9.4214	9.0621	8.9593	8.7246	9.5603	9.5142	9.5319	8.8931	8.5513	8.8356	9.0221	8.5207	8.7522
"1222_at"	6.9853	6.9644	6.7521	7.2386	7.1458	7.1429	7.2855	6.8773	7.2682	7.0589	7.4422	7.1275	6.9937	7.2298	7.2481	6.7578	7.2465	7.3518	7.5116
"1223_at"	9.2489	9.2092	9.1975	9.218	9.1827	9.3131	9.2516	9.3921	9.2783	9.1994	9.3348	9.3914	9.4477	9.3373	9.0251	9.0195	9.254	9.1029	9.1992
"1224_at"	10.663	10.188	10.026	10.59	10.738	10.545	10.414	10.489	10.359	10.267	10.579	10.605	10.65	10.335	10.442	10.595	10.534	10.424	10.485
"1225_g_at"	11.16	10.731	10.646	11.519	11.58	11.435	11.195	10.96	10.835	11.022	11.316	11.492	11.417	11.05	11.13	11.083	11.373	11.233	11.236
"1226_at"	9.242	8.3901	8.3515	8.4702	8.9341	8.8636	8.8018	8.4021	7.5395	7.531	8.225	8.7649	8.8203	8.8045	8.887	8.8935	8.5171	8.48	8.5357
"1227_g_at"	8.9478	8.5934	8.7113	9.1818	9.2419	9.2992	9.2741	8.7786	8.4845	8.1478	8.9688	9.1881	9.317	9.1661	9.1218	9.1867	9.1478	8.8372	9.3171
"1228_s_at"	10.159	10.028	9.9931	9.9201	10.062	9.7067	10.035	9.9524	9.8601	9.8275	9.7936	9.803	9.7749	10.284	10.134	10.229	10.574	10.287	10.269
"1229_at"	9.0047	8.4696	8.8445	8.8668	9.1834	8.7259	8.351	8.8779	8.8199	8.6457	8.472	8.4829	8.5787	9.4714	9.3377	8.9488	9.1094	9.5605	9.3841
"122_at"	8.3671	8.2467	8.4254	7.9477	8.2162	7.9912	7.9912	8.178	8.4482	8.4	8.0977	7.972	8.4083	8.0804	7.9522	8.4179	8.1326	7.8245	7.9999
"1230_g_at"	10.351	9.8659	9.9566	9.9966	10.305	10.129	9.8019	10.243	10.139	10.003	9.9875	9.768	9.7334	10.983	10.752	10.263	10.621	10.867	10.78
"1231_at"	7.4354	7.5515	7.5061	7.4003	7.2827	7.1489	7.5889	7.5001	7.697	7.4567	7.1481	7.3851	7.4501	7.5338	7.7754	7.7782	7.3331	7.5889	7.7323
"1232_s_at"	11.952	12.121	12.431	10.795	11.373	11.146	10.823	9.1825	11.189	12.339	10.011	11.353	11.954	11.737	12.03	10.12	10.287	12.34	11.96
"1233_s_at"	11.661	11.743	11.836	11.211	11.725	11.699	11.282	11.851	11.914	11.637	11.976	11.287	11.565	11.342	11.416	11.617	11.743	11.718	11.868
"1234_at"	7.7321	7.8379	8.1492	7.9528	7.6241	7.581	7.631	7.6257	7.7639	7.4053	7.6987	7.8707	7.7605	8.196	7.7331	7.3044	7.195	8.2998	8.2885
"1235_at"	12.873	12.828	12.895	13.127	13.069	13.112	13.1	13.082	12.987	12.993	13.258	13.12	13.152	13.37	13.377	13.367	13.17	13.219	13.133
"1236_s_at"	9.1768	9.0128	9.3809	9.1203	8.9814	9.0721	9.022	9.4244	9.3853	9.1183	9.3569	9.1175	9.153	8.6709	9.2318	9.2005	9.0456	9.0333	9.1147
"1237_at"	12.62	12.853	12.028	13.481	12.953	12.265	13.669	12.568	12.757	12.314	13.801	13.605	13.714	12.649	12.619	13.545	13.531	12.837	12.911
"1238_at"	10.932	10.838	10.571	10.946	11.19	11.048	10.926	10.557	10.761	10.836	10.883	10.946	10.898	11.264	11.094	10.956	10.901	11.6	11.497
"1239_s_at"	8.471	7.8396	7.9426	7.9681	8.0729	8.1074	8.4718	8.2566	8.1679	8.0356	8.2515	8.0711	8.048	8.0085	7.6966	7.4064	7.9712	7.8595	8.0832
"123_at"	8.8033	9.2079	8.8709	9.5947	8.9058	9.5923	9.4823	8.5532	8.843	8.7303	8.7334	9.3184	9.4864	10.151	10.513	10.241	10.049	10.188	10.349
"1240_at"	9.5106	9.5017	9.6492	9.4779	9.2657	9.3737	9.3229	9.6766	9.3035	9.7087	9.5569	9.5037	9.3751	9.0738	8.9535	9.0231	9.3531	8.919	9.2949
"1241_at"	12.046	11.99	12.055	13.23	13.373	13.182	13.296	11.961	12.11	12.459	13.302	13.155	13.311	13.474	13.36	13.407	13.291	13.312	13.321
"1242_at"	10.703	10.559	10.626	10.984	10.734	10.771	10.688	11.044	10.932	10.881	10.838	10.751	10.908	10.637	10.672	10.756	11.086	10.689	10.725
"1243_at"	10.929	11.581	11.023	12.408	12.436	12.163	12.321	11.329	11.276	11.014	12.708	12.828	12.802	11.932	12.136	11.884	11.864	12.352	12.338
"1244_at"	10.64	10.623	10.693	10.641	10.461	10.561	10.478	10.247	10.204	10.234	10.069	10.412	10.436	9.843	9.876	9.6194	9.7054	9.7289	9.6686
"1245_i_at"	8.058	7.9884	8.0538	7.5971	8.3805	8.1422	8.4021	7.7693	8.1967	7.5554	8.0583	8.0488	7.9978	7.841	7.7424	7.5859	7.6555	7.5972	7.8544
"1246_at"	11.283	10.864	11.061	10.644	10.741	11.078	10.67	11.305	10.974	10.907	10.771	10.933	10.617	10.554	10.607	10.795	10.942	10.551	10.779
"1247_g_at"	8.425	8.3391	8.2671	9.0258	9.1089	9.083	9.1537	8.4294	8.6427	8.3365	9.0904	9.2934	9.1421	8.6028	8.8524	8.363	8.5406	8.5712	8.6238
"1248_at"	10.762	10.819	10.752	11.385	11.068	10.939	11.136	10.666	10.939	11.029	11.25	11.259	11.402	11.434	11.488	11.867	11.882	11.616	11.62
"1249_at"	7.0136	6.9971	7.2692	6.7182	6.7923	6.8843	7.1011	6.8403	7.056	6.4592	7.021	7.4291	7.5448	6.8675	6.5933	6.5333	6.2928	6.3747	6.9915
"1250_at"	9.4234	9.1861	9.5113	9.2993	9.5287	9.3218	9.7913	9.0799	9.4308	9.3913	9.2689	9.3904	9.42	9.602	9.3611	9.3176	9.262	9.2301	9.5155
"1251_g_at"	9.0534	9.3714	9.179	9.0464	9.0458	9.197	8.8379	9.438	9.3504	9.1183	9.1208	8.8458	8.8914	8.6479	8.8462	8.6763	8.8864	8.8817	8.7872
"1252_at"	12.045	12.461	12.292	12.95	12.94	13.02	12.922	12.012	12.441	12.139	12.507	13.059	12.79	13.256	13.17	12.458	12.539	12.917	12.901
"1253_at"	9.7646	9.5888	9.4882	10.16	10.141	9.9776	10.315	9.968	9.9364	9.7982	9.8152	10.175	10.214	10.619	10.754	10.353	10.272	10.191	11.119
"1254_at"	11.184	11.038	11.064	10.328	10.416	10.478	10.255	11.19	11.066	10.695	10.463	10.479	10.27	10.116	10.352	10.328	10.624	10.213	10.366
"1255_g_at"	7.3384	7.3561	7.4698	7.0544	7.3239	7.3471	7.0794	7.6445	7.4574	7.385	7.4582	7.4736	7.1841	7.3809	7.3198	7.1938	7.3575	7.197	7.3832
"1256_at"	7.8114	7.6247	7.3945	7.6061	7.3956	7.5273	7.0559	7.7483	7.828	7.6478	7.4865	7.0617	7.1856	7.2332	7.1219	7.6513	7.5273	7.2502	7.294
"1257_s_at"	11.426	11.743	11.244	12.53	12.6	12.503	12.318	12.081	12.059	12.036	12.613	12.326	12.72	11.922	11.998	12.062	12.024	11.723	11.892
"1258_s_at"	9.2323	9.1341	9.299	9.4112	9.3233	8.9955	9.063	9.2918	9.2234	9.1278	9.0603	9.3624	9.1062	9.6092	9.5524	9.6622	9.7685	9.9695	10.479
"1259_at"	9.6212	9.4917	9.4884	9.3776	9.2546	9.3537	9.2518	9.7138	9.8123	9.4237	9.4324	9.1633	9.1287	9.0541	9.0324	8.9924	9.3456	9.1021	9.2884
"1260_s_at"	6.4115	6.2	6.1569	6.8991	7.2647	7.1271	6.79	6.7418	6.8865	6.6791	7.2442	7.0252	7.1952	6.6167	6.533	7.998	7.8096	6.299	6.3656
"1261_i_at"	9.5666	9.3331	9.7423	8.7472	8.6901	8.7722	8.6137	9.4768	9.2232	9.3903	8.7044	8.7008	8.5326	8.9628	8.7726	8.5322	9.2235	8.5421	8.4351
"1262_s_at"	10.291	9.6271	9.1623	11.116	11.456	10.697	10.845	9.9422	9.0658	10.162	11.042	11.314	10.852	9.7307	9.8893	11.235	10.793	10.086	10.08
"1263_at"	9.1066	9.0795	8.8995	8.1567	8.2517	8.2929	8.2382	9.0567	9.2527	8.6679	8.3232	8.2481	8.1368	8.3836	8.1005	8.1903	8.4301	8.0964	7.7149
"1264_at"	6.1086	6.3844	6.1563	6.2855	6.1162	6.034	6.0155	6.5003	6.0338	6.1811	6.2772	6.0747	6.1817	7.151	6.7272	6.3717	6.9339	6.3651	6.8535
"1265_g_at"	7.487	7.7052	7.629	7.4817	7.5043	7.2338	7.5858	7.3887	7.3513	7.5136	7.383	7.3504	7.4366	8.0989	7.8535	7.7384	7.8119	8.1593	7.8496
"1266_s_at"	8.4831	8.5967	8.6321	8.6191	8.5426	8.2922	8.3114	8.6171	8.4926	8.5398	8.6024	8.6254	8.509	8.5135	8.4326	9.1536	8.9935	8.4564	8.8099
"1267_at"	9.9376	11.15	10.49	10.799	10.264	9.8303	10.248	10.034	10.447	10.035	11.637	10.826	10.837	10.769	10.429	9.3528	9.5374	9.8094	10.186
"1268_at"	12.887	12.94	12.668	13.101	13.251	13.151	13.12	12.944	13.036	13.132	13.413	13.208	13.203	12.898	12.919	13.099	12.972	13.035	13.024
"1269_at"	7.3729	7.6257	7.52	7.4022	7.3319	7.632	7.3513	8.1861	8.8948	7.6721	7.7905	7.351	7.3728	8.1886	7.7148	8.5673	8.2563	7.9294	7.8869
"126_s_at"	5.2561	5.2767	5.2059	5.3878	5.2891	5.2821	5.3799	5.2566	5.4216	5.1626	5.282	5.5163	5.3566	5.5232	5.6341	5.6443	6.0209	5.1847	6.3223
"1270_at"	11.274	11.108	11.167	10.884	10.833	10.981	10.828	11.308	11.112	11.013	10.905	10.891	10.772	10.488	10.532	10.538	10.708	10.681	10.659
"1271_g_at"	11.96	11.99	12	11.97	11.826	11.803	11.89	12.36	12.193	12.105	11.939	12.024	11.979	11.695	11.848	11.705	11.715	11.679	11.666
"1272_at"	9.0279	9.5367	9.6866	10.49	10.82	10.994	11.549	8.2377	8.9299	10.447	9.9673	10.6	9.9254	10.417	10.572	9.7059	9.6393	8.6478	8.7522
"1273_r_at"	10.272	10.31	10.251	10.676	10.671	10.82	10.7	10.472	10.452	10.269	10.808	10.713	10.735	10.178	10.197	10.458	10.83	10.329	10.422
"1274_s_at"	9.54	9.5637	9.2855	9.921	10.053	10.02	10.063	9.9444	9.9132	9.8916	10.654	10.162	10.214	9.7404	9.83	10.116	10.111	9.7815	9.9815
"1275_at"	6.3386	6.4253	6.4002	6.7034	6.8258	6.2049	6.83	6.5567	6.4336	6.3673	6.8546	6.6561	6.7939	6.942	7.0763	6.7729	6.626	6.7741	7.1685
"1276_g_at"	11.653	12.073	11.927	12.262	12.226	12.094	11.795	11.962	12.43	12.259	12.773	12.317	12.486	12.447	12.549	12.677	12.417	12.317	12.33
"1277_at"	9.6115	9.7659	9.6926	9.797	9.6654	10.002	9.6538	9.9339	10.005	9.8216	10.121	9.8575	9.6409	9.737	9.5709	9.6325	9.6839	9.6229	9.7684
"1278_at"	10.194	11.078	10.82	12.134	12.418	12.221	12.162	10.172	10.28	11.119	12.834	12.281	12.825	12.897	12.919	12.56	12.565	13.052	13.002
"1279_s_at"	8.7114	8.8978	8.887	8.6877	8.7055	8.8238	8.7828	8.9143	9.0284	8.8645	8.7747	8.5191	8.712	8.5718	8.6282	8.5159	8.5367	8.494	8.5918
"1280_i_at"	10.799	10.414	10.589	9.806	9.5855	10.398	9.594	10.869	10.292	10.274	9.905	9.6797	9.6281	10.056	10.016	9.9437	10.393	10.184	10.098
"1281_f_at"	9.0777	8.8231	8.7955	8.8231	9.0931	9.4457	9.0643	8.9009	8.8082	8.7551	8.8967	9.0349	8.7877	7.7679	8.0134	8.4979	7.8465	8.2761	7.9145
"1282_s_at"	6.6792	6.4728	6.6035	6.5707	6.4864	6.5622	6.4088	6.7779	6.7323	6.7048	6.7773	6.8414	6.5817	5.9379	6.0232	6.4708	6.3616	6.1285	6.2154
"1283_at"	7.0884	7.1627	7.0937	7.5165	7.2325	7.5275	7.4564	7.3435	7.5011	7.1629	7.3182	7.3681	7.7487	6.9794	6.8357	7.3253	7.2242	6.8156	7.4278
"1284_at"	9.5165	9.5018	9.4681	9.4231	9.5696	9.5062	9.5152	9.2948	9.7582	9.3242	9.5964	9.4624	9.3426	9.4069	9.4713	9.2475	9.2758	9.4702	9.6413
"1285_at"	8.2988	8.1096	8.2769	8.293	8.3024	8.204	7.7978	8.2641	8.4277	8.1426	7.8217	7.9076	7.8937	8.3262	8.236	8.5508	8.5914	8.3448	8.403
"1286_s_at"	5.3817	5.3916	5.335	5.7109	5.487	5.5047	5.6914	5.9314	5.5906	5.4502	5.5398	5.5525	5.4759	5.8612	5.4101	5.6971	5.8573	5.7383	5.3265
"1287_at"	11.062	10.915	11.003	11.164	10.932	11.034	11.521	10.612	10.502	10.715	10.564	11.315	11.143	11.395	11.303	11.113	11.043	11.305	11.514
"1288_s_at"	14.182	14.215	14.169	14.421	14.41	14.417	14.447	14.209	14.207	14.191	14.368	14.419	14.387	14.422	14.394	14.37	14.349	14.394	14.383
"1289_at"	9.9002	9.9693	9.9751	9.231	9.348	9.3966	9.0815	10.082	9.9382	9.7355	9.4059	9.3509	9.2962	9.5638	9.0748	9.2584	9.4548	9.3375	9.7218
"128_at"	10.774	10.581	10.945	10.495	11.161	10.729	10.166	9.3965	9.0754	9.387	9.3935	10.357	9.8516	9.6887	9.9139	9.4221	9.5581	10.815	10.538
"1290_g_at"	10.45	10.722	10.648	10.156	9.9752	9.9859	9.4388	10.573	10.52	10.223	9.4812	9.7857	9.4245	9.9073	9.6802	9.3931	9.733	9.9107	9.9086
"1291_s_at"	9.5565	9.7004	9.7302	9.204	9.1102	9.2653	9.1139	9.7352	9.906	9.6669	9.27	9.3059	9.1535	9.2433	8.9255	8.967	8.9398	8.8789	8.9235
"1292_at"	9.0714	9.0881	8.8596	8.994	8.7583	8.877	8.5647	8.8864	9.7531	8.8442	10.056	8.6504	8.521	8.4638	8.4076	8.4274	8.4975	8.1223	8.2268
"1293_s_at"	7.9776	7.9404	7.9865	7.8163	8.0829	7.8781	7.6895	7.7916	7.8172	7.6205	7.6629	8.1409	7.6791	7.7815	7.7213	7.6747	8.1064	7.9258	7.7302
"1294_at"	10.172	10.306	9.815	10.91	10.726	10.828	10.776	10.006	9.956	9.8352	10.712	10.781	10.545	10.477	10.577	10.306	10.13	10.656	10.536
"1295_at"	11.771	11.875	11.716	12.178	12.138	12.141	12.207	11.821	11.301	12.078	12.2	12.256	12.192	12.214	12.17	12.115	12.183	12.188	12.141
"1296_at"	10.119	10.192	10.283	9.9297	9.8662	10.242	9.9038	10.238	10.393	10.054	10.116	10.074	9.9671	9.9469	9.9111	9.8197	10.134	10.106	9.665
"1297_at"	7.9682	8.1174	8.0011	7.5284	7.8097	8.1274	7.6776	8.3416	7.9892	7.8315	8.3022	7.8148	7.8928	7.3385	7.6205	7.5124	7.9274	7.6999	7.4433
"1298_at"	6.2664	6.1546	6.1444	6.0059	6.0759	6.0367	6.0057	6.5175	6.4857	6.2725	5.8989	6.1176	5.7066	6.2069	6.3431	6.142	6.5614	6.2041	6.2287
"1299_at"	6.3618	6.2404	6.1298	7.0057	7.3946	6.887	6.7281	6.4248	6.4028	6.0709	7.0944	6.8262	7.0009	6.0743	6.3065	6.4534	6.4732	5.8787	6.3388
"129_g_at"	10.961	10.893	11.167	9.9587	10.734	10.428	9.6044	9.8979	9.5265	9.7651	8.5809	9.7258	9.4736	9.6862	9.4838	9.2345	9.6094	10.39	10.232
"1300_at"	7.4585	7.4452	7.4191	6.6609	6.7288	6.5881	6.6935	7.5291	7.5343	7.319	6.7469	6.74	6.5791	6.7566	7.007	6.9887	7.1665	6.9862	6.8458
"1303_at"	7.8123	7.2677	7.2671	7.2198	6.9149	6.8784	7.2003	7.3134	7.4435	7.1312	7.1024	7.1933	7.273	6.9271	7.0516	7.2343	7.37	6.7151	7.0383
"1304_at"	7.741	7.276	7.5079	7.456	7.4348	7.4873	7.4371	7.502	7.5553	7.3424	7.3477	7.4127	7.1513	7.6218	7.2774	7.4271	7.4003	7.4405	7.4325
"1305_s_at"	10.509	10.131	10.288	9.7469	9.8254	9.8466	9.7887	10.378	10.289	10.078	9.8578	9.7564	9.8134	9.9611	9.6867	9.5989	9.8526	9.6062	9.7264
"1306_at"	11.498	11.563	11.545	12.409	12.345	12.357	12.335	11.824	12.003	11.786	12.717	12.396	12.727	12.228	12.268	12.444	12.382	12.157	12.257
"1307_at"	8.818	9.0633	8.8198	10.318	10.725	10.294	10.537	8.84	9.1976	8.883	10.42	10.499	10.458	10.383	10.626	10.091	10.269	10.919	10.77
"1308_g_at"	8.8818	8.7257	8.6763	9.1102	9.2228	9.1511	9.0604	8.6499	8.9709	8.736	9.0166	9.2574	9.0728	9.1908	9.1758	8.9513	9.0648	9.4141	9.1529
"1309_at"	11.96	12.164	11.796	12.759	12.692	12.659	12.7	12.045	11.755	12.314	12.702	12.694	12.941	13.052	13.256	13.229	13.344	13.034	13.245
"130_s_at"	9.5333	9.3457	9.4497	9.6598	9.6695	9.8572	9.6247	9.5833	9.6363	9.509	9.8189	9.6416	9.7047	9.4059	9.3976	9.5717	9.5345	9.3917	9.5472
"1310_at"	12.432	12.292	12.004	13.188	13.015	13.126	13.137	12.152	12.134	12.503	13.254	13.111	13.3	13.354	13.429	13.451	13.525	13.456	13.486
"1311_at"	12.568	12.848	12.405	13.575	13.513	13.503	13.561	12.33	12.523	12.357	13.377	13.541	13.496	13.553	13.538	13.614	13.704	13.673	13.635
"1312_at"	12.305	12.458	11.969	13.533	13.474	13.532	13.485	12.444	12.634	12.804	13.926	13.493	13.769	13.572	13.581	13.74	13.892	13.664	13.754
"1313_at"	11.282	11.236	11.168	12.179	12.182	12.079	12.227	10.653	10.945	11.356	12.043	12.087	12.13	12.56	12.48	12.237	12.433	12.388	12.403
"1314_at"	11.631	11.777	11.563	12.144	12.256	12.211	12.26	11.733	11.774	11.858	12.348	12.215	12.353	12.568	12.563	12.751	12.677	12.488	12.514
"1315_at"	14.176	14.209	14.162	14.262	14.27	14.262	14.25	14.202	14.2	14.188	14.315	14.279	14.287	14.275	14.282	14.277	14.284	14.285	14.288
"1316_at"	8.9955	9.1431	8.8542	8.5187	8.6078	8.7646	8.4492	9.1832	8.8995	8.6684	8.9137	8.6763	8.6483	8.4907	8.2412	8.4005	8.5418	8.3963	8.1461
"1317_at"	8.4843	8.4642	8.3789	8.3261	8.3441	8.5826	8.1968	8.5982	8.5278	8.2536	8.5453	8.58	8.2749	8.2388	8.1408	7.991	8.4629	8.1493	8.1394
"1318_at"	11.079	10.822	10.843	11.546	11.462	11.383	11.473	10.583	10.807	11.142	11.086	11.351	11.236	11.264	11.338	11.401	11.171	11.239	11.483
"1319_at"	11.114	11.221	11.246	12.189	12.054	12.07	12.182	10.924	11.119	11.035	11.737	12.336	12.121	12.006	12.38	11.639	11.444	11.915	11.944
"131_at"	9.7908	9.4876	9.6472	10.046	10.138	9.992	10.185	9.8947	9.9278	9.5501	10.236	9.957	10.063	10.086	10.282	10.28	10.671	10.374	10.432
"1320_at"	9.3058	9.3208	9.1381	9.3463	9.3712	9.5592	9.0426	9.5534	9.1325	8.8867	9.3332	9.2292	9.1512	8.9838	8.9727	8.9341	8.9067	8.95	8.8649
"1321_s_at"	10.522	10.156	9.6638	11.39	11.336	11.408	11.752	9.491	9.4552	9.4863	10.134	11.324	11.589	10.692	10.927	10.306	10.007	10.67	10.949
"1322_at"	10.091	9.7857	9.7451	9.2045	9.3473	9.664	9.3666	9.861	9.751	9.572	9.3335	9.3184	9.2285	9.351	9.2396	9.0961	9.6418	9.1669	9.1952
"1323_at"	14.084	14.126	14.048	14.165	14.172	14.151	14.161	14.111	14.109	14.093	14.224	14.147	14.19	14.201	14.191	14.197	14.19	14.177	14.157
"1324_at"	9.8635	9.7586	9.6371	9.5765	9.4963	9.6469	9.6364	9.7394	9.6279	9.7228	9.5869	9.8061	9.6306	9.3468	9.2067	9.3728	8.9442	9.1	9.3676
"1325_at"	8.671	8.9415	8.586	9.0642	9.4211	9.4507	9.4032	8.2375	8.512	8.4675	8.4637	9.3612	8.6676	10.095	10.578	9.0199	8.8953	10.114	9.3732
"1326_at"	8.2335	8.3578	8.1753	8.3303	8.087	8.1522	8.0711	8.1467	8.3075	8.1478	7.7813	8.1266	8.2271	8.798	8.3757	7.9661	8.2138	8.5155	8.382
"1327_s_at"	8.2455	9.2885	8.7147	8.8013	9.2338	8.7574	8.7744	8.648	7.5466	8.5104	8.4937	9.7985	9.8182	8.9725	8.5823	8.4343	8.2397	6.845	7.6859
"1328_at"	6.4295	6.6526	6.4686	6.5018	6.1376	5.9391	6.5574	6.6233	6.5831	6.5999	6.5005	6.4607	6.0392	6.4011	6.0993	6.8488	6.1703	6.506	6.2555
"1329_s_at"	9.3667	9.9356	9.8471	9.4383	9.8439	9.3324	9.9055	9.0111	9.5986	9.0048	9.0685	9.856	9.7237	9.7719	9.6765	9.5372	9.4958	10.077	9.9639
"1330_at"	9.7166	9.8208	9.8287	9.3214	9.4958	9.8641	9.455	9.8357	9.7959	9.7519	9.7223	9.5096	9.401	9.445	9.1587	9.4123	9.4216	9.206	9.5783
"1331_s_at"	10.12	9.9729	10.004	9.0181	8.866	9.1053	8.9962	10.307	10.054	9.9122	9.037	9.1948	9.0248	9.0775	9.1804	9.0136	9.5209	9.2495	9.3081
"1332_f_at"	10.152	10.001	10.073	9.6237	9.3653	9.6974	9.3896	10.17	10.233	9.9879	9.6009	9.597	9.5746	9.1962	9.2138	9.3131	9.4777	9.1967	9.2092
"1333_f_at"	10.216	10.097	10.052	10.529	10.591	10.255	10.118	10.18	10.08	10.279	10.186	10.396	10.531	9.8799	9.7512	9.8389	9.9639	9.9572	10.137
"1334_s_at"	10.813	10.676	10.84	10.203	10.283	10.476	10.314	10.936	10.765	10.696	10.364	10.257	10.139	10.2	10.221	10.168	10.23	9.9649	10.169
"1335_at"	9.8009	9.4413	9.8787	9.52	9.6695	9.6796	9.4215	10.067	10.146	9.9967	10.719	9.4167	9.6135	9.3533	9.5054	9.7086	9.6645	9.4718	9.6682
"1336_s_at"	8.2173	7.9552	7.9584	7.6925	7.6753	7.9205	7.3854	7.6896	8.0059	7.8754	7.5318	7.698	7.82	7.6022	7.714	7.6247	8.024	7.508	7.7421
"1337_s_at"	8.2333	8.4522	8.4421	9.3076	8.9119	8.953	8.859	8.8841	8.6968	8.4979	8.9832	9.1267	8.9678	8.2446	8.3103	8.373	8.6269	8.2674	8.6179
"1338_s_at"	8.6382	8.1997	8.1821	8.7785	8.5011	9.1207	8.7425	8.5639	8.2128	7.9959	8.7795	8.7995	8.7139	8.6547	8.3268	7.9666	8.5666	8.3329	8.4638
"1339_s_at"	9.9691	9.7602	9.5454	9.2981	9.1457	9.2	9.1634	9.7507	9.8017	9.4999	9.3591	9.3381	9.0261	9.2299	8.7408	8.7601	9.0394	9.0248	8.8895
"133_at"	9.861	9.7762	9.9871	9.1339	10.431	10.287	10.238	9.4503	9.9799	10.973	11.867	9.5329	11.207	11.539	11.427	11.412	11.341	10.451	10.71
"1340_s_at"	8.348	8.2538	8.3711	7.9768	8.2297	7.9624	7.8618	8.3335	8.366	8.7951	8.027	7.9081	7.714	8.0505	8.0034	8.0734	8.1281	8.2233	8.2833
"1341_at"	6.9658	6.8583	6.9377	7.1338	7.1988	7.4687	7.3324	6.8529	6.7749	6.7237	7.5451	7.2482	7.3592	6.957	7.3191	6.8536	6.8877	6.8583	6.9117
"1342_g_at"	6.9886	7.298	7.0678	7.1173	7.3692	6.3915	7.6347	6.4235	6.6747	6.3245	6.4047	7.0872	7.1084	6.7171	7.0458	6.5088	6.6174	7.2786	7.1862
"1343_s_at"	5.6426	5.6399	5.8742	5.6371	5.4771	5.3546	5.355	5.8862	5.7569	5.7005	5.2626	5.3114	5.2792	5.6594	5.3813	5.6609	5.7675	5.7172	5.3108
"1344_at"	9.4889	9.4902	9.5937	9.7052	9.4644	9.8589	9.3639	9.7115	9.5883	9.3991	9.6821	9.5038	9.4403	9.4989	9.2598	9.2844	9.3492	9.2067	9.3291
"1345_s_at"	9.2106	8.5151	8.5654	8.5071	8.4856	8.6258	8.7126	8.8637	8.6376	8.6528	8.7363	8.5651	8.5367	8.2354	8.1095	8.1819	8.4496	8.0048	8.1825
"1346_at"	11.783	11.55	11.605	10.935	11.253	11.557	11.103	11.794	11.658	11.57	11.018	11.041	11.086	10.982	10.936	10.835	11.143	10.923	10.987
"1347_at"	11.443	11.006	11.294	11.113	11.208	11.22	11.25	10.971	11.275	11.297	10.63	10.895	10.836	11.746	11.505	10.982	11.01	11.874	11.879
"1348_s_at"	8.7802	8.7627	8.6084	9.1691	9.1122	8.8854	9.1833	8.2964	8.4008	8.4671	8.0869	9.2613	8.2318	9.1631	8.9658	8.5284	8.6673	9.6027	9.5341
"1349_at"	5.9209	5.8187	6.0762	5.7733	5.6208	5.7292	6.1834	5.8467	5.9279	5.8184	5.8364	5.9828	5.9697	5.7287	5.5807	6.1541	6.0181	5.7993	5.609
"134_at"	8.7894	8.3596	8.5532	8.7306	8.7091	8.6649	8.4795	8.683	8.4398	8.5028	8.7685	8.509	8.3897	9.3035	9.0444	9.0968	9.2512	9.3357	9.0565
"1350_at"	7.5451	7.5063	7.0933	7.2538	7.0327	6.8848	6.9541	7.5691	7.4153	7.1388	7.3787	7.2334	7.068	6.876	6.9497	7.3489	7.4758	6.9091	7.1663
"1351_at"	10.086	10.247	10.259	9.8261	9.7628	9.375	9.7201	10.165	9.9293	9.4525	9.5514	10.172	9.8253	9.3806	9.4238	9.4632	9.9016	9.6859	9.8626
"1352_at"	9.4791	9.3368	9.1815	8.4371	8.7268	8.8979	8.5212	9.4566	9.3915	9.2683	8.8027	8.5244	8.5942	8.457	8.3564	8.5338	8.5042	8.3655	8.8507
"1353_g_at"	9.3918	9.5349	9.4424	9.7598	9.6032	9.8426	9.6311	9.54	9.4175	9.4391	9.7302	9.7135	9.6135	9.6134	9.4077	9.3289	9.4066	9.6539	9.7389
"1354_at"	7.7529	7.3302	7.494	7.333	7.5612	7.6528	7.4642	7.4027	7.5076	7.1699	7.6347	7.6974	7.4524	7.3932	7.1555	7.4892	7.6422	7.438	7.2823
"1355_g_at"	7.6998	7.5294	7.907	6.6908	6.7826	6.7841	6.6776	7.5402	7.5638	7.4141	6.8101	6.8693	6.7545	6.789	6.8062	6.8433	6.9359	6.9383	6.9018
"1356_at"	11.054	11.005	11.029	11.627	11.552	11.376	11.533	10.859	10.814	10.972	11.446	11.44	11.637	11.845	11.811	11.816	11.895	11.905	11.73
"1357_at"	9.6441	9.5619	9.3266	10.647	10.139	10.138	10.166	9.3646	9.2264	9.4642	10.275	10.324	10.359	10.672	10.683	10.166	10.412	10.635	10.499
"1358_s_at"	10.772	10.68	10.825	11.82	11.318	11.457	11.452	10.541	10.145	10.42	11.295	11.766	11.575	10.92	10.793	10.29	10.892	10.512	10.89
"1359_at"	8.1944	7.6835	7.543	7.6947	7.7321	7.7241	7.6287	7.8558	7.8863	7.7476	7.5686	7.5823	7.5723	7.2635	7.5339	7.3358	7.7883	7.8053	7.3199
"135_g_at"	9.5147	9.01	9.0731	9.141	9.2704	9.1733	9.0589	9.5245	9.0696	9.2606	9.3566	9.0113	8.9786	9.1278	9.4204	9.6732	9.5792	9.4521	9.4295
"1360_at"	5.9999	6.0013	6.0526	6.2733	6.5002	6.056	6.3404	6.2804	6.0817	6.3699	6.3907	6.2369	6.2232	6.7346	6.3766	7.0255	7.2438	6.5327	6.3621
"1361_at"	9.4556	10.202	9.9117	10.87	10.926	10.546	11.187	9.2944	10.065	9.1659	10.223	11.109	10.947	11.049	11.128	10.893	10.724	11.497	11.545
"1362_s_at"	9.188	9.2689	9.0302	9.3246	9.1248	9.0824	9.02	9.3252	9.2154	9.0543	9.0434	9.2325	9.095	8.9594	9.0191	8.9005	8.8426	8.5884	8.4738
"1363_at"	8.3037	8.1114	8.59	8.2316	7.8615	7.4864	8.1099	7.5473	7.4128	7.5777	6.749	8.0046	6.9525	8.2452	7.9715	7.1222	7.142	8.367	7.8656
"1364_at"	5.8702	5.6621	5.5868	5.0844	5.4836	5.2816	5.2935	5.9953	6.1362	5.8196	7.4902	5.6409	5.5093	5.6845	5.558	5.984	5.9852	5.5474	5.2213
"1365_at"	8.5482	8.6415	8.3306	8.0881	8.2821	8.255	8.2097	8.5176	8.6955	8.3663	8.0472	8.1277	8.1688	8.3709	8.0375	8.2616	8.3606	7.8312	8.1158
"1366_i_at"	14.138	14.153	14.124	14.19	14.212	14.197	14.21	14.023	14.114	14.123	14.203	14.205	14.184	14.214	14.182	14.145	14.175	14.2	14.195
"1367_f_at"	14	14.117	14.031	14.273	14.279	14.258	14.264	14.126	14.085	14.033	14.261	14.273	14.258	14.221	14.241	14.219	14.191	14.224	14.23
"1368_at"	9.7197	9.0685	9.2466	10.22	10.194	9.666	10.194	8.199	9.2415	8.5187	8.4707	9.9764	9.2687	10.306	10.158	9.2837	9.5703	10.197	9.7481
"1369_s_at"	9.4926	12.31	9.3812	10.088	9.0292	9.0833	9.1552	9.3229	9.1253	9.3116	9.0885	9.4674	9.0843	9.4476	9.2217	8.7971	9.2049	9.6316	9.9438
"136_at"	10.918	10.719	10.77	10.74	10.574	10.608	10.575	10.989	10.922	10.886	10.674	10.598	10.562	10.268	10.369	10.225	10.398	10.241	10.288
"1370_at"	8.7346	8.6036	8.4633	8.5401	8.4905	8.6657	8.2761	8.698	8.6296	8.7775	9.618	8.544	8.7098	8.516	8.2228	8.9716	8.9718	8.158	8.2976
"1371_s_at"	11.149	10.879	10.901	10.372	10.178	10.391	10.368	11.163	11.224	10.756	10.463	10.236	10.181	9.8715	9.949	9.9617	10.003	9.734	9.8584
"1372_at"	9.4126	10.87	10.047	10.682	9.1909	10.195	9.9307	9.138	8.702	8.3819	8.0691	10.04	9.1415	9.6378	9.3625	9.2248	9.1292	9.0391	8.8308
"1373_at"	10.048	10.196	10.15	10.838	10.289	10.426	10.899	9.9562	10.264	10.049	10.158	11.017	10.88	10.747	10.886	10.53	10.557	11.036	10.981
"1374_g_at"	10.996	10.847	10.831	10.863	10.703	10.83	10.82	11.014	11.008	10.746	10.729	10.863	10.826	10.605	10.639	10.52	10.862	10.864	10.868
"1375_s_at"	11.698	11.469	11.571	12.951	12.728	12.766	12.474	11.518	11.054	11.485	12.809	13.009	12.65	12.48	12.514	12.387	12.476	12.71	12.824
"1376_at"	10.219	10.157	10.199	10.105	9.8716	9.8644	9.9415	10.17	10.436	10.52	9.9891	9.8738	9.9815	9.7099	9.7575	9.6858	9.5008	9.9633	9.824
"1377_at"	10.768	11.034	10.566	10.911	11.219	10.633	10.998	10.862	9.9834	11.058	10.761	10.929	11.006	11.054	10.961	11.292	10.933	11.059	10.798
"1378_g_at"	10.72	10.452	10.512	10.581	10.43	10.444	10.426	10.815	10.334	10.608	10.406	10.354	10.515	10.723	10.588	10.805	10.633	10.584	10.692
"1379_at"	10.798	10.455	10.475	10.365	10.424	9.7834	10.189	10.877	10.528	10.653	10.719	10.26	10.461	9.8234	10.037	10.627	10.244	10.11	10.179
"137_at"	8.614	9.0416	8.8076	8.6249	8.6513	8.9416	8.7397	8.698	8.8846	8.4823	8.5997	8.6657	8.7813	8.3866	8.4392	8.6329	8.8486	8.6963	8.9609
"1380_at"	7.5673	8.9001	9.5379	8.9514	10.889	10.935	10.215	6.1867	6.4342	6.4356	6.125	7.865	8.7109	9.018	9.2094	7.6547	7.8008	7.5369	7.6322
"1381_at"	8.2082	7.8926	7.9317	8.3612	8.2146	8.5971	8.4349	7.9481	8.3222	8.0339	8.5422	8.4566	8.2706	7.8069	8.2398	7.8806	8.1573	7.7556	8.1274
"1382_at"	9.0334	9.0176	9.063	9.9166	9.7134	9.4883	10.068	8.9945	9.3427	9.6217	9.5211	9.5077	10.025	9.6082	9.8957	9.8763	9.295	9.9502	10.187
"1383_at"	11.509	11.437	11.27	12.042	12.012	11.783	12.134	11.611	11.725	11.615	12.39	12.034	12.388	12.53	12.539	12.599	12.552	12.341	12.287
"1384_at"	6.843	6.7401	6.9607	6.6189	6.4679	6.7535	6.1136	6.8955	7.209	6.73	6.5268	6.2292	6.5971	6.2536	6.1347	6.4777	6.9878	6.2967	6.7588
"1385_at"	13.323	12.548	12.25	14.077	14.002	13.642	13.67	13.748	13.885	13.695	14.168	13.156	13.679	13.989	14.039	13.958	13.86	13.822	13.813
"1386_at"	10.392	10.696	10.838	10.473	10.477	10.406	10.464	10.507	10.895	10.367	10.388	10.42	10.486	10.562	10.259	10.233	10.464	10.365	10.463
"1387_at"	8.6607	8.647	8.4277	8.3212	8.2647	8.4886	7.9901	8.9434	8.7253	8.4068	8.3768	8.1184	8.3392	8.148	8.1739	8.0446	8.3718	8.2217	8.2344
"1388_g_at"	7.7185	8.1374	8.1061	8.4788	8.3719	8.2497	8.1848	7.2306	7.1947	7.2282	7.7799	8.5246	7.9918	9.2441	8.8362	8.2278	7.706	8.4185	8.2595
"1389_at"	10.46	10.218	10.166	9.6485	9.7094	9.7544	9.5974	10.332	10.148	10.122	9.8133	9.7589	9.6659	9.4099	9.5019	9.6386	9.8882	9.4229	9.4311
"138_at"	10.066	9.6709	9.7718	9.4456	9.4302	9.5342	9.2929	10.014	10.096	9.6783	9.6093	9.4329	9.4619	9.2248	9.1737	9.1443	9.6131	9.0015	9.3748
"1390_s_at"	9.0353	8.9561	8.9852	8.9651	8.788	9.2157	8.6437	9.0528	9.0709	8.8719	9.0191	8.7527	8.7466	8.5058	8.4674	8.4752	8.5726	8.3493	8.303
"1391_s_at"	9.8639	9.7566	9.9123	9.1045	9.1008	9.2495	9.1521	9.9812	9.8207	9.8027	9.3067	9.2679	8.991	9.0496	8.9579	9.2667	9.3412	8.9509	9.005
"1392_at"	12.506	12.39	12.433	11.914	11.822	11.9	11.979	12.591	12.579	12.447	12.031	11.995	11.919	11.641	11.802	11.711	11.821	11.617	11.684
"1393_at"	7.1373	6.8673	6.8481	6.5216	6.6603	7.1766	6.6753	7.0498	6.9076	6.6533	6.8782	6.7969	6.6923	6.5633	6.906	6.6107	6.9745	6.4135	6.6031
"1394_at"	14.075	14.049	14.036	14.113	14.116	14.121	14.114	14.087	14.1	14.084	14.133	14.12	14.123	14.155	14.143	14.113	14.132	14.106	14.117
"1395_at"	13.117	13.12	13.074	13.799	13.787	13.793	13.655	13.283	13.312	13.426	13.958	13.7	13.924	13.606	13.598	13.64	13.63	13.571	13.6
"1396_at"	12.736	13.573	13.537	13.896	14.17	13.988	13.906	13.349	13.735	13.231	13.555	14.147	13.928	13.809	13.834	13.805	13.681	13.857	13.819
"1397_at"	8.4674	8.6328	8.4611	9.5059	9.1746	9.2898	9.1169	8.7926	8.7923	8.6069	9.3131	9.4943	9.5436	9.0379	9.1966	9.1934	9.2314	8.8663	9.0908
"1398_g_at"	11.159	11.099	10.981	11.06	11.062	11.064	10.988	11.326	11.261	11.161	11.188	10.927	11.11	10.869	10.931	11.13	11.18	10.931	11.001
"1399_at"	12.579	12.544	12.306	13.506	13.502	13.354	13.548	12.226	12.406	12.837	13.553	13.449	13.716	13.686	13.736	13.776	13.831	13.776	13.69
"139_at"	7.6411	7.9369	7.6771	7.2776	7.0807	7.1995	7.5123	7.6475	7.54	7.4356	7.8638	7.3795	7.0191	7.4456	7.5345	7.0001	7.5827	7.6048	7.4945
"1400_at"	9.1272	9.1218	8.8841	8.9653	8.7025	9.1321	8.7911	9.2774	9.1739	8.9674	9.007	8.8255	8.8372	8.9045	8.4763	8.679	8.8443	8.6179	8.7977
"1401_g_at"	7.4736	7.2251	7.4178	7.2864	7.2385	7.3958	7.2828	7.4976	7.434	7.3213	7.6408	7.2781	7.2183	7.0868	7.0159	7.1495	7.4666	7.0559	7.109
"1402_at"	9.193	9.3325	8.9176	9.319	8.913	9.3291	9.4531	9.9016	9.4099	9.3536	9.6373	9.8708	9.049	8.8246	8.4876	9.4949	9.3489	10.015	10.021
"1403_s_at"	9.8296	9.9069	9.7173	8.8689	9.0181	8.5844	8.8231	9.9446	10.095	9.8557	9.0079	8.9829	8.8504	8.3989	8.5066	8.5473	8.5009	8.4171	8.6222
"1404_r_at"	5.2871	4.9233	5.0172	5.3716	5.2861	5.6888	5.4228	5.2044	5.1955	5.1893	5.2796	5.0619	5.6059	5.4609	5.3638	5.6334	6.1332	5.3082	5.0618
"1405_i_at"	8.3423	7.9698	7.8099	7.547	7.4113	7.6253	7.3874	8.1236	8.0227	7.6034	7.1918	7.2527	7.3944	7.054	7.1233	7.5361	8.0006	7.3822	7.4063
"1406_at"	8.1139	8.2835	8.2294	7.7283	8.0977	8.327	7.8711	8.0818	8.169	8.1582	8.0676	8.0663	8.0491	8.0045	7.8815	8.1194	8.0592	8.1692	7.9161
"1407_g_at"	7.9765	7.882	7.9995	7.7798	7.3435	7.4986	7.2702	8.2994	7.8723	8.0145	7.7612	7.4886	7.5553	7.8511	7.2955	7.4594	8.572	7.6575	7.7251
"1408_at"	7.3565	7.1226	7.1578	7.0827	6.914	6.9122	6.8773	7.4029	7.4391	7.4508	6.899	7.0639	6.7641	6.9191	7.0485	6.8458	6.7378	6.8685	7.0284
"1409_at"	10.66	10.88	10.87	11.34	11.302	11.183	11.455	10.85	10.85	10.982	11.371	11.435	11.447	11.628	11.808	11.776	11.791	11.841	11.766
"140_s_at"	10.878	10.824	10.835	11.661	11.692	11.319	11.868	9.9433	10.57	10.704	11.406	11.678	11.682	11.72	11.549	11.49	11.373	11.769	11.714
"1410_at"	9.4581	9.5133	9.5076	8.9557	9.1601	8.896	8.7168	9.4853	9.4153	9.1001	8.9384	9.1679	9.2055	9.4934	9.6178	9.3469	9.4724	9.2408	9.3805
"1411_at"	9.6317	9.6014	9.4603	9.023	8.8202	8.9701	8.8431	9.7815	9.7708	9.4975	8.9554	9.0992	8.9181	8.7319	8.812	8.6886	8.9005	8.7107	8.8167
"1412_g_at"	7.9587	7.8084	7.9377	7.8363	7.8772	8.0915	7.9317	8.1292	8.09	7.8192	7.8157	7.9873	7.7051	7.3406	7.6028	8.0741	7.9265	7.6135	7.7084
"1413_at"	6.1069	5.9015	5.8452	5.5802	5.9601	5.7971	5.9388	6.2385	5.935	5.934	5.8149	5.8994	5.8294	5.9619	5.95	5.6385	6.8172	5.7405	5.9036
"1414_at"	6.7105	6.7644	6.5135	6.3925	6.6746	6.3571	6.3728	6.6517	6.8369	6.5354	6.3285	6.5421	6.5248	6.4134	6.4846	6.783	7.0722	6.2702	6.6949
"1415_at"	12.115	11.947	12.035	11.247	11.406	11.302	11.255	12.046	12.187	12.008	11.395	11.259	11.38	11.133	11.115	11.214	11.219	10.93	11.095
"1416_g_at"	6.8865	6.5448	6.7206	7.0437	7.0286	6.8535	6.9424	6.9719	6.9077	6.602	7.3492	7.2131	7.0703	6.2837	6.7751	6.5399	6.9356	6.3607	6.8682
"1417_at"	5.7429	5.5603	5.4882	5.9143	5.505	5.6239	5.4078	5.6391	5.4826	5.4183	5.6873	5.6468	5.8469	5.4402	5.4953	5.6264	5.5813	5.2654	5.4768
"1418_at"	9.9836	9.8502	9.7971	9.3405	9.2983	9.7411	9.2797	10.109	9.6835	9.512	9.3865	9.2875	9.4996	9.2609	9.2424	9.4867	9.6052	9.2864	9.3495
"1419_g_at"	10.059	9.9664	9.9857	9.4749	9.3719	9.3905	9.6077	10.107	10.159	9.9476	9.5294	9.6802	9.2927	9.6418	9.3875	9.3717	9.595	9.5416	9.4786
"141_s_at"	9.2043	9.2334	9.136	9.6033	9.4571	9.7548	9.353	9.4281	9.2992	9.1249	9.7033	9.4362	9.5196	8.9753	9.017	9.0756	9.3826	8.7975	9.0882
"1420_s_at"	13.954	14.105	14.086	14.158	14.145	14.147	14.152	13.901	13.834	13.678	13.889	14.137	14.083	14.171	14.169	14.094	14.079	14.157	14.159
"1421_at"	5.2531	5.291	5.2974	5.1827	5.0449	4.9492	5.2497	5.3715	5.4107	5.3511	5.3929	5.2489	5.37	5.3	5.3895	5.4711	5.5836	5.2082	5.3492
"1422_g_at"	7.8325	7.5875	7.7502	7.9165	7.8324	8.0818	7.6047	7.9109	7.7314	7.854	8.1119	8.0577	7.9004	7.9511	7.5261	7.1888	7.7806	7.9372	7.8893
"1423_at"	9.5969	9.6601	9.8455	9.5059	9.8679	9.6832	9.9903	9.5247	9.9808	9.7364	10.305	9.7377	10.078	9.8015	10.13	9.8641	9.4955	9.7238	9.9753
"1424_s_at"	14.119	14.129	14.117	13.997	14.093	14.062	14.074	14.149	14.189	14.175	14.117	14.113	14.106	14.144	14.146	14.093	14.07	14.127	14.133
"1425_at"	6.4422	6.4393	6.3273	6.4349	6.4716	6.5927	6.6298	6.5691	6.4647	6.2341	6.8745	6.5161	6.4287	6.2236	6.4403	6.9144	6.647	6.5586	6.2845
"1426_at"	9.6719	9.237	9.4882	8.2425	8.2473	8.2735	8.101	9.7156	9.6347	9.3064	8.3296	8.2928	8.2058	8.3676	8.1839	8.6875	8.4615	8.5097	8.3675
"1427_g_at"	6.0476	6.1165	5.7021	5.8325	5.7751	5.8412	5.6613	6.0905	6.2111	5.8204	5.6558	5.9469	5.8357	5.9055	6.4649	6.4344	5.8747	6.2426	6.0206
"1428_at"	7.5078	7.5894	7.5476	7.4179	7.0524	7.3657	7.3723	7.9602	7.8142	7.5215	7.471	7.6275	7.2886	7.3304	7.1375	7.4357	7.5839	7.0656	7.0636
"142_at"	8.7064	8.211	8.2487	8.5025	8.2214	8.2566	8.3429	8.095	7.8784	8.149	8.1066	8.2449	8.3008	8.701	8.312	8.2356	8.5365	8.4057	8.5769
"1430_at"	8.2277	8.2606	8.2327	7.956	7.7553	8.0597	7.8934	8.311	8.2505	8.1341	7.971	7.9614	7.8312	7.7537	7.4565	7.54	7.7266	7.4728	7.6291
"1431_at"	7.541	7.5999	7.3211	7.3341	7.0346	7.2753	7.0251	7.7757	7.7954	7.4887	7.3684	7.1954	7.1202	6.9846	6.882	7.0805	7.1137	7.1896	7.0368
"1432_s_at"	11.292	11.052	10.993	10.702	10.71	10.827	10.679	11.369	11.347	11.035	10.887	10.739	10.694	10.852	10.81	10.63	11.012	10.644	10.894
"1433_g_at"	10.218	10.085	10.26	10.557	11.208	10.501	10.461	10.001	10.353	10.923	11.439	10.419	11.001	11.31	11.151	11.09	10.901	11.035	10.996
"1434_at"	6.5491	6.6282	6.7805	6.4804	6.6	6.1609	6.4431	6.8275	6.7555	6.8036	6.3372	6.5226	6.1557	6.3126	6.3107	6.708	6.3964	6.6263	6.7002
"1435_f_at"	7.2414	6.9237	6.8288	6.0387	6.5295	6.4922	6.2523	7.0546	6.8727	6.6426	6.607	6.2227	6.4046	6.6062	6.3878	6.4062	6.9208	6.4477	6.4534
"1436_at"	7.8778	7.6755	7.68	7.847	8.125	8.2275	8.1152	7.956	7.8792	7.6773	7.9446	8.2135	8.0076	7.5607	7.8117	7.9013	7.8933	7.5196	7.4734
"1437_at"	8.2324	7.8908	7.9479	7.8019	7.9211	8.0685	7.8772	8.1444	8.1999	8.0365	8.0486	8.0049	7.868	7.6737	7.9041	8.0166	8.117	7.9879	7.8234
"1438_at"	9.8759	9.8036	9.8509	9.51	9.5105	9.5878	9.3197	10.101	10.09	9.9022	9.4853	9.4439	9.6485	9.3666	9.2928	9.3822	9.5313	9.2749	9.4138
"1439_s_at"	9.9866	9.5861	9.8825	10.394	10.095	9.9976	10.015	9.7749	9.4856	9.6088	9.8813	9.9654	9.8165	9.3269	9.6823	9.5112	9.0828	9.3142	9.4715
"143_s_at"	7.9928	7.6328	7.7857	7.7294	7.3414	7.6984	7.682	7.9275	8.0582	7.8272	7.654	7.6744	7.7702	7.5469	7.5191	7.4624	7.865	6.9966	7.9147
"1440_s_at"	8.7473	8.4733	8.3884	8.3768	8.9941	8.6183	8.3212	9.3799	7.6535	8.5719	9.4814	8.0474	7.662	9.1539	9.0249	9.6422	9.3538	8.9519	8.9955
"1441_s_at"	7.436	7.3965	7.2139	7.7514	8.3294	7.8169	7.9091	8.1437	7.3958	7.7867	8.7424	7.5125	7.5084	8.0196	8.4395	8.677	8.4636	8.0385	8.0349
"1442_at"	9.5787	9.506	9.5611	9.065	8.8383	8.8372	8.8081	9.7224	9.8168	9.6375	8.9517	8.9387	9.1434	8.7387	8.7596	9.0148	8.9393	8.8072	8.7085
"1443_at"	9.1918	9.0882	9.054	8.9279	8.9465	8.979	8.863	9.1114	9.1015	9.0854	9.1144	9.0733	8.9597	8.7395	8.9776	8.808	8.9019	8.6592	8.8175
"1444_at"	11.35	11.482	11.226	12.029	11.852	11.811	12.008	11.272	11.386	11.411	11.961	12.053	11.972	12.349	12.407	12.239	12.447	12.536	12.537
"1445_at"	8.1891	8.0802	7.6878	7.6472	7.741	7.869	7.6262	8.3274	8.3235	7.9684	8.2217	7.8403	7.6973	7.8197	7.6697	7.681	7.7283	7.7126	7.7772
"1446_at"	11.757	11.783	11.699	12.14	12.091	11.958	12.386	11.28	11.63	11.652	12.078	12.091	12.177	12.178	12.473	12.377	12.352	12.428	12.181
"1447_at"	12.984	13.009	12.961	13.407	13.382	13.25	13.614	12.932	13.068	13.131	13.383	13.39	13.393	13.607	13.525	13.465	13.594	13.508	13.672
"1448_at"	11.91	11.988	11.59	12.171	12.101	12.061	12.336	11.376	11.717	11.875	12.169	12.08	12.031	12.728	12.878	12.747	12.859	12.934	12.821
"1449_at"	11.861	11.847	11.338	12.415	12.258	12.313	12.449	11.749	11.63	11.709	12.486	12.271	12.255	12.443	12.771	12.737	12.424	12.804	12.698
"144_at"	9.8337	9.6407	9.5401	9.8432	9.9355	9.7925	9.6412	9.6765	9.4796	9.4878	9.3223	9.6071	9.7006	9.4453	9.2586	8.9177	9.2542	8.9841	9.2057
"1450_g_at"	11.811	11.86	11.578	12.038	11.994	12.05	12.488	11.563	11.513	11.792	12.152	12.079	12.015	12.26	12.171	12.165	12.144	12.182	12.178
"1451_s_at"	12.81	11.01	10.278	11.882	13.186	8.9886	8.584	11.189	12.654	13.234	12.914	8.7784	10.625	13.059	12.997	13.154	12.976	11.232	11.486
"1452_at"	10.948	11.017	10.865	11.303	11.398	11.285	11.772	9.7699	10.033	10.553	9.3555	11.708	11.095	11.21	11.253	10.932	10.925	10.991	10.867
"1453_at"	10.568	10.933	10.827	10.731	10.984	10.643	10.846	10.331	10.545	10.589	10.391	10.972	10.661	11.035	10.985	10.951	10.683	10.786	10.783
"1454_at"	10.336	10.474	10.403	10.529	10.822	10.507	10.15	10.305	10.72	10.903	11.229	10.443	10.743	11.123	10.993	10.909	10.883	10.673	10.797
"1455_f_at"	8.408	8.2785	8.6915	8.238	7.9337	8.3944	8.0917	8.5382	8.5683	8.1405	8.1271	8.0472	8.1674	8.0014	8.0323	7.89	8.2534	7.7192	8.4433
"1456_s_at"	10.31	10.065	10.277	10.296	10.676	10.675	10.939	10.121	10.419	10.017	9.5078	9.7721	9.71	10.815	11.015	10.686	10.681	10.717	10.49
"1457_at"	9.7201	9.6578	9.4989	10.273	10.062	10.062	10.049	9.1731	9.5772	9.4323	9.9082	9.9373	9.9542	10.419	10.562	10.116	9.9637	10.232	10.495
"1458_at"	9.9595	9.9949	9.7426	9.5955	9.5246	9.3787	9.6102	10.244	10.071	10.104	9.9549	9.6087	9.6905	9.635	9.6137	9.6322	9.98	9.4545	9.5852
"1459_at"	8.6138	8.5648	8.4146	8.7615	8.8492	8.6467	8.4352	8.5158	8.6915	8.633	8.5004	8.4469	8.5171	8.4836	8.7917	8.8188	8.9277	8.9602	9.0103
"145_s_at"	9.1989	8.934	8.8437	8.7321	8.6108	8.6035	8.5659	9.2795	9.0687	9.0294	8.9407	8.8956	8.6519	8.8328	8.7838	8.7431	9.1263	8.9486	8.7366
"1460_g_at"	8.7396	9.0725	9.0327	9.2098	9.2685	8.2148	8.7118	8.8193	9.1826	8.9473	8.7339	8.6402	8.8897	8.9463	9.1207	8.9657	9.2068	9.0266	9.143
"1461_at"	11.618	12.321	11.444	12.412	12.187	12.288	12.464	10.879	10.833	11.121	11.612	12.255	12.173	12.817	12.711	11.941	12.078	12.866	12.824
"1462_s_at"	10.976	10.631	10.916	10.583	10.607	10.885	10.51	10.857	10.789	10.822	10.658	10.562	10.542	10.337	10.052	10.117	10.704	10.304	10.4
"1463_at"	10.841	10.713	10.575	11.139	11.302	10.813	11.151	10.833	10.818	10.738	11.418	11.07	11.155	11.286	11.302	11.389	11.113	11.28	11.268
"1464_at"	9.9552	9.9294	9.8895	9.8162	9.7024	9.8367	9.6379	9.9946	10.182	9.9264	9.7971	9.8805	9.6863	9.7482	9.4842	9.6729	9.7812	9.3599	9.388
"1465_s_at"	6.1624	6.0877	6.2218	5.9561	6.3683	6.1629	6.0769	6.2239	5.9458	6.3336	5.7494	6.0215	6.0675	5.9117	5.4803	6.6761	6.3837	5.6915	5.9074
"1466_s_at"	8.7141	9.6239	10.02	9.5448	11.357	11.119	10.987	8.0009	7.7688	7.3293	7.3325	8.7221	9.2001	10.074	10.092	9.0568	8.5401	8.7721	8.8788
"1467_at"	12.452	12.321	12.326	12.632	12.596	12.496	12.591	12.205	12.563	12.567	12.958	12.564	12.369	12.598	12.626	12.149	11.952	12.829	12.631
"1468_at"	10.894	10.67	10.577	11.706	11.477	11.759	11.863	10.449	10.799	10.735	11.184	11.517	11.577	12.07	11.938	11.917	11.67	11.906	11.964
"1469_at"	12.865	12.617	12.677	12.424	12.389	12.44	12.232	12.768	12.65	12.631	12.467	12.381	12.333	12.048	12.243	12.138	12.191	12.106	11.998
"146_at"	10.547	10.418	10.327	11.104	11.038	10.537	10.855	10.509	10.366	10.38	10.824	11.013	10.905	10.442	10.357	10.597	10.508	10.272	10.712
"1470_at"	11.958	11.815	11.734	12.411	12.205	12.327	12.461	11.517	11.206	11.844	11.925	12.273	12.19	12.358	12.389	12.351	12.231	12.284	12.413
"1471_at"	7.75	7.3938	7.0488	7.0212	7.1918	7.3973	7.1683	7.2824	7.4581	7.3432	7.2233	7.2774	7.3261	7.226	6.8776	6.9579	7.3075	6.8363	7.0957
"1472_g_at"	8.2462	8.2103	8.4238	8.0045	7.8475	8.1812	7.7921	8.2901	8.3055	8.2312	7.9822	8.0105	7.9014	7.9088	8.0032	8.0689	8.1842	8.1335	7.8305
"1473_s_at"	5.4958	5.4415	5.4023	5.4022	5.0211	5.4937	5.1112	5.5752	5.5711	5.5505	5.474	5.7133	5.2206	5.666	5.4413	5.5189	5.3483	5.442	5.243
"1474_s_at"	6.3284	6.1398	6.4538	6.1164	6.163	6.183	6.207	6.6052	6.3764	6.4993	6.1943	6.2204	6.2005	6.0262	6.0609	6.0361	5.9727	6.1765	6.1449
"1475_s_at"	9.7753	9.8213	9.8366	9.5741	9.5545	9.6987	9.436	9.9077	9.8896	9.7804	9.6907	9.5011	9.3757	9.6161	9.3208	9.5611	9.5795	9.5699	9.6086
"1476_s_at"	9.3905	9.1556	9.2548	8.3953	8.4945	8.7492	8.285	9.4436	9.104	9.1543	8.6344	8.5012	8.4653	8.2566	8.5067	8.8777	8.7452	8.5866	8.4115
"1477_s_at"	10.399	10.206	10.472	10.015	9.9606	10.117	9.8778	10.74	10.627	10.367	10.287	10.214	10.076	9.8935	9.7502	9.8174	9.8855	9.6229	9.5566
"1478_at"	6.4355	6.3921	6.479	6.1194	5.801	5.6676	5.8632	6.9309	6.444	6.5346	6.0443	5.7679	5.9218	6.6187	6.1415	6.1275	6.4525	6.8395	5.9195
"1479_g_at"	6.1899	6.44	6.2838	5.7432	5.7932	5.9134	5.5249	6.3316	6.3769	6.2622	5.7497	5.7614	5.6461	6.2844	6.4888	6.198	6.0237	5.8388	6.597
"147_at"	10.752	10.789	10.722	11.466	11.333	11.158	11.447	10.674	10.849	10.911	11.341	11.469	11.257	11.742	11.681	11.592	11.634	11.792	11.805
"1480_at"	9.9615	9.7222	9.7195	10.525	10.319	10.255	10.711	10.241	9.9704	10.205	11.353	10.547	10.886	10.493	10.81	10.979	10.385	10.508	10.482
"1481_at"	6.6662	6.4627	6.2455	5.9911	6.0656	5.9931	5.7944	6.4871	6.6753	6.336	5.9892	6.0752	6.1523	6.8672	7.028	6.9678	7.1493	5.9232	5.9371
"1482_g_at"	6.6783	6.7755	6.7279	5.5367	5.4827	5.8264	5.5632	6.5748	6.7845	6.6338	5.3988	5.5077	5.6913	6.5328	6.2995	6.3038	6.637	6.3951	6.3796
"1483_at"	10.449	10.416	10.43	10.129	10.18	10.284	9.8672	10.47	10.489	10.356	9.9481	10.027	10.063	9.8451	9.7064	9.8331	10.05	10.029	9.8271
"1484_at"	6.5268	6.5969	6.7671	6.5	6.6328	6.4401	6.3298	6.3525	6.4795	6.4959	6.8136	6.5802	6.2882	6.5747	6.2278	6.0983	6.4454	6.2619	6.1711
"1485_at"	5.1249	5.2209	5.5091	5.1216	5.0156	5.2738	5.6115	5.2789	5.3935	5.2231	5.3207	5.7262	5.2268	6.0945	5.4854	5.6555	5.5928	5.7425	5.9252
"1486_at"	12.773	12.768	12.797	13.332	13.282	13.302	13.254	12.765	12.777	13.043	13.24	13.338	13.319	13.311	13.346	13.212	13.301	13.312	13.381
"1487_at"	10.353	10.525	10.426	10.487	10.462	10.594	10.508	10.309	10.457	10.374	10.539	10.515	10.509	10.471	10.457	10.449	10.449	10.494	10.487
"1488_at"	11.846	12.245	11.976	12.596	12.635	12.163	12.816	12.409	12.325	12.108	12.306	12.982	12.874	12.705	12.556	12.359	12.316	12.366	12.436
"1489_s_at"	10.037	10.038	9.9566	10.168	10.163	10.291	9.9932	10.024	10.115	10.035	10.258	9.9807	9.9508	9.5199	9.7274	10.168	10.237	9.7574	9.8209
"148_at"	9.1167	9.1953	8.8534	9.5379	9.4618	9.4979	9.3195	8.8792	8.1798	8.8032	9.1548	8.9467	9.6943	9.169	9.2136	9.9619	9.8119	8.7908	9.1471
"1490_at"	7.68	7.8746	7.6366	7.2985	7.3508	7.3317	7.3419	7.8713	7.8192	7.9719	7.4336	7.6102	7.2818	7.323	7.0382	7.2805	7.6505	7.3759	7.4426
"1491_at"	11.303	10.609	10.295	10.983	10.725	8.8146	8.436	11.392	11.155	11.659	12.92	8.2271	10.541	9.3489	9.0337	11.666	11.512	9.2194	9.1545
"1492_f_at"	10.013	9.9174	9.8949	9.4761	9.4721	9.7524	9.3677	10.065	9.9385	9.6966	9.6495	9.6129	9.54	9.3978	9.2881	9.3597	9.3242	9.2015	9.0219
"1493_r_at"	7.9541	7.6563	7.5128	8.5355	8.3938	8.8065	8.6193	8.1271	8.2508	8.1913	8.8844	8.9176	8.6024	8.3829	9.0365	9.1639	9.52	8.811	9.1393
"1494_f_at"	9.8822	9.8692	9.9476	9.6583	9.4687	10.031	9.3776	10.068	9.9862	9.7861	9.8533	9.6557	9.6575	9.5258	9.2823	9.3145	9.745	9.2954	9.5362
"1495_at"	10.563	11.06	11.263	11.207	11.128	10.281	11.331	11.118	12.106	10.829	11.692	11.239	10.76	10.728	10.772	9.965	9.9397	11.343	11.263
"1496_at"	9.8607	10.228	9.9006	11.072	11.078	11.065	10.965	9.7467	9.7788	9.6031	10.905	11.039	11.021	10.974	10.848	10.347	10.548	10.983	10.927
"1497_at"	11.754	11.933	11.681	12.464	12.43	12.86	12.607	11.859	11.729	11.956	12.679	12.701	12.613	12.434	12.552	12.576	12.458	12.371	12.444
"1498_at"	9.7055	9.9315	9.9154	9.741	9.7073	9.8136	9.7049	9.887	10.152	9.8655	9.7444	9.7081	9.712	9.4617	9.3216	9.4463	9.4475	9.4559	9.2005
"1499_at"	12.387	12.421	12.273	12.786	12.708	12.62	13.197	12.055	12.367	12.358	12.443	12.735	12.663	13.148	13.218	12.911	12.848	13.228	13.126
"149_at"	9.3832	8.8699	9.2437	9.404	9.3417	9.167	9.475	8.8905	9.1182	9.4616	9.4059	9.1151	9.1363	9.9567	9.6421	9.5969	9.6661	9.9916	9.9029
"1500_at"	7.1795	6.9823	7.0536	6.7108	6.3298	6.6254	6.6778	7.1176	7.1827	7.1926	6.8117	6.9407	6.7097	7.3262	6.9622	7.4687	7.5195	6.7925	7.0077
"1501_at"	6.5105	6.3675	6.4427	6.2501	6.4932	5.9854	6.2223	6.8785	6.5138	6.4175	6.3367	6.1834	6.4732	6.4764	7.0559	6.6619	6.7981	6.6309	6.2609
"1503_at"	7.2553	7.0793	7.255	7.0104	6.6246	6.2859	6.1558	7.2615	7.4142	7.381	6.6694	6.3196	6.3996	6.9817	6.7401	6.9865	7.2228	6.7408	6.9954
"1504_s_at"	7.6775	7.8071	7.8463	8.1216	7.6679	8.3619	7.9084	7.883	8.0468	7.7125	7.7709	8.1007	7.9352	7.8137	8.0111	8.2356	7.9064	7.8789	8.0241
"1505_at"	9.8022	9.5228	9.9734	9.6067	9.5454	8.9736	9.2656	9.121	10.338	10.211	9.6784	9.1703	9.1233	10.16	10.214	9.8901	9.6779	10.275	10.011
"1506_at"	10.846	10.661	10.842	10.254	10.262	10.669	10.099	11.082	10.717	10.541	10.405	10.244	10.272	9.9798	9.7771	10.229	10.609	10.04	10.103
"1507_s_at"	11.116	11.177	11.142	12.247	11.606	11.64	12.316	10.807	12.012	11.942	12.447	12.721	12.657	12.633	12.42	11.396	11.208	12.416	12.244
"1508_at"	9.2658	9.0587	8.9932	8.6212	8.7821	8.9228	8.7212	9.1075	8.9801	8.8831	8.9209	8.9124	8.6708	8.5674	8.5663	8.4339	8.958	8.6216	8.6105
"1509_at"	8.1663	7.8473	7.9053	7.0633	7.2148	7.0696	6.9815	8.2942	8.0041	8.1953	7.212	7.0318	7.1456	7.4573	7.3356	7.8057	7.9076	8.0179	7.8118
"150_at"	7.16	6.8245	6.9006	7.1772	7.1226	7.3677	7.0603	7.3205	7.1971	7.015	7.4838	7.2256	7.1104	6.7352	6.4056	7.1107	7.4325	7.3256	6.6855
"1510_g_at"	9.1522	9.0981	9.0991	9.1213	9.102	9.113	8.9163	9.2854	9.2507	9.306	9.1484	9.0832	8.899	8.7053	8.3367	9.1376	9.5268	9.1762	9.0208
"1511_at"	9.6788	9.6087	9.5927	9.7508	9.6612	9.866	9.6336	9.4814	9.8435	9.4848	9.7952	9.7695	9.8071	9.4714	9.6965	10.345	10.502	9.3697	9.6399
"1512_at"	11.177	11.084	11.01	11.263	11.245	11.006	11.333	10.921	10.861	10.795	11.005	11.37	11.173	11.724	11.296	11.27	11.184	11.456	11.579
"1513_at"	11.184	10.856	11.004	11.315	11.115	11.58	11.201	10.954	10.913	10.894	11.351	11.266	11.174	10.882	10.663	10.736	11.17	10.698	10.998
"1514_g_at"	8.4827	8.3906	8.5473	8.6127	8.2984	8.4254	8.3748	8.7201	8.6722	8.4325	8.5977	8.3567	8.3478	8.157	8.1893	8.1699	8.342	8.2937	8.5204
"1515_at"	10.362	10.182	10.391	10.262	10.075	10.077	10.012	9.8727	10.45	10.734	10.234	10.226	10.236	10.368	10.355	10.353	10.401	10.521	10.381
"1516_g_at"	10.929	10.434	10.837	10.581	10.495	10.461	10.759	9.9874	10.914	11.294	10.664	10.67	10.771	10.62	10.531	11.15	10.826	10.57	10.731
"1517_at"	10.519	10.475	10.479	9.9202	9.9455	9.9994	9.9388	10.526	10.7	10.386	10.057	9.9439	9.8928	9.8709	9.6857	10.019	10.008	9.6311	9.8333
"1518_at"	9.9709	9.4169	9.5886	9.3295	9.2125	9.2904	8.9327	9.7739	9.5758	9.3747	9.5453	9.0324	8.9192	8.9578	8.8631	9.0545	9.2645	8.9106	8.9528
"1519_at"	8.6289	8.8569	8.9139	9.489	9.3063	8.7618	9.2526	8.4845	9.1579	8.5848	9.0048	8.8981	8.8907	8.9829	9.2129	9.0114	8.8394	9.6652	9.5356
"151_s_at"	14.182	14.215	14.169	14.209	14.191	14.199	14.255	14.209	14.207	14.191	14.283	14.214	14.234	14.198	14.204	14.2	14.2	14.189	14.211
"1520_s_at"	10.158	10.045	9.9336	9.4071	9.6379	9.526	9.4389	10.074	9.8561	9.7355	9.6825	9.5049	9.4571	9.5404	9.3059	9.4097	9.8618	9.4983	9.5833
"1521_at"	11.966	11.658	11.688	11.969	12.177	11.639	12.111	11.447	11.61	12.31	12.294	11.624	12.41	12.218	12.201	12.591	12.594	12.137	12.243
"1522_at"	9.3953	9.3803	9.355	9.9153	9.699	9.6782	9.7465	9.5568	9.4334	9.3457	10.025	9.781	9.7568	9.4913	9.6085	9.6326	10.022	9.5309	9.5326
"1523_g_at"	10.419	10.234	10.246	9.6078	9.5963	9.8264	9.5885	10.389	9.8971	10.006	9.736	9.6038	9.5274	9.2578	9.4659	9.4378	9.7977	9.3845	9.6859
"1524_at"	10.253	10.036	10.051	9.6858	9.5258	9.8423	9.5451	10.031	10.048	10.032	9.6828	9.5707	9.7352	9.4008	9.283	9.5839	9.8317	9.2151	9.4926
"1525_s_at"	8.5849	8.3374	8.3894	8.8579	8.6947	8.7363	8.6924	8.5954	8.6382	8.6686	8.8061	9.078	8.8307	8.716	8.3554	8.524	8.1979	8.7155	8.7233
"1526_i_at"	11.247	10.644	10.997	9.4964	9.4825	9.7066	8.8442	11.173	10.435	10.543	9.4781	9.3366	9.3154	9.4577	9.5345	9.8304	10.365	10.237	9.8818
"1527_s_at"	7.6467	8.135	8.0865	7.498	7.2158	7.287	7.6824	7.7334	7.8341	7.6685	6.9523	7.6846	6.6868	7.1834	7.2927	7.1944	6.8505	7.9656	7.9292
"1528_at"	8.3594	8.4431	8.3276	8.0207	7.4571	7.9208	7.6435	8.7031	8.5465	8.4979	7.9813	7.957	8.0665	7.88	7.9102	8.1011	8.207	8.1477	8.2229
"1529_at"	9.4167	9.662	9.2631	9.9063	8.8952	9.1355	9.5128	10.314	10.206	9.5975	10.528	9.9068	10.061	9.6983	9.334	9.3178	9.6446	8.9052	9.1227
"152_f_at"	8.9727	8.9416	8.9522	9.3239	9.216	9.3966	9.259	9.3503	9.25	9.2406	9.536	9.4883	9.3158	9.2222	8.9734	8.826	8.954	8.8361	8.9597
"1530_g_at"	7.5229	7.8683	7.4931	8.0118	7.7228	7.3622	8.0476	8.8386	8.4618	7.8947	9.3441	8.8688	8.9612	8.2098	8.0391	8.0219	7.9121	7.2257	7.8276
"1531_at"	7.2167	7.1808	7.7266	6.2899	6.3647	6.2749	6.3628	6.9068	7.0439	7.1905	6.5595	6.3969	6.1703	6.3446	6.7036	6.1178	6.6223	6.3797	6.5297
"1532_g_at"	8.7055	8.6972	8.7666	8.516	8.5881	8.4718	8.395	8.6904	8.8962	8.3311	8.4342	8.6133	8.3956	8.2533	8.3295	8.3811	8.5595	8.5278	8.5476
"1533_at"	8.9833	8.4815	9.0858	7.9989	8.5576	8.4174	8.9386	8.6333	8.7858	8.6227	8.7187	7.9285	8.5405	9.5478	9.2543	8.7501	8.3137	9.48	8.8902
"1534_at"	6.0124	6.3022	5.8335	5.7922	5.8187	6.1076	5.9191	6.1117	6.4016	6.0791	5.9477	6.1663	5.9889	5.8033	5.9143	6.0432	5.8434	5.7476	5.9607
"1535_at"	9.2568	9.5018	9.2909	10.583	10.266	10.489	10.555	10.128	10.252	9.5899	10.563	10.916	9.9839	10.27	10.259	10.26	10.133	10.247	10.707
"1536_at"	7.8961	7.2979	8.4981	6.8564	6.6809	6.5253	6.974	7.4409	7.9947	8.5981	7.6162	6.6763	7.1944	7.1265	6.9824	7.5172	6.747	7.1317	7.2742
"1537_at"	9.9756	9.7955	10.044	10.402	10.447	10.454	10.547	9.3754	9.5692	10.016	9.6144	10.476	10.602	10.934	11.051	10.477	10.455	10.507	11.004
"1538_s_at"	6.5037	6.0845	6.0788	5.6903	6.0742	6.1526	6.1832	6.2551	6.098	5.9707	6.2591	6.3948	6.4473	6.0624	5.8235	5.8385	6.3056	5.8438	6.129
"1539_at"	8.367	7.7765	7.9597	8.5319	8.4115	8.2105	8.4767	8.0175	7.8921	7.9968	8.898	8.0104	8.3706	7.9339	8.221	8.2644	8.1627	8.1817	8.2038
"153_f_at"	7.6327	8.1412	7.5384	8.3899	8.2728	8.0307	7.8755	7.8533	7.6507	7.9947	8.4683	8.3836	8.2253	8.5594	8.2917	8.4579	8.2703	8.2665	8.4919
"1540_f_at"	7.9178	7.6624	8.0364	7.6638	7.3099	7.7288	7.2957	8.0181	7.7606	8.0222	7.5471	7.5182	7.2513	7.3058	7.3694	6.9954	7.5847	7.7101	7.4125
"1541_f_at"	8.414	8.1842	8.1794	7.8492	7.7938	7.7278	7.9592	8.5564	8.292	8.2376	7.9638	7.8012	7.67	7.6757	7.6436	7.6194	8.1487	7.4152	8.3163
"1542_at"	9.3336	9.4398	9.4908	9.3777	9.4698	9.4763	9.5131	9.6193	9.6005	9.453	9.5033	9.396	9.3152	9.1009	8.8171	9.254	9.4594	9.2873	9.1882
"1543_at"	7.405	7.1269	7.0642	6.8974	6.7887	6.8972	6.5717	7.1341	7.329	6.8593	6.6194	6.723	6.6544	6.7442	6.5683	6.2342	7.0212	6.7596	7.0793
"1544_at"	7.8807	7.7126	7.9582	7.3747	7.5515	7.2606	7.3764	7.881	8.0388	7.8061	7.2531	7.3039	7.3674	7.0116	7.3508	7.655	7.8847	7.6021	7.4527
"1545_g_at"	6.3018	6.0531	6.2497	6.0408	6.014	5.9079	5.8745	6.855	6.5401	6.6322	7.1101	5.7034	5.7991	6.007	5.7678	5.9932	6.0389	5.5182	5.9296
"1546_at"	6.8012	6.6602	6.7367	6.8631	7.1036	7.2687	7.2053	6.8817	6.9013	6.6362	6.8147	6.783	6.7597	7.0063	6.7146	6.2602	6.6682	6.9985	6.6896
"1547_at"	10.817	10.735	10.58	10.387	10.309	10.362	10.308	10.957	10.989	10.624	10.462	10.398	10.328	10.264	10.117	10.441	10.238	10.15	10.318
"1548_s_at"	8.9808	8.9994	9.0901	8.6025	8.5454	8.4634	8.3945	9.1722	9.2168	8.9417	8.7315	8.4489	8.7123	8.5209	8.823	8.8952	8.8023	8.5727	8.7764
"1549_s_at"	8.1405	8.0329	8.0183	7.2429	7.5244	7.2919	7.3336	8.2978	8.2489	7.8083	7.5153	7.375	7.4097	7.649	7.571	7.3349	7.4647	7.5798	7.6223
"154_at"	7.0759	7.1481	7.2534	6.3066	6.5185	6.4415	5.9348	7.142	6.8806	6.7323	6.0148	6.6267	6.3014	6.8649	6.7107	6.6273	6.7804	6.6558	6.9585
"1550_at"	11.062	11.224	10.968	11.465	11.447	11.457	11.535	10.876	10.921	11.072	11.688	11.681	11.619	10.841	11.109	11.007	11.253	11.042	11.156
"1551_g_at"	11.398	11.396	11.082	11.84	11.684	11.828	11.711	11.541	11.556	11.34	11.985	11.802	11.787	11.556	11.665	11.589	11.652	11.457	11.612
"1552_i_at"	9.2869	9.1115	9.2353	8.6953	8.5108	8.4586	8.4082	9.4948	9.2944	9.2699	8.7436	8.5907	8.4632	8.2147	8.1551	8.1697	8.6226	8.1675	8.0499
"1553_r_at"	8.7774	8.4821	8.7879	8.8452	8.7276	8.8323	8.6258	8.9037	9.0084	8.8848	9.1801	8.8006	8.8793	9.366	9.4825	9.7132	10.233	9.9071	9.7497
"1554_f_at"	8.6509	8.5227	8.4967	8.0277	8.029	8.3301	7.834	8.4935	8.7457	8.212	8.3349	8.2617	8.1112	7.9877	7.9848	7.8145	8.123	8.1766	7.6088
"1555_f_at"	9.9464	9.7261	9.7851	9.2704	9.1929	9.257	9.1784	9.9505	10.008	9.541	9.2657	9.247	9.2343	9.3633	9.0802	9.0841	9.4678	8.4209	9.1274
"1556_at"	9.1427	9.5099	9.2658	10.088	10.03	9.8933	10.03	8.9113	8.9637	8.7157	9.8088	10.072	9.968	10.127	10.076	10.08	10.16	10.376	10.203
"1557_at"	7.5903	7.6654	7.5462	7.7063	7.847	7.9403	7.6761	7.6084	7.7866	7.53	7.7812	7.7589	8.0701	7.4499	7.524	7.7917	8.0761	7.5316	7.7391
"1558_g_at"	9.0071	8.7014	8.5377	8.4787	8.5305	8.4514	8.298	8.7553	8.5202	8.5803	8.4285	8.3805	8.5534	8.5473	8.8907	8.7678	8.687	8.689	8.813
"1559_at"	7.5955	7.5526	7.56	7.6042	7.5734	8.0943	7.5955	7.7965	7.8868	7.757	7.7316	7.6709	7.4699	7.6192	7.4845	7.6408	8.0519	7.5618	7.5048
"155_s_at"	11.433	11.405	11.404	11.996	12.029	11.598	12.226	11.585	11.476	11.57	11.993	11.846	12.106	12.032	12.24	11.99	11.771	12.055	11.862
"1560_g_at"	8.8832	8.1952	8.4891	9.1517	9.1001	8.7846	8.6888	8.4357	8.5987	8.5691	9.1182	8.7877	8.6816	8.7591	8.6157	9.1531	8.896	8.5728	8.5394
"1561_at"	9.5855	9.1467	8.8075	9.6839	9.462	9.781	9.5311	9.3908	9.2058	9.0256	9.6033	9.7788	9.723	9.1271	9.208	9.404	9.4828	9.1185	9.1392
"1562_g_at"	9.226	9.4709	9.0681	9.5387	9.6251	9.539	9.5628	9.4502	9.1775	9.0533	9.5934	9.9262	9.9967	9.5171	9.3467	9.341	9.3833	9.5879	9.3555
"1563_s_at"	12.679	12.546	12.737	13.045	13.186	12.965	13.02	12.887	12.894	12.845	13.293	12.948	12.855	12.905	12.945	12.89	12.889	12.959	12.918
"1564_at"	12.082	12.196	12.081	12.175	12.011	11.91	12.045	12.048	12.5	12.331	12.292	12.322	12.203	11.989	12.053	11.862	11.933	12.004	12.122
"1565_s_at"	10.22	10.348	10.401	10.646	10.586	10.543	10.493	10.453	10.357	10.587	10.748	10.467	10.727	10.411	10.318	10.772	10.767	10.561	10.574
"1566_at"	8.7626	8.5528	8.4956	8.5277	8.5046	8.8416	8.4339	8.6606	8.7219	8.6433	8.7652	8.688	8.6134	8.4175	8.1764	7.9678	8.5466	8.3252	8.4084
"1567_at"	9.4276	9.1709	9.3512	8.3536	8.2717	8.3807	8.318	9.4677	9.3649	9.2912	8.6301	8.3995	8.5422	8.6105	8.4237	8.3548	8.591	8.4858	8.3644
"1568_s_at"	7.5825	7.6435	7.3628	8.6323	8.1122	7.8705	8.4397	7.2407	6.979	7.4689	7.6854	8.1252	8.3808	8.6941	8.2379	8.2489	8.4834	8.2535	8.509
"1569_r_at"	9.246	9.286	9.1981	9.8359	9.7436	9.9465	9.7181	9.4909	9.5143	9.3102	9.7385	9.729	9.6919	9.1035	8.8915	9.083	9.247	8.9845	9.295
"156_s_at"	6.4563	6.1981	6.1094	5.9832	5.9493	6.0033	6.0216	6.3814	6.3811	6.1622	5.9461	6.0014	5.7253	6.3595	5.8489	5.9545	6.3334	5.8884	5.9663
"1570_f_at"	5.2766	5.5123	5.2966	5.0929	5.2752	5.1537	5.1855	5.1211	5.6173	5.4791	5.1292	5.1496	5.4756	5.2419	5.2841	4.8459	5.5057	5.0309	5.3963
"1571_f_at"	8.8176	8.5576	8.6729	9.5758	9.5114	9.2498	9.596	8.5175	9.0048	8.5241	9.6938	9.2085	9.3453	8.8692	8.415	9.1428	8.3858	8.5442	8.8151
"1572_s_at"	8.9403	8.9133	9.0478	8.5417	8.4291	8.1216	7.9734	8.7264	8.6657	8.2047	8.0187	8.3009	8.483	8.3017	8.1188	8.558	8.6003	8.3542	8.7873
"1573_at"	11.031	10.575	10.566	10.06	10.25	10.441	10.01	10.921	10.818	10.517	10.422	10.231	10.228	10.152	10.105	10.188	10.63	10.331	10.365
"1574_s_at"	9.4464	8.9443	8.7554	7.7293	7.7724	7.989	7.7383	9.2381	8.7822	8.5888	8.0669	7.9682	7.8816	8.061	7.9583	8.2755	8.9095	8.4636	8.4871
"1575_at"	7.0695	6.9729	6.8662	6.9015	7.2955	6.723	6.4662	7.6789	7.0552	7.6733	8.8981	6.3576	6.6909	6.8081	6.2467	8.0285	7.8887	6.9773	6.218
"1576_g_at"	8.2985	8.4668	8.0526	8.1278	8.3535	8.2024	7.9969	8.5571	8.3069	8.4991	9.4306	8.1285	8.0442	8.1323	7.9198	8.2115	8.4346	8.0107	8.1564
"1577_at"	9.8121	9.7371	9.8792	9.6866	10.116	10.041	9.7083	9.2644	9.2702	9.8401	8.9632	9.6035	9.5872	10.324	9.9619	9.3649	9.616	9.5245	10.382
"1578_g_at"	7.3725	7.2972	7.0823	7.8164	7.9555	7.7178	7.6744	7.302	7.2227	7.2021	7.3471	7.4858	7.6475	7.6858	8.0644	7.2825	7.6856	7.6787	8.043
"1579_at"	7.3845	7.3527	7.253	7.0375	7.1475	7.5512	7.1191	7.3504	7.529	7.355	7.3618	7.1745	7.1647	7.2115	6.8271	7.3419	6.949	7.1029	6.9749
"157_at"	6.5074	6.475	6.6137	7.0334	6.4089	6.6586	6.8232	6.6533	6.8028	6.7241	7.0564	6.8266	6.8564	6.8891	6.4701	6.4123	7.1563	6.4406	6.7694
"1580_f_at"	7.4759	7.401	7.3018	6.7401	6.5408	6.7699	6.5532	7.37	7.5093	7.5405	6.9517	6.8906	6.7592	6.6967	6.8899	6.9159	7.2711	6.8351	6.3589
"1581_s_at"	9.1772	9.003	9.2395	9.0444	9.0251	8.9193	9.2288	8.8797	9.0988	8.8537	8.8462	9.0756	8.7546	8.7177	8.7472	8.9219	8.6984	8.4663	9.012
"1582_at"	7.5333	7.4468	7.6852	7.0321	7.1251	7.0708	7.0152	7.8015	7.6425	7.4983	7.1675	7.0551	7.0786	7.5625	7.1204	7.281	7.3335	7.3535	7.3782
"1583_at"	9.5467	9.4437	9.2121	9.3943	9.4653	9.354	9.6031	9.2176	9.273	9.4611	9.1945	9.2964	9.226	9.5809	9.2938	9.0437	9.1102	9.2511	9.1816
"1584_at"	6.9322	6.8074	6.9167	6.9709	6.8345	7.1146	6.9824	7.052	7.1448	7.1785	7.0992	6.8438	6.9031	6.7516	6.5946	6.7574	6.9798	6.7759	6.9005
"1585_at"	8.412	8.2805	7.9321	9.0287	9.9746	8.3016	10.227	8.0145	9.1194	8.0116	6.3259	9.8289	9.6584	8.7338	8.395	8.8594	8.7831	8.9815	8.8696
"1586_at"	13.887	13.888	14.064	14.231	14.258	14.186	14.156	10.42	14.04	14.086	13.497	14.216	14.151	14.282	14.296	14.214	14.182	14.298	14.297
"1587_at"	9.9385	10.019	10.06	9.8958	10.141	9.9877	9.9365	10.041	10.104	9.7018	10.186	10.201	9.9552	9.7103	9.7613	9.6685	9.7093	9.7184	9.7907
"1588_at"	7.7968	7.5019	7.4603	7.6145	7.6649	7.6028	7.6609	7.7658	7.586	7.5063	7.5391	7.6991	7.953	7.4555	7.6492	8.0722	7.9577	7.5563	7.201
"1589_s_at"	8.5832	8.2569	8.0356	8.5536	8.5904	8.1222	8.5204	8.0372	7.9943	8.2173	8.2107	8.1858	8.3853	8.3907	8.8819	8.9383	8.9835	9.0228	9.135
"158_at"	9.4999	9.8557	9.5508	9.6042	9.6476	9.3764	9.2412	9.592	9.3198	9.5833	10.119	9.0717	9.9545	9.3909	9.459	9.9221	9.764	9.0741	9.3911
"1590_s_at"	9.4847	9.5078	8.9495	10.584	10.479	10.498	10.545	9.7146	9.8651	9.848	11.104	10.729	10.555	9.8818	9.9446	10.007	10.161	10.091	9.8791
"1591_s_at"	9.7554	10.496	11.46	11.912	10.677	11.06	11.488	9.1915	8.8986	8.9046	8.4308	12.066	10.826	10.027	10.203	8.6967	8.1341	10.113	10.45
"1592_at"	9.7592	9.1182	9.9429	8.625	8.4238	8.6845	8.8137	9.0216	10.254	10.285	9.0008	8.2691	8.709	9.8142	9.5505	9.4267	9.2413	9.3498	9.3534
"1593_at"	9.6127	9.2634	9.6538	9.6374	10.118	9.1797	9.3219	9.2345	9.2444	9.5451	8.5223	9.5653	9.4055	9.035	9.4563	9.1219	9.3084	8.8792	8.6006
"1594_at"	10.557	10.309	10.506	11.055	11.19	10.788	10.985	10.459	10.11	10.724	11.195	11.155	11.293	11.547	11.611	11.5	11.562	11.156	11.385
"1595_at"	10.254	9.9578	9.9156	10.116	11.021	10.196	10.355	11.527	10.931	10.459	11.171	10.557	10.821	9.9737	9.7772	10.44	10.263	9.7975	9.3878
"1596_g_at"	9.9061	9.2615	8.9612	10.565	11.735	10.136	10.929	11.933	11.24	10.448	11.998	11.175	11.465	9.2096	9.2233	10.543	10.451	8.6475	8.7011
"1597_at"	10.174	9.9659	9.6989	10.72	11.508	10.985	10.811	10.482	10.543	10.653	11.612	10.775	11.975	10.743	10.748	12.835	12.747	10.58	10.723
"1598_g_at"	12.021	12.272	12.045	12.337	13.061	12.576	12.418	12.631	12.424	12.703	13.094	12.406	13.493	12.14	11.974	13.998	13.945	12.027	12.08
"1599_at"	8.8959	8.4362	9.1822	8.4897	8.6645	8.676	8.9856	7.9918	9.2634	9.462	8.8237	8.437	8.8778	10.139	10.102	9.4121	9.5586	10.064	9.8818
"159_at"	9.5344	10.265	9.259	9.2079	8.8754	8.5017	8.9545	10.368	9.9278	10.343	12.296	8.8406	8.8634	8.9167	8.6874	10.954	10.772	9.0715	9.1104
"1600_at"	6.747	6.6248	6.5691	6.0865	6.1167	5.8991	5.9736	6.9865	6.9857	6.5358	6.2285	6.0669	6.0638	6.0151	6.1694	6.0948	6.2518	6.1394	6.3865
"1601_s_at"	9.1383	8.7423	8.6513	9.7877	10.046	10.644	9.3782	8.8216	8.6521	8.484	9.2816	9.8414	9.8366	9.0471	9.0813	9.4596	9.4737	8.9832	9.0975
"1602_at"	9.651	9.9837	10.035	10.422	10.018	10.278	10.441	10.032	9.883	9.8437	9.6547	10.176	10.137	10.199	10.258	10.416	10.035	10.606	10.447
"1603_g_at"	9.6909	9.865	9.9333	10.12	9.9752	10.132	10.286	10.093	9.9432	9.8294	9.6057	9.8802	10.102	9.4309	9.6068	10.009	9.86	10.048	10.287
"1604_at"	9.0666	8.5696	8.6645	7.7904	7.8156	7.9667	7.5522	8.7759	8.2711	8.3328	7.763	7.8077	7.7863	8.2398	7.9322	8.0037	8.6011	8.2714	8.1325
"1605_g_at"	7.9537	7.5762	7.8342	8.7507	8.0075	9.3684	8.5705	8.4231	7.9589	8.3887	7.7361	9.5001	8.7153	9.0013	8.5793	9.2019	8.9841	9.0561	8.4071
"1606_at"	8.7005	9.0361	9.0452	8.9975	8.6746	8.8333	8.6771	8.7592	8.4615	8.4186	8.4282	8.8107	8.6672	9.4496	9.3336	8.7478	8.6088	8.6788	8.9796
"1607_at"	8.7529	8.7597	8.3018	9.0576	8.8934	9.0944	9.0833	9.0088	8.6787	8.5436	9.1702	9.1149	9.0649	8.3949	8.3234	8.8199	9.1398	8.6176	8.6605
"1608_at"	10.049	9.8443	9.8889	8.5222	8.568	8.7145	8.5731	10.053	10.096	9.76	8.8918	8.812	8.5777	8.7593	9.0907	9.0137	9.1874	9.1328	9.0403
"1609_g_at"	10.273	9.6871	9.6587	10.193	10.781	10.576	10.736	9.6536	9.6711	9.8692	9.7731	9.9514	9.938	9.1233	9.176	10.072	9.6651	8.9471	9.0606
"160_at"	11.52	11.662	11.622	11.761	11.804	12.017	11.737	11.063	10.95	11.319	11.594	11.843	12.037	11.835	11.891	11.311	11.447	11.707	11.848
"1610_s_at"	5.4904	5.6034	5.6659	5.4814	5.6301	5.5931	5.5851	5.6508	5.7489	5.8047	5.7815	5.6245	5.618	6.1099	5.6941	5.9974	5.6966	5.7032	5.792
"1611_s_at"	5.66	5.9605	5.725	5.7845	5.7213	5.7895	5.66	6.0414	6.0801	5.738	5.5926	5.6243	5.4156	5.3707	5.4565	5.5281	6.1024	5.8743	5.7503
"1612_s_at"	13.664	13.72	13.566	13.956	14.013	13.935	13.922	13.864	13.85	13.754	13.861	14.032	13.905	13.855	13.816	13.506	13.67	13.822	13.784
"1613_s_at"	8.166	7.5409	7.3329	7.9606	7.5242	7.6796	7.6191	7.406	7.4769	7.4118	7.7863	7.4877	7.4033	6.8929	7.6975	7.6485	7.6628	7.3261	7.552
"1614_s_at"	9.1524	8.9784	8.9885	9.1314	9.1231	9.0382	9.0841	8.8801	8.8962	9.0075	9.26	9.1639	9.0868	9.151	9.0174	9.2422	9.1894	9.1952	9.0957
"1615_at"	9.9718	10.034	9.8569	11.016	10.994	10.871	10.725	10.045	10.165	9.9125	11.031	10.894	11.528	9.6581	9.6308	9.9053	9.8648	9.4486	9.8735
"1616_at"	7.0679	6.9528	7.4067	6.5017	6.7832	6.776	7.8547	7.1492	7.1407	6.8091	6.5933	7.0614	7.348	9.1368	8.6989	6.6877	6.9166	6.3299	6.9801
"1617_at"	10.576	10.375	10.115	9.6678	9.5344	9.8524	9.7266	10.572	10.205	10.23	9.5087	9.6188	9.6018	9.3032	9.0756	9.2431	9.5173	9.2342	9.5479
"1618_at"	5.527	5.2294	5.4758	5.1784	5.2955	5.4195	5.4681	5.6599	5.527	5.4896	5.5839	5.2694	5.246	5.6592	5.4751	5.1716	5.5976	5.5715	5.7362
"1619_g_at"	8.8518	8.6911	8.3918	7.8833	8.2418	8.3424	8.1858	8.7086	8.5326	8.4777	8.2682	8.0605	7.9123	8.0177	7.9751	7.9408	8.0017	7.8633	8.146
"161_at"	5.2424	5.5161	5.284	5.5998	5.3899	5.4191	5.5401	5.5168	5.478	5.5287	5.5177	5.5812	5.68	5.3903	5.852	5.6939	5.5782	5.4594	5.6517
"1620_at"	9.3989	9.1275	9.4806	9.9832	10.781	10.522	10.036	9.8189	9.8155	9.8722	10.319	9.5683	9.6258	9.5956	9.91	9.935	10.053	10.151	10.196
"1621_at"	7.543	7.3214	7.3233	7.2662	7.2081	7.4177	7.2225	7.2647	7.272	7.2257	7.1613	7.1654	6.9096	7.2091	7.1829	7.0842	7.3486	6.7197	7.4068
"1622_at"	11.317	11.53	11.298	11.925	12.013	12.046	11.879	11.139	10.914	11.359	12.189	11.861	12.452	12.041	12.065	12.036	11.899	12.004	11.978
"1623_s_at"	7.3421	7.0779	7.1981	7.4769	7.5094	7.1912	7.6619	6.9984	6.9789	7.0325	7.318	7.4699	7.1976	7.1321	7.41	7.0664	7.3477	7.2769	7.4593
"1624_at"	10.349	10.342	10.206	10.538	10.586	10.219	10.7	10.632	11.031	10.716	10.849	10.828	10.785	10.43	10.723	11.078	10.759	10.365	10.538
"1625_at"	5.7862	5.7777	5.6678	6.0313	5.6492	5.8636	6.0196	5.6967	5.7668	5.4392	6.0145	6.2118	5.5933	5.7341	5.7435	5.3307	5.9084	5.7477	5.7328
"1626_at"	6.4002	6.5846	6.5499	5.9248	6.0996	6.3783	5.9817	6.6079	6.7159	6.3369	6.324	6.0604	5.8692	6.3633	6.1818	6.3041	6.2858	6.0942	6.3301
"1627_at"	11.394	11.266	11.526	10.132	10.101	10.127	10.131	11.571	11.72	11.482	10.241	10.103	9.8695	9.9821	9.8626	9.8815	10.02	9.9176	9.9169
"1628_at"	6.8959	7.0508	6.8803	6.4514	6.5829	6.6718	6.6909	7.1007	7.2055	6.9477	6.887	6.7021	6.7276	6.7574	6.4536	6.6717	6.7694	6.4784	6.6199
"1629_s_at"	9.1848	9.3185	9.3293	9.005	8.9757	8.54	8.8043	9.0382	9.1044	8.9618	8.6515	8.9453	8.6527	9.6278	9.3689	8.9157	8.9837	9.389	9.5569
"162_at"	12.747	12.911	12.983	12.871	12.784	12.696	12.672	12.865	12.929	12.799	12.804	12.827	12.707	12.719	12.699	12.411	12.455	12.796	12.85
"1630_s_at"	9.8915	9.645	9.5161	9.2571	9.0461	9.5639	9.2247	9.9156	9.7872	9.5789	9.3149	9.3001	9.2744	9.0659	9.0828	9.3538	9.3079	9.0402	9.1041
"1631_at"	9.3559	9.3827	9.4071	9.7279	9.7956	10.097	9.7292	9.6218	9.618	9.346	9.569	9.7502	9.7618	9.5604	9.702	9.5537	9.8381	9.7089	9.6983
"1632_at"	10.356	10.468	10.174	9.6634	9.689	9.6053	9.7925	10.402	10.437	10.147	9.8859	9.8687	9.7033	9.6226	9.5999	9.8113	10.125	9.8205	9.7935
"1633_g_at"	9.4624	9.4205	9.3408	9.8552	9.6999	9.2319	9.6943	9.5728	9.3491	9.5948	9.5736	9.6933	9.8826	9.5307	9.5087	9.7652	9.7562	9.5779	9.4647
"1634_s_at"	7.1599	6.991	7.3834	7.0661	7.1212	7.0798	6.9423	7.2553	7.2333	7.0419	6.8967	7.193	7.031	7.1988	7.1212	7.2644	7.4235	7.1314	7.4599
"1635_at"	11.615	11.798	11.628	12.305	11.906	11.896	11.926	11.671	11.941	11.651	12.002	12.002	12.028	11.709	11.664	11.622	11.627	11.892	11.863
"1636_g_at"	12.673	12.759	12.657	12.818	12.576	12.656	12.601	12.753	12.882	12.542	12.709	12.654	12.595	12.622	12.617	12.645	12.637	12.795	12.777
"1637_at"	10.379	10.296	10.235	10.616	10.819	10.611	10.946	10.519	10.34	10.522	10.158	10.597	10.635	11.054	10.913	10.715	10.754	10.917	10.955
"1638_at"	8.0865	8.2152	8.1399	8.4226	8.3642	8.6607	8.3144	8.3259	8.1872	8.3088	8.6833	8.3639	8.3836	8.3995	8.3495	8.6468	8.3462	8.2584	8.6741
"1639_s_at"	7.75	7.816	7.6726	7.7374	7.5974	7.6877	7.9462	7.7209	7.7253	7.5823	7.641	8.1982	7.8266	7.8573	8.127	7.6338	7.5902	7.9067	8.0287
"163_at"	9.1855	9.2971	9.1474	9.9557	9.9724	10.001	9.925	9.4654	9.6528	9.6742	10.096	10.029	10.123	9.6957	9.5007	9.7058	9.8181	9.4899	9.6406
"1640_at"	11.693	11.841	11.822	12.193	12.289	12.126	12.266	11.274	11.28	11.56	11.725	12.216	12.058	12.101	11.8	11.838	11.797	12.137	12.102
"1641_s_at"	12.375	12.8	12.369	13.461	13.439	13.404	13.396	12.039	12.119	12.468	12.824	13.324	13.365	13.506	13.467	13.212	13.252	13.344	13.412
"1642_at"	10.679	10.682	10.736	10.947	10.811	10.975	10.682	10.779	10.774	10.479	10.742	11.003	10.668	10.515	10.814	10.591	10.612	10.619	10.825
"1643_g_at"	10.838	10.974	10.716	11.126	10.773	10.529	10.947	10.421	10.659	10.26	10.329	11.205	10.669	10.355	10.769	10.233	10.172	10.524	10.605
"1644_at"	12.072	12.208	12.031	12.68	12.847	12.681	12.786	11.462	11.755	12.053	12.57	12.605	12.791	12.878	13.003	13.011	13.142	12.961	13.001
"1645_at"	8.9939	9.1037	8.9935	9.0334	9.012	8.975	8.9473	9.1089	9.246	9.0319	8.8974	9.298	9.7199	8.516	8.6533	10.305	10.129	8.6175	8.6939
"1646_at"	7.8766	7.5862	7.6552	7.5805	7.5494	7.5459	7.4788	7.6897	7.8806	7.8101	7.723	7.5853	7.6699	7.5199	7.5602	7.3436	7.9517	7.5021	7.3152
"1647_at"	7.5049	7.3598	7.1885	6.7702	7.0198	6.9757	6.7392	7.42	7.5078	7.2717	7.0135	6.8146	6.8773	6.6803	6.871	7.0274	7.3193	7.0458	7.1684
"1648_at"	9.295	9.4593	9.4444	9.9178	9.6096	9.5357	9.9534	8.8257	9.7796	9.2436	10.113	9.706	9.9145	9.0086	9.5608	9.3834	9.0244	8.7781	8.6016
"1649_at"	9.7402	9.6772	9.6733	9.7961	9.8831	9.999	9.6864	9.7394	9.7467	9.6644	9.7429	9.7589	9.6305	9.5291	9.3953	9.5581	9.7509	9.656	9.6688
"164_at"	10.693	10.299	10.588	10.021	10.007	10.18	9.9219	10.905	10.462	10.339	10.143	9.9656	10.044	9.6638	9.8338	9.8721	9.9569	9.7925	9.8171
"1650_g_at"	11.848	11.74	11.669	11.277	11.335	11.57	11.248	11.882	11.797	11.588	11.349	11.331	11.318	11.111	11.075	11.256	11.302	11.213	11.178
"1651_at"	10.811	10.005	10.739	10.258	10.095	10.328	10.525	9.9162	11.375	11.485	10.791	10.127	10.37	10.712	10.696	10.532	10.929	11.001	10.889
"1652_at"	10.2	9.9459	9.9919	9.6464	9.7913	9.8604	9.6388	10.226	10.166	10.07	9.8112	9.6938	9.8187	9.501	9.5488	9.6213	9.8144	9.492	9.6962
"1653_at"	14.145	14.15	14.118	14.262	14.25	14.237	14.281	14.063	14.144	14.129	14.207	14.25	14.233	14.286	14.247	14.198	14.171	14.199	14.171
"1654_at"	9.0316	8.9683	9.0654	7.9135	8.1535	8.3238	7.9738	9.2005	9.1555	8.7272	8.2287	8.0809	7.9685	8.4658	8.2106	8.58	8.2624	8.2212	8.4098
"1655_s_at"	6.4517	6.7136	6.5832	5.9698	6.2812	6.0847	5.8612	6.6587	6.8313	6.2844	6.1987	6.0615	6.1435	6.2523	6.2002	6.3357	6.4963	6.1628	5.9552
"1656_s_at"	9.8362	9.4356	9.7598	10.274	9.8943	10.117	9.8356	9.7404	9.6902	9.365	9.9806	9.9111	10.045	8.9782	9.0367	8.9925	9.3299	9.127	9.0014
"1657_at"	6.1964	6.2754	6.1583	5.9863	6.1504	5.747	5.6209	6.6081	6.6092	6.4804	6.6058	5.6956	6.1193	6.2567	6.0991	7.08	7.1446	6.2537	6.0868
"1658_g_at"	7.1785	7.1437	6.9019	6.6197	6.4165	6.8573	6.714	7.1327	7.2191	6.9011	7.0701	6.9775	6.9404	6.7606	6.4856	6.8994	8.1383	7.1252	7.1522
"1659_s_at"	12.09	12.037	12.005	12.486	12.553	12.274	12.566	11.785	12.037	12.004	12.431	12.526	12.485	12.482	12.527	12.326	12.414	12.529	12.164
"165_g_at"	7.8058	8.0398	7.9353	7.934	7.9836	7.9886	7.9798	8.0569	8.342	8.2379	8.3813	7.9625	7.8478	7.3757	7.2433	7.5224	7.9221	7.3521	7.2987
"1660_at"	10.711	10.415	10.516	11.011	11.123	10.88	11.135	10.46	10.581	10.899	11.335	10.953	11.185	11.327	11.377	11.526	11.568	11.507	11.106
"1661_i_at"	10.056	9.7057	9.8329	9.0281	9.053	9.1937	8.8709	9.809	9.7567	9.4403	9.0758	8.9466	9.0186	9.0255	9.0804	8.8469	9.5976	9.0589	9.4672
"1662_r_at"	12.484	12.22	12.489	11.064	10.864	11.202	10.98	12.487	12.593	12.233	11.146	11.039	10.926	11.097	11.183	11.33	11.444	11.043	11.009
"1663_at"	10.519	10.185	10.277	10.227	10.077	10.303	10.176	10.371	10.268	10.237	10.254	10.005	10.14	9.9299	9.7585	9.8636	10.21	9.7424	9.8418
"1664_at"	12.741	13.022	13.276	13.436	12.902	13.337	13.239	12.45	12.198	11.919	11.791	13.449	13.05	12.741	12.807	11.668	11.979	13.067	13.148
"1665_s_at"	10.28	10.321	10.306	10.229	10.235	10.427	10.27	10.45	10.309	10.08	10.455	10.239	10.223	10.119	9.8425	10.091	10.245	9.9581	10.203
"1666_at"	6.5159	6.3365	6.1373	6.1992	6.0348	5.9803	5.9429	6.5293	6.6143	6.166	5.9814	6.0819	6.0419	5.8611	5.6608	6.1742	6.3198	5.5048	6.5824
"1667_s_at"	11.488	11.386	11.207	11.294	11.001	11.227	11.039	11.477	11.526	11.486	11.234	11.201	11.091	10.944	11.05	11.198	11.29	11.013	11.107
"1668_s_at"	10.346	10.056	10.439	10.277	10.155	10.191	10.125	10.151	10.018	10.03	10.057	9.9852	9.9684	10.086	10.214	10.127	9.969	10.373	10.327
"1669_at"	9.6702	11.391	11.145	12.001	11.476	10.65	11.162	8.5828	8.2576	9.127	8.4106	11.088	11.87	11.614	11.568	11.156	11.342	10.721	10.759
"166_at"	10.778	10.82	10.673	10.387	10.309	10.432	10.333	10.931	10.825	10.785	10.336	10.391	10.284	9.914	9.9843	10.395	10.406	9.9981	10.164
"1670_at"	10.296	10.253	10.279	11.158	10.905	10.675	10.918	10.267	10.379	10.587	11.169	10.907	11.01	10.969	10.999	11.167	10.913	10.759	11.005
"1671_s_at"	10.13	9.8928	9.9779	9.5963	9.6842	9.6705	9.6255	10.17	10.077	9.8574	9.7422	9.5158	9.5761	9.3445	9.4952	9.7739	9.7284	9.6709	9.6144
"1672_f_at"	9.1854	8.8587	8.882	10.054	9.6404	9.5815	9.7302	8.9849	9.0394	8.8778	10.044	9.6067	9.7569	9.5997	9.3628	9.7276	9.2726	9.4105	9.7299
"1673_at"	9.8817	9.7331	9.9358	9.4597	9.6425	9.7065	9.4692	10.015	9.8268	9.551	9.5759	9.623	9.501	9.6158	9.1151	9.3585	9.6769	9.1978	9.2594
"1674_at"	10.177	9.8047	9.3807	9.872	9.8606	9.4984	9.9575	9.4431	9.506	9.5769	9.459	9.6595	9.8501	10.32	10.121	9.9266	9.8979	10.261	10.236
"1675_at"	11.126	11.178	11.36	11.531	11.413	11.233	11.412	11.513	11.168	11.553	11.448	11.544	11.23	11.705	11.689	11.432	11.189	11.668	11.536
"1676_s_at"	13.917	13.899	14.008	14.206	14.175	14.181	14.206	13.547	13.885	14.043	14.124	14.191	14.201	14.217	14.222	14.201	14.195	14.221	14.208
"1677_at"	9.2403	9.603	9.5396	10.773	11.047	11.517	10.159	9.6678	9.7984	9.4937	10.097	10.888	10.855	10.026	10.15	10.503	10.335	10.186	9.9641
"1678_g_at"	8.6393	9.3524	9.6661	10.491	11.054	11.483	9.6316	9.3004	9.3744	8.8388	8.9011	10.83	10.772	8.8508	9.0091	9.2557	9.6766	9.0335	8.9333
"1679_at"	5.6864	5.5193	5.6205	5.3	5.3663	5.3579	5.4046	5.8106	5.4924	5.4722	5.4093	5.2542	5.3757	5.5314	5.2719	5.894	5.9257	5.4489	5.8142
"167_at"	10.97	10.631	10.689	11.624	11.873	11.127	11.301	10.638	11.041	11.084	11.753	11.349	11.341	11.687	11.472	11.799	11.721	11.685	11.642
"1680_at"	10.702	10.559	10.559	10.27	10.303	10.323	10.37	10.651	10.769	10.553	10.314	10.279	10.162	10.201	9.9257	9.9916	10.241	9.9353	10.19
"1681_at"	9.5818	9.6054	9.6455	9.0779	9.1051	9.0856	9.0801	9.7758	9.6048	9.6387	9.2844	9.3295	9.0813	8.7234	8.7562	8.8991	9.1623	8.7564	8.7693
"1682_s_at"	9.8616	9.6532	9.8053	8.9061	9.0503	9.0685	8.9161	9.6213	9.5925	9.5573	9.2609	8.8834	8.8765	9.0264	8.895	9.0429	9.2717	8.9439	9.0487
"1683_at"	10.774	10.833	10.927	9.8681	9.8758	10.17	9.9916	10.801	10.772	10.603	9.8992	9.9119	9.9162	10.256	9.9992	9.7903	10.229	10.203	10.002
"1684_s_at"	10.612	10.366	10.446	10.353	10.261	10.252	10.078	10.542	10.529	10.374	10.388	10.283	10.238	9.8411	10.046	9.975	10.263	9.8682	10.047
"1685_at"	8.1049	8.2483	8.3745	8.6562	8.2816	8.0504	8.3703	8.0564	8.087	8.2301	8.1946	8.4217	8.3285	8.8041	8.6254	8.3352	8.2265	8.4508	8.3722
"1686_g_at"	9.8494	9.851	9.9391	10.346	9.9716	9.9313	10.026	9.6848	9.7835	9.7729	9.9781	10.302	9.9654	10.488	10.151	9.972	10.065	10.501	10.143
"1687_s_at"	9.2462	9.1241	9.0813	9.6451	9.2471	9.4138	9.5197	9.4982	9.4653	9.3894	9.9891	9.4006	9.4544	9.1432	8.9332	8.8957	9.0651	8.8341	8.8896
"1688_s_at"	10.109	10.095	10.199	10.046	10.049	9.8122	9.8974	9.8668	10.021	10.125	10.047	9.9625	10.07	10.831	10.492	10.745	10.849	10.583	10.697
"1689_at"	9.8398	9.5215	9.6134	9.3974	9.3146	9.4315	9.3078	9.8338	9.8353	9.6432	9.5678	9.4698	9.2705	9.1902	9.2233	9.1824	9.4445	9.242	9.1288
"168_at"	6.1216	6.0797	6.2961	6.1133	6.3566	6.0181	6.1737	5.9416	6.0748	6.075	6.159	5.8517	6.2451	6.811	6.3311	6.0144	6.2064	6.3979	6.3977
"1690_at"	7.9354	7.4808	7.582	7.639	7.6164	7.5547	7.5504	8.017	7.7945	7.6763	7.5976	7.9008	7.6734	7.1773	7.1993	7.5659	7.549	7.03	7.064
"1691_at"	7.7041	7.8789	7.8152	7.6338	7.4728	8.2038	7.5749	8.2608	7.8053	7.6909	7.5948	7.4189	8.0497	7.3394	7.5252	7.7246	7.7414	7.5541	7.5997
"1692_s_at"	8.9535	8.8805	8.8227	8.8996	8.9962	8.9932	8.8877	9.0449	9.0284	8.9924	8.941	8.953	9.0348	8.7201	8.7767	8.5574	8.951	8.6392	8.9029
"1693_s_at"	14.167	14.176	14.109	14.39	14.419	14.362	14.249	14.209	14.177	14.191	14.413	14.3	14.283	14.261	14.287	14.318	14.343	14.263	14.272
"1694_s_at"	9.7361	9.6524	9.6406	10.452	10.237	10.15	10.242	9.7279	9.6397	9.577	10.073	9.8311	9.9674	8.9982	9.0304	9.4631	9.7069	9.2629	9.6024
"1695_at"	12.443	12.646	12.425	12.943	13.121	12.86	12.951	12.419	12.488	12.648	13.155	12.865	13.285	12.911	13.03	13.093	13.157	12.964	12.905
"1696_at"	8.6876	8.6299	8.4349	9.5397	9.2242	9.1614	9.4008	8.7634	8.7436	8.6143	9.8441	9.301	9.4129	9.2781	9.4653	9.5208	9.7119	9.865	9.7241
"1697_s_at"	7.6159	7.3172	7.4331	7.5979	7.2786	7.5177	7.094	7.6468	7.7812	7.6441	7.8435	7.1653	7.2981	7.5594	6.8114	6.9405	7.0511	6.7718	7.2926
"1698_g_at"	8.8355	8.9747	8.5596	9.5412	9.4044	9.3372	9.5614	8.8968	9.0942	8.8717	9.1377	9.4853	9.2721	9.4876	9.2999	8.9949	9.212	9.4582	9.3576
"1699_at"	7.5513	7.6846	7.1714	7.4048	6.935	7.1174	7.0036	7.6176	7.6685	7.5081	7.2997	6.8741	7.1696	6.8303	7.2814	7.3162	6.8769	7.5939	7.1695
"169_at"	7.6971	7.7776	7.6853	7.759	7.8002	7.7865	7.6067	7.9215	7.735	7.6904	7.7423	7.9079	7.7652	7.5755	7.4898	7.8847	7.6203	7.7919	7.4131
"1700_at"	11.206	11.308	11.368	11.464	11.185	11.289	11.252	11.517	11.517	11.214	11.15	11.497	11.112	11.298	11.246	11.238	11.271	11.541	11.485
"1701_at"	7.9464	8.0274	7.7078	7.9955	7.8121	8.0569	7.8287	7.8229	7.7882	7.6999	7.7695	7.6926	7.8158	7.6867	7.4861	7.4144	7.8155	7.7366	8.0062
"1702_at"	7.2085	7.0124	7.0033	7.1216	6.8325	6.9251	6.4903	7.2157	7.0707	6.9132	6.7209	6.7475	6.9654	6.6413	7.1782	7.1768	7.1019	7.7384	7.1551
"1703_g_at"	10.032	9.9016	9.9804	10.078	10.108	10.124	9.9844	9.8577	10.025	9.8936	10.109	9.923	10.081	9.7402	9.8559	10.067	9.91	9.509	9.7536
"1704_at"	10.076	10.058	10.119	10.139	10.003	10.072	9.9883	10.315	10.414	10.254	10.274	10.068	10.097	10.019	9.9881	9.9308	10.012	9.7903	10.051
"1705_s_at"	7.228	7.2019	7.2387	7.0431	7.1826	7.2986	7.1445	7.2046	7.1576	7.1301	7.1938	7.1108	7.1845	7.4575	7.0823	6.9957	6.9413	6.885	6.9015
"1706_at"	11.876	11.906	11.779	11.999	12.017	11.863	11.961	12.005	11.828	11.868	11.919	11.997	12.048	11.761	11.835	11.88	11.811	11.799	11.764
"1707_g_at"	12.038	12.054	12.004	12.04	11.996	11.99	11.97	12.037	12.042	11.899	12.043	11.981	11.97	11.683	11.856	11.874	11.819	11.731	11.668
"1708_at"	8.7575	8.9683	9.0108	8.5375	8.5143	8.0449	8.1769	8.4282	8.1983	8.2087	7.5129	8.3251	7.8385	8.2759	8.3631	8.0837	7.8282	8.5676	8.2967
"1709_g_at"	8.9281	9.377	8.7372	9.597	9.3322	8.7443	9.0014	8.057	7.3781	7.5666	7.7558	9.4313	8.7527	9.5906	9.1852	8.3266	8.3092	9.5728	9.376
"170_at"	9.8648	9.8406	9.7489	9.4755	9.2881	9.6103	9.4884	9.9296	10.049	9.685	9.6063	9.4605	9.5649	9.2263	9.2874	9.0315	9.4791	8.9867	9.1271
"1710_s_at"	8.4002	8.4802	8.5644	9.4698	9.4533	9.1598	9.3756	8.3458	8.251	8.431	9.2646	9.0559	9.2413	8.9226	8.8434	9.3857	9.1365	9.1422	9.6691
"1711_at"	11.365	11.499	11.315	11.632	11.551	11.375	11.474	11.522	11.349	11.432	11.552	11.519	11.593	11.612	11.532	11.578	11.511	11.766	11.924
"1712_s_at"	8.7193	8.853	8.7615	8.7641	9.2362	9.082	9.0803	8.9078	8.821	8.6417	9.3404	8.9508	9.015	8.9762	8.8578	9.0405	8.9845	8.7154	9.151
"1713_s_at"	8.3451	8.9787	8.6099	8.897	9.4213	8.9768	9.3486	8.9644	7.9999	8.4136	8.4879	9.1615	9.8528	9.4095	9.4699	10.59	10.961	9.3399	9.4104
"1714_at"	8.8454	8.4591	8.4527	7.9952	8.1415	7.983	8.0614	8.4609	8.6013	8.4851	8.2122	8.1091	8.0865	8.0048	7.9128	7.8162	8.3218	7.9736	7.9584
"1715_at"	6.7904	6.3786	6.3212	6.7508	6.2276	6.1838	6.1232	6.616	6.2734	6.2958	6.0768	6.3616	5.9462	6.5723	6.7045	6.4957	6.3473	6.4799	6.3728
"1716_at"	8.8925	8.9835	8.9968	8.8176	8.8014	8.8446	8.8451	9.0519	9.1134	8.9332	8.8502	8.865	8.7213	8.4097	8.4242	8.7949	8.63	8.5476	8.7686
"1717_s_at"	7.2368	7.9197	7.5264	7.5266	7.8731	7.5422	7.7828	6.9303	6.7069	7.4468	7.3429	7.7798	7.754	8.9372	8.2119	8.2695	8.176	8.2718	8.2919
"1718_at"	13.35	13.25	12.971	14.11	14.104	14.079	14.098	13.457	13.353	13.582	14.183	14.103	14.145	14.141	14.153	14.146	14.167	14.131	14.131
"1719_at"	8.5494	8.8171	8.5674	9.5361	9.3813	9.0007	9.1119	8.6269	8.8238	8.4326	8.9736	9.5907	9.0081	9.8646	9.3669	9.1422	9.0269	9.7427	9.6136
"171_at"	10.555	10.528	10.275	11.113	10.967	10.572	11.24	10.267	10.503	10.67	11.239	10.902	11.202	11.517	11.531	11.433	11.426	11.552	11.42
"1720_at"	7.3213	7.1407	6.9518	7.4185	7.6051	7.7112	7.4126	7.3268	7.2472	7.3272	7.3215	7.5143	7.5429	7.2676	7.273	6.917	7.6388	7.2987	6.9106
"1721_g_at"	7.7123	6.5412	7.4642	6.4423	6.4835	5.9638	6.7967	6.3774	7.6355	7.7675	6.651	6.2551	6.1112	6.8483	6.6703	6.9642	6.7449	6.7978	6.8382
"1722_at"	8.6099	8.4646	8.4271	8.2452	8.3738	7.8367	8.0995	8.6286	8.4359	8.4705	7.9778	8.3117	8.0587	8.7192	8.1993	8.0985	8.4528	8.1691	8.3019
"1723_g_at"	9.1796	8.4509	8.3796	8.7048	8.894	8.554	9.0935	8.57	8.8559	8.7092	8.3055	8.7055	9.0659	8.4484	8.1575	8.2292	8.6797	8.3933	8.4135
"1724_at"	10.571	10.63	10.469	10.213	10.231	10.307	10.002	10.553	10.727	10.458	10.289	10.225	10.124	9.9096	9.9015	10.173	9.9763	9.7786	10.155
"1725_s_at"	9.8028	9.8627	9.6778	10.926	10.904	10.519	10.836	9.8448	10.015	10.056	10.712	10.829	10.716	10.673	10.785	10.607	10.604	10.781	10.694
"1726_at"	10.117	10.133	10.294	9.8736	9.7319	9.9454	9.8011	10.339	10.316	10.346	9.7739	9.8006	9.7195	9.289	9.5152	9.3536	9.4336	9.3276	9.3711
"1727_at"	6.1983	6.1528	6.1395	6.2336	6.1186	6.1695	6.146	6.1832	6.2069	5.9956	6.2831	6.0912	6.3692	5.9015	6.4268	6.7453	6.4657	6.604	6.1568
"1728_at"	11.432	11.622	11.323	11.448	11.552	11.272	11.386	11.267	11.43	11.369	11.207	11.269	11.257	11.63	11.594	11.712	11.557	11.785	11.697
"1729_at"	10.505	10.81	10.842	10.752	10.664	10.671	10.613	10.537	10.749	10.724	10.651	10.88	10.861	10.823	10.74	10.62	10.581	10.772	10.819
"172_at"	9.7449	9.9228	9.9	9.2875	9.251	9.2097	9.208	9.7498	9.8752	9.4862	9.2348	9.4518	9.3943	9.0444	8.8939	8.5507	9.2921	8.9672	8.807
"1730_s_at"	10.307	10.568	10.492	10.373	10.347	10.534	10.279	10.351	10.65	10.664	10.553	10.377	10.208	9.9055	9.9608	10.017	10.072	10.175	10.035
"1731_at"	11.944	11.93	12.022	12.591	12.611	12.262	12.799	11.297	10.164	11.639	11.872	12.288	12.107	12.604	12.632	12.233	12.052	12.34	12.252
"1732_at"	7.7318	7.3849	7.8738	7.516	7.7741	7.8357	7.5381	8.8504	7.9875	8.311	10.089	7.0999	8.1082	8.2154	7.9106	9.456	8.9407	7.8286	8.1622
"1733_at"	8.967	9.5722	9.0137	10.128	9.5374	9.585	9.6958	9.2125	9.1969	9.3373	10.238	9.9866	9.1799	10.33	10.694	9.2411	9.1344	10.041	9.9814
"1734_at"	8.4138	8.4118	8.3907	8.2942	8.3451	8.5985	8.3582	8.3478	8.5892	8.3959	8.4921	8.3557	8.1896	8.0688	7.9387	8.2168	8.2795	7.9478	8.082
"1735_g_at"	11.096	10.861	11.066	10.272	10.181	10.267	10.052	11.068	10.969	11.139	10.298	10.108	10.076	9.9885	10.291	10.296	10.348	10.074	10.129
"1736_at"	12.289	11.945	11.535	13.452	13.682	13.667	12.907	11.163	11.821	11.691	13.34	13.372	14.021	13.076	13.33	12.866	12.753	12.851	13.017
"1737_s_at"	13.573	14.078	14.066	14.203	14.202	14.205	14.162	13.124	13.311	13.87	14.082	14.149	14.217	14.175	14.18	14.142	14.153	14.15	14.116
"1738_at"	9.0512	8.9754	9.3029	8.9748	9.1805	9.0965	8.8725	9.3625	9.4517	9.4409	9.0755	9.0734	9.1168	8.8377	8.9934	8.9783	9.0643	8.7712	8.9142
"1739_at"	6.2971	5.9593	6.3522	5.6802	5.672	5.7123	5.6933	6.3986	6.0054	5.935	5.58	6.0454	5.762	5.8043	5.911	5.8472	6.0706	5.8448	5.8195
"173_at"	7.5165	7.5128	7.4538	7.103	7.3056	7.4681	7.396	7.5783	7.5988	7.5389	7.279	7.167	7.3144	7.0552	7.6021	7.1502	7.3132	7.0144	6.9839
"1740_g_at"	7.4223	7.2841	7.4111	7.3991	7.4817	7.6224	7.1415	7.573	7.4172	7.2092	7.3124	7.4234	7.3156	7.4619	7.3556	7.1258	7.642	7.0756	7.2179
"1741_s_at"	12.086	13.315	12.157	14.16	14.11	13.482	13.437	12.474	11.835	12.051	13.169	14.155	14.079	13.184	13.193	11.968	12.012	13.326	13.332
"1742_at"	10.573	10.6	10.459	10.244	10.372	10.228	10.333	10.714	10.834	10.593	10.017	10.363	10.309	9.9565	10.14	10.386	10.371	10.079	10.228
"1743_s_at"	6.3737	6.1221	5.9553	6.1916	6.4501	6.1705	6.1211	6.1858	6.1731	6.1735	6.8225	6.4259	6.3303	6.2675	5.733	5.9225	6.097	5.9366	6.2329
"1744_at"	9.7536	9.4981	9.7809	10.008	9.8046	9.8287	9.8061	9.8115	9.8719	9.5858	9.9618	9.8415	9.8061	9.6739	9.534	9.6062	9.8084	9.4318	9.9191
"1745_at"	6.2886	6.0504	5.7992	5.9143	5.993	6.0552	5.9145	6.4844	6.0313	6.2755	6.163	5.9162	5.92	6.1264	6.0694	6.0454	6.286	5.9556	6.2602
"1746_s_at"	10.281	10.243	10.088	10.545	10.414	10.491	10.453	10.412	10.292	10.32	10.649	10.464	10.475	10.33	10.128	10.073	10.55	10.178	10.317
"1747_at"	10.229	10.498	10.04	10.879	10.875	10.9	10.844	10.51	10.38	10.149	10.625	10.761	10.962	10.579	10.548	10.635	10.783	10.631	10.702
"1748_s_at"	9.8271	9.4076	9.4452	9.866	9.7936	9.9504	9.7855	9.7737	9.9805	9.6061	9.9258	9.9038	9.7218	9.4854	9.4737	9.3982	9.6892	9.7558	9.6945
"1749_at"	10.041	10.028	9.8955	10.189	10.21	10.203	10.188	10.044	9.9832	9.9334	10.401	10.299	10.276	9.9189	10.006	9.9769	9.9644	9.8829	10.06
"174_s_at"	9.8977	10.204	9.7214	10.477	10.645	10.231	10.451	10.257	9.9015	9.8478	10.468	10.348	10.507	10.993	10.789	10.468	10.434	11.005	11.034
"1750_at"	11.76	11.558	11.369	11.812	11.459	11.763	11.671	11.36	11.603	11.594	11.778	11.611	11.731	11.297	11.34	11.565	11.653	11.176	11.386
"1751_g_at"	10.95	11.111	11.101	11.505	11.196	11.404	11.281	10.923	10.928	11.076	11.481	11.272	11.57	10.798	11.007	11.325	11.244	10.788	11.046
"1752_at"	10.75	10.327	10.447	11.982	11.793	11.756	11.046	10.484	10.76	10.141	12.281	11.853	11.977	11.013	10.992	12.092	11.859	11.087	11.307
"1753_s_at"	9.3966	9.2919	9.2388	10.739	10.733	10.773	10.733	9.2299	9.4576	9.4589	10.737	10.836	10.702	10.036	10.341	10.024	10.136	10.14	10.279
"1754_at"	9.4043	9.4371	9.2148	9.5237	9.4459	9.4844	9.6137	9.3695	9.3953	9.2552	9.5693	9.4973	9.6714	9.8049	9.9003	9.7345	9.696	9.8259	9.6691
"1755_i_at"	8.2621	7.8889	8.0368	7.146	7.2761	7.3377	7.0295	8.1172	7.9059	7.6431	7.1815	6.9592	7.0806	7.6125	7.1435	7.6984	7.5355	7.2362	7.7031
"1756_f_at"	7.734	7.5955	7.6878	7.3875	7.3496	7.3024	7.2472	7.8757	7.7741	7.5958	7.4755	7.4838	7.2492	7.4068	7.2516	7.1263	7.3347	7.6072	7.6712
"1757_i_at"	5.0316	5.1081	5.0804	5.1999	5.3358	4.9952	4.9178	4.9988	5.0712	5.0732	5.0739	5.1138	5.2804	5.3253	5.4882	5.9838	5.4059	5.5647	5.739
"1758_r_at"	4.9431	5.0227	4.9032	5.2594	5.032	4.8656	4.9276	5.1479	4.9249	4.9627	5.1773	5.0776	4.9247	5.394	5.1041	5.2782	5.7661	5.328	5.3211
"1759_f_at"	7.5954	7.5457	7.6811	7.0651	7.2137	7.3198	7.1504	7.5831	7.6838	7.5344	7.5317	7.3198	7.1636	7.1745	7.2223	7.0737	7.6541	7.6228	7.4843
"175_s_at"	11.016	11.158	10.859	11.633	11.611	11.66	11.694	11.198	10.952	11.072	11.346	12.073	11.837	10.911	11.165	10.875	10.931	10.715	10.822
"1760_s_at"	9.5105	9.2934	9.2583	8.6271	8.8486	8.9799	8.782	9.338	9.3779	9.1192	8.9468	8.9244	8.8708	8.6149	8.7638	8.6685	9.525	8.7015	8.689
"1761_at"	8.2962	8.3757	8.3565	8.8465	8.212	8.3212	8.4652	7.6686	8.087	8.2608	9.1351	7.7769	7.8743	10.414	10.472	9.8119	9.7611	10.236	10.014
"1762_at"	8.539	8.5233	8.3086	8.2293	7.8651	7.9523	7.6272	8.5292	8.5251	8.2923	8.0563	8.0927	7.8729	8.0203	7.8404	7.8302	8.4573	7.7197	8.0574
"1763_at"	9.3487	9.2993	9.1373	8.9916	9.0157	9.1278	9.0328	9.1619	8.9729	8.8462	9.1197	8.9619	9.0495	8.6926	8.5245	8.6866	8.715	8.6191	8.6816
"1764_s_at"	9.3937	8.7751	8.9269	10.177	9.7269	9.5955	9.5817	9.1673	9.0275	8.9069	9.5594	9.7986	9.6774	9.1031	9.1445	8.9518	8.8737	9.1017	9.2664
"1765_at"	8.6136	8.1714	8.2464	7.8605	7.714	7.6351	7.676	8.5711	8.4293	8.7144	7.8994	7.7687	7.7785	7.809	7.8632	7.8636	8.0092	7.6115	7.8155
"1766_g_at"	8.6195	8.5832	8.7464	8.0495	7.9197	8.0052	7.8665	8.8224	8.8986	8.5183	7.8822	8.3282	8.2459	8.2286	7.9406	7.8287	7.8826	7.7054	7.5362
"1767_s_at"	9.9614	9.7079	9.6123	9.1371	9.3487	9.5814	9.6406	9.9197	9.7035	9.4814	9.5928	9.2592	9.2225	9.2517	9.1957	9.3731	9.7479	9.1986	9.1323
"1768_s_at"	11.049	11.123	10.92	10.991	10.89	11.171	10.951	11.334	11.17	11.16	11.07	11.021	10.797	10.759	10.836	11.3	11.002	10.843	10.96
"1769_at"	8.9452	8.8206	9.0159	9.0196	8.9359	9.254	8.8249	9.1209	9.0747	8.9572	9.0877	8.9692	9.0226	8.6799	8.5857	8.8123	9.0701	8.7127	8.8149
"176_at"	10.18	10.233	10.109	10.437	10.531	10.265	10.576	10.062	10.179	10.098	10.083	10.411	10.062	10.158	10.335	9.4051	9.5714	9.8093	9.6504
"1770_at"	5.8454	5.9365	5.6694	5.5633	5.5717	5.528	5.4631	6.0159	5.9302	5.9819	5.7143	5.5749	5.6838	5.6009	5.9834	6.4818	5.7431	6.4257	5.9097
"1771_s_at"	12.929	12.88	12.709	13.569	13.418	13.501	13.411	13.05	12.75	12.568	12.964	13.579	12.955	13.36	13.363	12.815	12.942	13.469	13.437
"1772_s_at"	9.5178	9.5955	9.5937	10.161	9.8704	9.7386	10.233	9.3804	9.5523	9.3702	9.6694	9.8426	9.6596	10.285	10.53	10.162	10.108	10.364	10.079
"1773_at"	10.059	9.747	9.7881	10.229	10.154	10.066	10.083	9.9366	10.069	9.8213	9.9816	10.32	10.285	9.5084	9.3961	9.6909	9.7218	9.2528	9.6357
"1774_at"	6.9384	6.7534	6.8326	7.5598	7.2611	7.5184	7.5228	7.2711	7.1651	7.0767	7.6572	7.5443	7.6143	7.0747	7.1332	6.968	7.2858	7.3173	6.8944
"1775_at"	9.9881	9.6361	10.19	9.8055	9.7936	9.7415	9.8697	9.6944	10.221	10.224	10.038	9.7249	9.664	9.8321	9.6379	9.7667	9.7086	9.6855	9.6941
"1776_at"	8.9086	9.1918	8.8786	9.0213	10.428	9.8002	9.4416	10.122	9.3042	9.784	9.7889	9.1324	9.252	8.8864	9.0598	9.3967	9.3932	8.8832	8.8823
"1777_at"	11.442	11.217	11.444	11.218	11.147	11.292	11.064	11.266	11.228	11.193	11.198	10.974	11.019	10.9	10.942	11.031	11.081	11.008	11.075
"1778_g_at"	9.5145	9.1893	9.4018	10.148	10.251	10.01	10.016	9.0389	9.3821	9.8253	10.008	9.6409	9.9047	9.7209	10.223	9.7144	9.6878	9.7916	9.8492
"1779_s_at"	10.245	9.9415	9.9938	9.2096	8.9975	9.3014	9.784	9.9108	10.092	9.6996	9.5728	9.5178	9.1358	9.4258	9.6958	9.2738	9.447	9.3473	9.3894
"177_at"	8.543	8.4903	8.5937	8.8488	8.5175	8.7388	8.4106	8.5091	8.7991	8.6311	8.5254	8.6806	8.59	8.8572	8.6409	8.4354	8.901	8.8092	8.7675
"1780_at"	10.149	10.081	10.111	9.4027	9.4525	9.7143	9.3691	10.158	10.239	9.9139	9.5388	9.4417	9.4661	9.3368	9.4014	9.2848	9.3372	9.3356	9.4216
"1781_at"	10.245	9.8688	10.204	9.7325	9.5927	9.4682	9.4454	9.9842	10.078	10.128	9.4865	9.6408	9.503	9.5818	9.5165	9.7294	9.5408	9.5667	9.4655
"1782_s_at"	11.154	10.913	11.152	10.716	10.174	10.365	10.644	10.841	11.399	11.173	10.867	10.361	10.837	11	11.127	10.663	10.662	11.231	11.128
"1783_at"	8.5095	8.5891	8.8776	9.0994	8.9758	9.2448	9.0216	8.955	8.7309	8.8052	9.2973	9.0244	8.8926	8.8705	9.1906	8.9648	8.6505	8.4676	8.7458
"1784_s_at"	7.8878	8.0066	7.8604	8.0097	8.152	8.0626	8.1919	8.2092	8.1601	7.8723	7.791	8.125	8.0458	8.3423	8.544	7.874	8.0379	8.2128	7.938
"1785_at"	9.2273	9.2396	9.3563	9.9278	9.5302	9.5696	9.7846	9.4596	9.5651	9.4343	9.7079	9.7983	9.9741	10.38	10.206	10.184	10.239	10.328	10.752
"1786_at"	7.8406	7.9195	7.7864	7.4188	7.2766	7.4287	7.3223	8.0956	8.2016	7.8677	7.5632	7.2875	7.4929	7.6464	7.5112	7.4784	7.6274	7.6171	7.3437
"1787_at"	8.8109	8.5171	8.6824	8.6787	9.0921	8.6213	9.4716	7.329	7.5968	7.5617	7.1524	9.8632	7.8225	8.1008	7.8983	7.7184	7.9883	9.6473	8.5758
"1788_s_at"	7.0832	6.8081	7.2296	7.9808	7.6046	7.1255	6.7601	7.2619	7.217	7.4449	8.0854	7.3128	8.1407	7.195	7.122	7.8987	7.8901	7.1475	7.3846
"1789_at"	10.952	11.126	11.014	11.512	11.526	11.299	11.618	10.937	11.175	11.251	11.49	11.48	11.47	12.199	12.134	12.02	11.933	12.16	12.084
"178_f_at"	8.6569	8.7811	8.8652	8.9919	9.0289	8.8008	8.9764	8.718	8.6917	8.8817	9.0903	9.1495	9.0797	9.0665	9.1641	9.0526	9.2127	9.6436	9.2557
"1790_s_at"	11.716	11.724	11.53	11.518	11.474	11.624	11.511	11.819	11.655	11.591	11.558	11.545	11.516	10.967	11.237	11.313	11.346	11.099	11.264
"1791_s_at"	6.1596	5.9637	6.127	5.6553	5.701	5.7111	5.5258	6.0384	6.4136	6.2433	5.9162	5.8733	5.7659	5.8972	6.0711	6.1079	6.3845	6.1981	5.8036
"1792_g_at"	11.832	11.686	11.997	11.074	11.179	11.051	11.072	11.585	11.885	12.241	11.112	11.059	11.269	11.485	11.302	11.484	11.493	11.424	11.284
"1793_at"	9.2565	9.0705	9.1345	9.3773	8.9553	8.7724	9.0347	9.3812	9.6044	9.193	8.9404	9.2074	8.9164	9.3425	9.1444	9.3141	8.9384	8.8312	9.0586
"1794_at"	11.2	11.045	11.208	10.821	11.047	10.702	10.586	11.181	11.198	11.65	11.71	10.62	11.004	10.464	10.522	11.134	11.219	10.579	10.671
"1795_g_at"	11.193	10.935	11.13	11.077	11.384	11.129	11.019	11.198	11.193	11.743	12.068	10.969	11.534	10.995	10.862	11.488	11.613	11.069	11.182
"1796_s_at"	11.971	11.901	12.155	11.235	11.247	11.303	11.105	12.048	12.188	11.981	11.246	11.187	11.109	10.97	11.097	11.09	11.295	11.026	11.037
"1797_at"	9.7528	9.6946	9.8469	9.8522	9.7458	9.8829	9.5668	9.8712	10.081	10.045	10.208	9.8298	9.7909	10.019	9.8742	9.4236	9.8782	9.8601	9.9922
"1798_at"	10.688	10.919	10.832	10.9	11.231	10.755	11.298	10.46	10.294	10.764	10.78	10.92	10.864	10.85	10.748	10.766	10.543	10.525	10.207
"1799_at"	9.5495	9.4245	9.5871	8.9674	8.9544	8.8368	8.7565	9.6904	9.7265	9.3458	8.9091	8.8586	8.9407	9.059	8.7032	8.8179	9.1631	9.021	8.6094
"179_at"	12.478	12.336	12.565	12.291	12.026	12.393	12.097	12.722	12.57	12.488	12.272	12.171	12.191	11.781	11.855	11.919	11.826	11.621	11.68
"1800_g_at"	8.0064	7.7289	7.6573	7.9132	7.7596	7.9668	7.6564	8.1798	7.7272	7.8769	8.1028	7.6703	7.8265	7.7054	7.7922	7.6328	7.9278	7.5236	7.5428
"1801_at"	8.9934	8.6	9.3868	9.0767	8.4643	8.7616	9.1737	8.6811	9.2593	9.7577	9.3323	9.2491	8.4786	9.7687	9.7758	9.1392	9.0439	9.7492	9.8418
"1802_s_at"	9.6218	9.7937	9.7021	10.225	10.257	10.509	10.231	10.008	9.8119	9.6728	10.238	10.238	10.188	9.4853	9.7967	9.491	9.5788	9.6293	9.7166
"1803_at"	9.7552	8.9848	10.031	8.6062	8.5681	8.6305	8.587	8.7568	10.37	10.56	9.1059	8.7089	8.511	9.5751	9.7602	9.5629	9.457	9.4621	9.5821
"1804_at"	11.422	11.041	11.253	10.222	10.054	10.735	10.317	11.455	11.375	11.085	10.22	10.206	10.057	10.203	10.052	10.329	10.674	10.069	10.252
"1805_g_at"	7.2631	7.5663	7.4842	7.4801	7.6185	8.0495	7.7517	7.6951	7.7137	7.3489	7.8124	7.6815	7.6631	7.9373	7.5308	7.633	7.5642	7.3895	7.6345
"1806_at"	5.1375	5.2593	5.0707	5.39	5.1586	5.2362	5.1916	5.2097	5.0043	5.165	5.2961	5.2608	5.4067	5.2051	5.2347	5.6687	5.5314	5.5576	5.4795
"1807_g_at"	7.2127	7.114	6.9776	7.0252	6.9673	7.2058	7.0057	7.3369	7.2178	6.9414	7.1296	7.1784	7.1669	7.4365	7.0943	7.3784	7.2682	7.3976	7.1368
"1808_s_at"	9.0447	8.8012	8.7831	8.8497	8.8893	8.9293	8.8417	9.1628	8.9955	8.8601	8.8999	8.7811	8.8739	8.7228	8.6597	8.8949	8.9165	8.7222	8.8506
"1809_at"	7.3503	7.113	7.4856	6.6247	6.5434	6.5608	6.9405	6.9904	7.1528	7.189	6.9904	6.672	6.798	7.0287	6.8556	7.3039	7.5297	7.4205	7.1998
"180_at"	10.357	10.375	10.133	10.37	10.721	10.278	10.383	10.692	10.453	10.234	10.857	10.522	10.626	10.042	10.271	10.5	10.453	10.114	10.201
"1810_s_at"	9.613	9.4522	9.4709	9.7272	10.106	9.932	9.7595	10.132	9.563	9.7206	9.8128	9.8894	9.8851	9.6087	9.5187	9.5777	9.9455	9.4582	9.9445
"1811_at"	9.149	9.1197	9.15	8.7787	8.8802	8.9129	8.8769	9.1042	9.1232	9.0988	9.142	8.9616	8.9014	8.6153	8.6706	8.5884	8.9997	8.9126	8.8653
"1812_s_at"	8.7588	8.2284	8.2345	8.6981	9.0982	8.9809	9.0213	8.4512	8.2694	8.5098	8.3319	8.507	8.0998	7.9304	7.8596	8.2784	8.4381	7.5146	7.5608
"1813_at"	9.3768	9.4101	9.2674	9.8776	9.8296	9.8909	9.723	9.6603	9.8927	9.7614	10.107	9.9188	9.92	9.4324	9.3234	9.3488	9.4106	9.3634	9.491
"1814_at"	10.585	11.116	10.718	12.32	12.709	12.248	12.066	10.69	10.241	10.748	12.04	11.979	12.018	12.427	12.404	13.264	13.079	12.586	12.568
"1815_g_at"	8.669	8.9117	9.2067	9.5079	9.9531	9.411	9.5194	8.4469	8.1134	8.6506	9.208	9.2024	9.344	9.1397	9.4707	9.6363	10.056	9.7143	8.9358
"1816_at"	8.1015	8.0449	8.0191	8.5435	8.7209	8.6274	8.584	7.8341	8.0854	8.2122	8.4156	8.4689	8.693	8.6329	8.2447	8.7128	8.5057	8.3997	8.5598
"1817_at"	12.505	13.025	12.921	13.987	13.895	13.85	13.876	12.299	12.282	12.853	13.863	13.863	13.862	13.946	14.004	13.968	14.048	13.969	13.954
"1818_at"	11.411	11.58	11.677	11.584	11.734	11.67	11.357	11.223	11.392	11.338	11.542	11.381	11.658	11.736	11.588	11.586	11.56	11.82	12.049
"1819_at"	9.8668	9.562	9.7765	9.6653	9.7289	9.7529	9.7775	9.4941	9.5757	9.6866	9.3491	9.6343	9.3061	9.4771	9.2937	9.2686	9.4274	9.6034	10.142
"181_g_at"	12.123	12.431	12.318	12.719	12.937	12.466	12.618	12.64	12.394	12.416	13.23	12.825	12.945	12.606	12.637	12.808	12.859	12.62	12.644
"1820_g_at"	10.441	10.076	10.045	10.276	10.074	10.287	10.361	9.8538	9.9231	9.9602	10.047	10.272	10.012	9.8528	9.7886	9.5559	9.8744	9.9766	9.9779
"1821_at"	7.3137	7.263	6.9456	8.0411	8.1997	8.3218	8.127	7.3677	7.6198	7.2995	8.092	7.9774	7.8413	7.3976	7.4676	7.8288	7.9752	7.3061	7.6812
"1822_at"	7.6737	6.8505	7.1166	6.3688	6.514	6.3541	6.2558	7.5707	7.1266	7.0511	6.3851	6.5937	6.4249	6.5674	6.5363	6.5517	7.0224	6.8177	6.6596
"1823_g_at"	9.2561	8.7991	9.1414	8.6781	8.9068	9.0462	8.7736	9.2874	8.9542	8.7751	8.9721	9.0744	9.0829	8.6569	8.9303	8.8391	9.3308	8.8721	8.8942
"1824_s_at"	10.31	10.474	10.553	10.939	10.528	10.57	10.524	10.358	10.687	10.615	10.638	10.517	10.268	10.757	10.608	10.599	10.854	10.871	11.247
"1825_at"	10.974	10.863	10.901	11.875	12.12	11.786	11.995	11.382	11.3	11.323	12.415	12.086	12.168	12.205	12.148	11.986	12.023	11.936	11.915
"1826_at"	11.198	10.977	10.854	11.945	12.038	12.193	11.621	11.869	11.879	11.526	12.671	12.046	12.043	10.983	11.153	11.416	10.985	10.582	11.041
"1827_s_at"	11.8	11.707	11.853	11.346	11.089	11.653	11.143	11.829	11.741	11.583	11.104	11.222	11.247	10.973	11.062	11.317	11.607	11.095	11.266
"1828_s_at"	10.302	9.8554	10.146	11.245	11.589	10.925	10.775	9.9124	9.658	10.511	10.257	10.765	10.655	10.557	10.584	11.5	11.158	10.395	10.524
"182_at"	10.449	9.8278	10.113	10.51	10.305	10.549	10.774	10.396	10.371	10.662	9.9587	10.896	10.309	11.057	10.751	9.1127	9.1709	9.723	9.8196
"1830_s_at"	11.463	10.963	11.199	11.982	12.281	11.734	11.818	11.745	11.612	11.722	11.918	12.159	11.845	11.224	11.397	11.495	11.158	11.421	11.495
"1831_at"	8.25	8.2631	8.3338	7.9114	7.9694	8.4667	8.1717	8.4494	8.3127	8.0042	8.3067	8.3507	7.943	8.2201	7.7137	7.9573	8.1857	8.1738	8.0492
"1832_at"	8.2936	8.3007	8.4819	7.7317	7.4811	7.6613	7.8528	7.9331	8.0333	7.9736	7.0531	7.5066	7.4054	7.4866	7.5622	7.4949	7.4596	7.5439	7.7888
"1833_at"	9.4479	8.7785	9.3944	9.1122	9.0774	9.05	9.3731	8.5134	9.2231	9.571	9.4711	9.3924	9.5153	9.5005	9.5527	9.3289	9.2794	9.3225	9.2437
"1834_at"	11.629	11.613	11.196	12.004	11.648	11.877	11.784	10.818	10.748	11.435	11.192	11.512	11.618	10.68	10.823	11.289	10.75	10.619	10.718
"1836_at"	13.194	13.304	12.954	14.031	13.87	13.9	14.082	12.368	13.058	13.059	13.273	14.023	13.604	13.944	14.035	13.665	13.584	13.843	13.905
"1837_at"	10.847	11.284	11.046	11.372	11.538	10.96	11.408	10.485	11.016	10.88	11.132	11.085	11.909	11.592	11.852	11.591	11.205	11.41	11.223
"1838_g_at"	10.832	11.22	11.241	10.909	10.988	10.668	10.864	10.739	10.895	10.861	10.663	10.64	11.394	10.832	10.99	10.677	10.583	10.665	10.791
"1839_at"	13.457	13.5	13.499	13.635	13.635	13.515	13.713	12.868	13.287	13.56	13.612	13.569	13.748	13.734	13.842	13.879	13.872	13.879	13.779
"183_at"	7.2681	6.7918	7.0953	6.4591	6.5072	6.7618	6.4319	7.581	6.8062	6.9513	6.7625	6.7788	6.5093	6.592	6.4287	6.4852	6.6383	6.0824	6.8551
"1840_g_at"	12.765	12.993	12.749	14.045	13.876	13.895	13.972	12.393	13.004	13.341	13.892	13.943	14.069	14.155	14.143	14.155	14.163	14.123	14.109
"1841_s_at"	7.3211	7.4319	7.3371	7.2555	7.1808	7.1014	7.2537	7.6032	7.5653	7.5087	7.5236	7.292	7.3321	6.9768	6.8926	6.7888	6.7323	6.8571	6.8256
"1842_at"	11.599	12.038	11.742	12.401	11.875	12.032	12.332	11.855	11.924	11.914	11.295	12.494	11.737	12.246	12.293	11.93	12.055	12.597	12.472
"1843_at"	10.623	10.634	10.533	10.482	10.452	10.551	10.698	10.626	10.421	10.592	10.341	10.533	10.431	10.33	10.506	10.833	10.197	10.401	10.495
"1844_s_at"	11.62	11.845	11.528	11.809	11.888	11.545	11.754	11.932	11.965	11.899	12.337	11.877	12.071	11.478	11.683	12.122	11.981	11.633	11.811
"1845_at"	9.7691	9.8435	9.7768	9.7923	9.9522	9.7455	9.7587	9.9429	9.8336	9.855	10.061	9.9448	10.01	9.8416	9.8474	10.205	9.9797	9.9531	9.9271
"1846_at"	9.4756	9.6074	9.282	10.482	10.188	9.7467	10.281	9.3741	9.4691	9.4516	9.6358	10.658	9.7244	10.301	10.413	9.3957	9.4571	10.033	9.9396
"1847_s_at"	9.9399	9.9462	9.9144	9.3863	9.4248	9.3461	9.2256	10.03	9.972	9.7269	9.624	9.3844	9.4263	9.4967	9.4115	9.4385	9.4744	9.3946	9.2675
"1848_at"	10.203	10.093	10.15	10.223	10.3	9.9229	10.416	9.9471	10.019	10.197	10.18	10.126	10.115	10.053	10.312	10.361	10.058	10.187	10.286
"1849_s_at"	6.8732	6.6681	7.0074	6.5935	6.7983	6.5269	6.5205	6.9673	6.7414	6.878	6.6476	6.658	6.656	6.9313	6.8864	7.0019	7.3723	7.0112	6.9683
"184_at"	8.9435	9.101	9.2741	8.8114	8.9928	8.8761	9.0384	9.2971	9.3113	9.0971	9.0408	8.9646	8.8645	8.6712	8.5655	8.6257	9.26	8.4824	8.8034
"1850_at"	11.732	11.681	11.455	11.638	11.599	11.628	11.651	11.681	11.769	11.555	11.563	11.592	11.343	11.838	11.747	11.871	11.764	12.023	12.193
"1851_s_at"	7.6263	7.5503	7.7172	7.2122	7.5558	7.6474	7.6069	7.6207	7.5699	7.6056	7.4713	7.7169	7.4583	7.3283	7.5869	7.3172	8.0951	7.8021	7.3877
"1852_at"	9.7238	9.4263	9.4388	8.8171	8.8757	8.8716	8.7031	9.7195	9.5066	9.4887	8.9611	8.8515	8.8164	8.7835	9.0016	8.8862	9.074	8.9869	8.9487
"1853_at"	9.1721	9.2772	9.1184	9.2131	9.1988	9.4078	9.0786	9.3765	9.23	9.2212	9.4424	9.3953	9.1944	8.9673	8.6556	8.824	9.1007	8.8583	9.1663
"1854_at"	8.5383	8.0229	8.5546	8.2331	8.0436	8.253	8.2856	7.992	8.9046	8.7566	8.6439	7.8712	7.8873	8.3803	8.2065	7.9705	8.3894	8.3588	8.4378
"1855_at"	9.3385	9.4086	9.3222	9.4586	9.3926	9.8419	9.6307	9.7668	9.6359	9.502	9.5741	9.7091	9.4397	9.2598	9.1686	9.3057	9.4068	9.3915	9.3162
"1856_at"	7.3969	7.2428	6.9761	7.6374	7.2071	6.8533	7.2837	7.208	7.0859	7.1229	7.2857	7.4187	7.2029	7.3988	7.3262	7.0605	7.2624	7.2824	7.5338
"1857_at"	9.7819	9.4702	9.7981	10.575	10.324	9.6796	9.9881	9.6457	10.2	9.6879	9.9639	10.251	9.6094	10.165	10.483	9.7724	9.7006	10.729	10.722
"1858_at"	7.8952	7.8938	7.8109	7.508	7.8813	7.5784	7.7247	8.0504	8.1253	7.8922	8.128	7.713	7.8367	8.0024	7.9972	7.4226	8.1845	7.8468	7.8627
"1859_s_at"	6.816	6.8474	6.8747	6.5125	6.74	6.5169	6.4849	6.9948	6.7206	6.7356	6.9412	6.5541	6.5617	6.4075	6.2856	6.6614	6.9511	6.0636	6.7006
"185_at"	9.2742	9.0357	9.3021	9.0433	8.1479	8.1214	8.5871	9.0653	8.9833	8.7958	8.1557	8.866	8.7465	8.7676	8.6242	8.3646	8.582	8.8216	8.8381
"1860_at"	10.18	10.527	10.397	10.303	10.058	10.061	10.291	10.195	10.372	10.032	10.51	10.405	10.292	10.777	10.823	10.103	10.273	10.582	10.758
"1861_at"	9.5912	9.7131	9.3683	10.84	10.584	10.476	10.494	9.6075	9.3852	9.652	10.557	10.605	10.668	9.6702	9.8636	9.9815	9.9175	10.051	10.273
"1862_at"	7.7287	7.8097	7.6343	7.871	7.8471	7.8904	7.7343	8.0254	7.9466	7.9319	7.9252	8.0294	7.8957	7.3691	7.5858	7.745	7.806	7.6847	7.5746
"1863_s_at"	7.1457	6.8771	7.0079	6.7931	6.8181	6.5534	6.7488	6.7363	7.1474	6.9703	6.7345	6.7288	6.6188	6.6927	6.7635	6.7707	6.8439	7.0494	6.6948
"1865_at"	5.3715	5.2787	5.3425	5.297	5.3018	5.2089	5.241	5.4131	5.4523	5.2483	5.3885	5.3084	5.3485	5.43	5.3723	5.4447	6.2526	5.7183	5.2928
"1866_g_at"	7.488	6.9173	7.3079	7.0382	7.1238	7.0018	6.9872	7.4384	7.3881	7.2969	7.3977	7.2821	7.0832	7.0701	6.8297	6.8853	7.4321	7.0725	7.3445
"1867_at"	9.6632	9.2134	9.1365	9.1368	9.2844	8.8963	9.024	9.7522	9.3391	9.5669	9.6742	8.9793	9.4979	9.2035	9.2582	9.227	9.6408	9.6314	9.5712
"1868_g_at"	9.3738	8.9758	8.6806	10.07	10.232	9.8368	9.8553	8.9181	8.5461	9.1002	10.216	9.8338	10.284	10.035	10.039	9.7846	10.075	10.101	9.918
"1869_at"	9.4923	9.5342	9.2495	9.6815	9.5008	9.8917	9.6961	9.6796	9.6771	9.4636	9.8042	9.773	9.5892	9.4208	9.2538	9.4309	9.5994	9.0544	9.2744
"186_at"	6.95	6.9739	6.8111	7.4509	7.1531	7.3362	7.0388	7.385	7.3011	6.8276	7.6519	7.279	7.6323	6.8279	7.3426	6.945	7.7156	7.2224	7.2665
"1870_at"	8.8243	8.7302	8.6743	9.3166	9.4261	9.0805	9.4982	8.7641	8.9845	8.7798	9.2533	9.1069	9.2714	7.7332	7.8747	8.4203	8.1877	8.1165	8.2139
"1871_g_at"	6.6994	6.2803	6.2165	6.6513	6.777	5.9448	6.6105	6.3908	6.3588	6.2144	6.3549	6.2477	6.4029	5.8052	5.9972	5.9231	6.6746	6.2831	6.2927
"1872_at"	6.5516	6.3829	6.338	6.2298	6.2046	6.1662	6.3183	6.3835	6.6242	6.4717	6.2048	6.2318	6.1256	6.1172	6.324	6.0659	6.5481	5.9102	6.4712
"1873_at"	10.915	10.977	11.042	12.065	12.144	12.003	11.745	10.973	10.971	10.814	10.782	11.639	11.43	11.898	11.897	11.991	11.922	11.991	11.999
"1874_at"	11.74	11.826	11.745	12.401	12.384	12.208	12.421	11.537	11.62	11.9	12.019	12.266	12.236	12.723	12.897	12.479	12.352	12.423	12.456
"1875_f_at"	9.3547	9.2762	9.3748	9.9465	9.7104	9.6204	9.6218	9.3505	9.3798	9.4178	9.7936	9.559	9.7819	9.4275	9.6838	9.6004	9.9519	9.863	10.336
"1876_at"	7.9655	7.5996	7.9698	7.9215	8.4529	7.9602	7.8791	8.2646	8.0993	8.2362	8.3417	7.5649	8.1485	8.1026	7.9128	8.865	8.8413	8.4136	7.542
"1877_g_at"	9.9753	9.8051	10.069	9.8743	10.469	9.6425	10.173	10.15	10.327	10.223	10.712	9.863	10.608	10	10.153	11.258	11.151	10.199	10.155
"1878_g_at"	12.132	11.969	11.951	12.526	12.516	12.406	12.308	11.883	11.889	12.368	13.021	12.282	12.405	12.727	12.79	12.717	12.721	12.501	12.582
"1879_at"	11.869	12.03	11.653	12.715	12.888	12.848	12.679	12.239	12.252	12.367	12.991	12.581	12.88	12.401	12.523	12.501	12.658	12.474	12.518
"187_at"	9.7162	9.6482	9.7411	10.125	9.8816	10.123	9.931	9.9319	9.7358	9.6648	10.086	10.17	10.068	9.8336	9.8341	9.7217	9.7452	9.9898	9.9988
"1880_at"	6.1891	6.2933	6.3548	5.8664	5.735	5.8661	5.6166	6.2813	6.349	6.1597	5.9398	6.1191	6.2493	5.7804	5.9326	6.2573	6.3968	6.1169	5.8887
"1881_at"	7.6262	7.5336	7.7614	8.1673	8.0006	8.6831	8.031	7.7676	7.4896	7.5156	8.2091	8.3214	8.3561	7.2998	7.5025	7.6546	7.8768	7.6178	7.7626
"1882_g_at"	8.0398	8.0538	8.2289	7.2161	7.2986	7.2436	7.2875	8.0003	8.2312	7.9319	7.3835	7.6716	7.4353	7.2912	7.7017	7.4791	7.8057	7.6515	7.6704
"1883_s_at"	7.6034	7.6108	7.5486	6.9908	7.0364	7.0708	7.0406	7.6108	7.6738	7.496	7.1148	7.2369	7.2472	7.0638	7.3129	7.277	7.1363	7.2617	7.2369
"1884_s_at"	11.21	11.307	11.518	11.392	11.263	10.993	11.265	10.875	11.086	11.438	10.993	11.208	10.877	11.262	11.478	11.282	11.117	11.372	11.253
"1885_at"	10.082	10.198	10.151	10.848	10.544	10.469	10.585	9.9477	10.401	10.371	10.565	10.802	10.745	10.986	10.729	10.752	10.649	10.886	10.916
"1886_at"	9.5608	9.5453	9.5419	9.4708	9.3787	9.8328	9.3628	9.6573	9.8196	9.5398	9.5165	9.6065	9.4283	9.2456	9.3386	9.3267	9.3171	9.0826	9.0485
"1887_g_at"	9.7833	9.7344	9.749	9.6401	9.5135	9.6638	9.4833	9.8093	9.8274	9.8743	9.6916	9.5881	9.4709	9.2013	9.2701	9.246	9.2259	9.1276	9.4354
"1888_s_at"	8.3894	8.9668	8.8107	8.4418	8.0864	8.6736	8.5224	8.0062	8.4314	8.0685	8.829	8.2145	8.326	8.4773	8.4334	8.2627	8.1555	7.8501	8.0373
"188_at"	10.412	10.312	10.289	10.13	10.144	10.047	9.9765	10.227	10.434	10.222	9.9819	10.142	9.8767	9.984	9.9823	10.01	10.265	10.075	10.091
"1890_at"	12.496	13.242	12.4	13.5	12.514	12.807	12.926	12.843	12.27	12.583	12.068	13.513	12.897	11.656	11.491	11.703	11.72	12.234	12.359
"1891_at"	7.5918	8.093	7.693	7.7849	7.5809	7.8584	7.6998	7.4762	7.3724	7.0688	7.3182	7.7011	7.2507	8.3278	7.7296	7.4216	7.2522	8.3237	8.1084
"1892_s_at"	9.7296	9.7971	9.5018	9.1129	9.1269	9.7183	9.0202	9.6724	9.6357	9.3422	9.3586	9.2313	9.0232	9.1614	9.1941	9.2255	9.213	9.292	8.8646
"1893_s_at"	8.8212	8.5613	8.9183	8.1949	7.9136	8.3499	8.0047	8.9323	8.7093	8.8058	8.1206	8.2738	8.2703	8.1012	7.6582	8.2164	8.3835	7.7766	7.7497
"1894_f_at"	11.493	11.593	11.445	11.673	11.591	11.536	11.362	11.586	11.717	11.745	11.527	11.525	11.35	12.081	11.59	11.123	11.226	11.201	11.452
"1895_at"	8.3379	8.3941	8.3788	8.269	8.578	8.0349	8.1621	8.2639	8.2459	8.2663	7.8798	8.4127	8.3563	8.619	8.7232	8.8824	9.0106	8.2651	8.4238
"1896_s_at"	8.7396	8.7239	8.856	9.2881	9.3878	9.6096	8.9879	8.9817	9.1984	8.9235	9.6382	9.0891	9.3155	8.4665	8.5835	8.5006	8.5655	8.3658	8.7566
"1897_at"	9.5913	10.025	10.667	10.115	10.321	10.269	11.06	8.7636	8.4014	8.2975	9.0182	10.4	10.524	10.801	10.903	8.7898	9.0745	10.145	10.295
"1898_at"	8.209	8.1163	8.0806	8.1083	8.2677	8.4735	8.0762	8.2047	8.1656	7.9013	8.2094	8.3925	8.0233	8.6681	8.4573	8.2161	8.4262	7.5687	8.005
"1899_s_at"	6.9379	6.9402	7.1461	6.6772	6.9043	6.615	6.5816	6.8824	7.2551	7.2356	6.9369	6.4815	6.884	6.6756	6.9458	7.1436	7.1592	7.0632	6.8264
"189_s_at"	10.904	10.748	10.831	11.374	11.359	11.249	11.109	10.719	10.973	11.111	12.889	11.271	11.68	11.268	11.229	11.831	12.122	11.563	11.555
"1900_at"	6.8294	6.9798	7.1001	6.0409	5.8886	5.6592	5.9408	6.9148	7.1502	6.8634	6.172	6.1819	6.314	6.6173	6.4676	6.4011	6.4044	6.2501	6.0719
"1901_s_at"	10.36	10.081	10.341	10.108	10.049	10.205	10.062	10.359	10.211	9.9615	10.027	9.9932	10.1	9.2513	9.3911	9.122	8.8771	9.1817	9.4524
"1902_at"	10.624	10.38	10.298	11.497	11.497	11.243	11.213	10.149	10.033	10.785	12.155	11.267	11.348	11.183	11.526	11.482	11.537	11.185	11.348
"1903_at"	11.632	11.468	11.391	12.308	11.899	11.846	12.182	11.24	11.557	11.382	12.197	11.91	12.121	11.905	12.261	12.126	11.97	11.808	12.149
"1904_at"	9.3068	9.197	9.2656	9.771	9.7588	9.2983	9.3923	9.3351	9.1556	9.5388	9.8708	9.6092	9.9063	9.9118	9.8604	10.201	10.478	9.9188	9.7571
"1905_s_at"	8.7316	8.4213	8.6671	8.5212	8.5725	8.6137	8.5964	8.5395	8.7293	8.2859	8.735	8.4748	8.5389	8.2704	8.3163	8.5206	8.5125	8.0608	8.4355
"1906_at"	10.383	10.29	9.8889	10.794	10.821	10.806	10.79	10.4	10.468	10.426	10.915	10.736	10.818	10.413	10.464	10.747	10.608	10.303	10.56
"1907_at"	9.1904	8.7851	9.1515	7.4809	7.8784	7.8211	7.8575	9.0239	8.7439	8.8135	7.7987	7.8157	7.8342	7.8491	7.6987	7.7331	8.2276	7.748	7.626
"1908_at"	9.6795	9.6661	9.7795	9.4655	9.5187	9.5036	9.2731	9.8823	10.055	9.7031	9.5745	9.4042	9.3962	8.994	9.2515	9.379	9.4007	9.1177	9.2856
"1909_at"	8.5961	8.3823	8.542	7.5436	7.5117	7.5912	7.6243	7.9663	8.0479	7.9417	7.1841	7.4039	7.0062	7.4009	8.0856	7.4931	7.6723	7.6292	7.6554
"190_at"	8.7878	7.7698	8.2102	7.3474	7.3684	7.64	7.3861	7.9509	8.1983	7.8192	7.9339	7.2841	7.4431	7.7286	7.777	7.5912	7.9775	7.7129	7.4249
"1910_s_at"	11.044	11.031	10.9	10.355	10.367	10.254	10.4	11.267	11.099	10.849	10.538	10.295	10.248	10.236	9.9864	9.9808	10.319	9.9492	9.9068
"1911_s_at"	11.367	11.781	10.989	12.023	12.467	11.7	12.058	11.531	10.759	11.272	12.145	12.016	12.436	11.97	12.011	12.481	12.432	11.867	11.967
"1912_s_at"	9.5341	9.6582	9.5637	9.8863	9.9833	9.8527	9.8037	9.6578	9.6709	9.5422	9.9694	10.021	10.107	10.402	10.269	10.142	10.163	9.9306	10.231
"1913_at"	9.8437	9.7468	10.018	10.056	10.009	9.6404	9.5858	10.05	9.7959	9.3679	9.4573	9.5699	9.5233	9.676	9.7962	9.8876	9.6022	9.566	9.168
"1914_at"	6.6324	6.5991	6.7307	6.5013	6.5306	6.4279	6.5725	6.8656	6.5463	6.5652	6.5412	6.4852	6.2145	6.1841	6.0289	5.9403	6.9205	5.7384	5.9374
"1915_s_at"	9.4384	8.8446	10.614	9.1728	8.5405	9.0652	9.274	8.7758	8.5606	8.4718	8.1626	9.0411	8.5772	8.6404	8.5614	8.3143	8.6263	8.5686	8.5671
"1916_s_at"	9.266	8.0937	10.844	8.9632	7.7542	8.8052	9.2639	7.7203	6.9067	7.2874	7.1583	8.3943	7.9091	8.2779	7.6168	7.3935	7.7615	7.9565	7.8469
"1917_at"	11.014	11.254	11.21	11.515	11.488	11.59	11.347	11.048	11.33	11.106	11.412	11.412	11.377	11.294	11.18	11.191	11.173	11.328	11.454
"1918_at"	8.1509	8.3585	8.1552	8.7209	8.3482	8.739	8.7166	8.4178	8.3256	8.2622	8.889	8.8044	8.6708	7.8854	8.1969	8.2733	8.5447	7.9807	8.3929
"1919_at"	7.2515	7.074	7.1908	7.3108	7.2857	7.2971	7.0517	7.2817	7.2394	7.1894	7.4131	7.2615	7.2487	7.2318	6.9623	7.3387	7.2708	6.8504	7.4614
"191_at"	9.0957	8.9466	9.1147	8.6603	8.6324	8.8218	8.632	9.0425	9.0722	8.7904	9.0423	8.7654	8.5741	8.71	8.4892	8.5684	8.9185	8.5718	8.5933
"1920_s_at"	10.69	11.181	10.702	12.143	12.005	11.639	11.798	10.165	10.31	10.523	10.594	11.946	11.219	11.86	12.01	11.937	11.777	12.14	12.409
"1921_at"	7.1241	6.978	6.7673	6.2265	6.4523	6.3531	6.1631	7.2101	7.0047	6.8476	6.3592	6.5022	6.5759	6.5008	6.223	7.0217	7.3922	6.0864	6.9268
"1922_g_at"	6.924	6.4794	6.343	6.1779	6.117	6.2879	6.1851	6.6672	6.3272	6.3095	6.2236	6.0734	6.2744	6.3031	6.0715	6.148	6.6444	6.288	6.4498
"1923_at"	7.2053	7.2908	7.1563	7.4871	7.7095	7.0511	7.6367	7.1767	6.9347	7.0729	7.4342	7.4522	7.6691	7.9373	7.6095	7.6698	7.4269	7.7199	7.5529
"1924_at"	10.977	11.006	11.037	11.39	11.646	11.183	11.05	10.576	10.441	10.889	10.755	10.982	11.12	11.32	11.501	11.367	11.617	11.163	11.223
"1925_at"	9.6743	9.4145	9.4519	8.5402	8.2834	8.722	8.4768	9.9179	10.061	9.5653	8.71	8.579	8.4886	8.1155	8.5435	8.3418	8.3259	8.07	8.1054
"1926_at"	10.121	10.038	9.7445	10.682	10.785	11.114	10.711	10.311	10.305	10.027	10.912	10.942	10.586	10.184	10.154	10.004	10.264	9.6751	9.6696
"1927_s_at"	8.2188	8.136	8.0696	8.5762	8.5341	8.9134	8.7384	8.165	8.1669	7.9998	8.9253	8.8783	8.8321	7.903	8.3175	8.3074	8.8346	8.3929	8.2657
"1928_s_at"	9.7091	9.6366	9.661	9.9242	9.9871	9.7456	10.146	9.4989	9.5331	9.3631	9.7063	10.289	9.8106	10.044	10.322	10.331	9.9497	10.173	10.423
"1929_at"	9.5865	9.8369	9.6703	10.398	9.537	9.7008	9.2795	10.169	9.8762	9.6416	9.0167	8.4388	8.429	9.4038	9.0151	9.5951	9.2139	9.2322	9.1963
"192_at"	11.641	11.584	11.455	11.646	11.825	11.452	11.585	11.622	11.224	11.431	11.996	11.671	11.9	11.703	11.709	11.768	11.799	11.548	11.602
"1930_at"	9.2785	9.1239	8.917	9.2453	9.647	9.2449	9.4277	9.1243	9.0581	8.9102	8.9948	9.28	9.0465	9.1417	8.9197	8.9476	9.4393	8.6499	8.7328
"1931_at"	6.0153	5.6127	5.6619	5.9818	5.8932	5.8563	6.281	5.6868	5.6118	5.905	6.0099	6.0197	6.0666	6.065	5.7927	5.773	5.96	5.6063	5.6935
"1932_at"	10.66	10.606	10.691	10.244	10.161	10.262	10.206	10.636	10.759	10.603	10.33	10.21	10.228	10.46	10.238	10.471	10.555	10.313	10.419
"1933_g_at"	9.2197	9.2367	9.4385	9.2128	9.2276	8.8491	8.9099	9.3641	9.6008	9.1894	9.3716	9.0909	9.1944	9.3634	9.2271	9.8543	9.3287	9.3514	9.3703
"1934_s_at"	7.741	8.4471	7.7398	8.1092	7.8812	7.7832	7.7722	9.0506	8.5151	8.6375	11.115	7.8083	8.0591	7.763	7.545	9.9649	9.5353	7.9531	8.023
"1935_at"	6.5686	6.3017	6.6475	6.4283	6.2721	6.4738	6.5142	6.5416	6.6887	6.5639	6.4005	6.2526	6.3392	6.4303	6.228	6.4679	6.6373	6.1451	6.1639
"1936_s_at"	11.616	11.596	11.559	11.637	11.283	11.596	11.583	11.599	11.74	11.581	11.211	11.781	11.468	11.367	11.513	11.551	11.382	11.181	11.42
"1937_at"	7.4486	7.6357	7.951	8.4257	8.5174	7.9139	7.7794	7.7771	7.5461	7.7223	8.2741	8.2138	7.9703	7.5394	7.5821	7.9655	7.9335	7.6451	8.0993
"1938_at"	9.7731	9.8152	9.8387	10.005	9.9789	10.018	9.951	9.87	10.026	9.9078	10.014	10.055	10.006	9.309	9.5649	9.6396	9.6714	9.2648	9.2834
"1939_at"	10.73	10.789	10.859	11.152	10.825	10.795	11.011	10.796	10.863	10.666	10.825	11.177	10.988	10.434	10.667	10.623	10.539	10.433	10.712
"193_at"	10.045	9.9182	9.9007	10.64	10.675	10.491	10.937	9.7787	9.7865	10.157	10.508	10.479	10.788	10.975	11.145	11.201	11.191	11.078	10.715
"1940_at"	10.459	10.366	10.355	10.788	10.986	10.816	11.062	10.634	10.614	10.49	10.958	10.847	10.88	11.128	11.059	10.325	10.308	10.895	10.725
"1941_at"	8.9733	9.0691	9.0361	9.4427	9.3516	9.2648	9.4973	8.8549	8.8526	9.1491	9.2947	9.4977	9.5278	9.3779	9.0952	9.0548	9.0624	8.8918	9.0235
"1942_s_at"	12.093	11.983	11.955	12.135	11.945	11.949	12.162	11.726	11.904	11.989	11.329	11.856	11.789	12.204	12.278	12.173	12.247	12.397	12.441
"1943_at"	9.3106	8.6187	9.4675	8.0901	8.1619	8.1509	8.3592	8.4731	9.4604	9.712	8.788	7.9535	7.8767	9.5861	9.3612	9.1643	9.0483	8.8538	9.2379
"1944_f_at"	11.432	11.559	11.352	11.494	11.256	11.578	11.288	11.671	11.566	11.483	11.416	11.46	11.388	11.419	11.606	11.801	11.473	11.47	11.629
"1945_at"	9.3541	8.729	9.1671	8.5801	8.6839	8.4796	8.9247	7.9691	9.6957	10.186	9.4454	8.4921	8.8824	10.227	10.05	9.5566	9.5057	10.007	9.6481
"1946_at"	8.0229	7.9827	8.1151	8.1289	7.7512	7.9749	8.1531	8.0501	8.3126	8.01	7.8774	7.9896	7.9091	8.0673	8.063	7.7939	7.7654	7.6631	7.6598
"1947_g_at"	8.7484	8.4786	8.7408	8.0726	8.2512	8.5528	8.2742	8.7636	8.9616	8.4547	8.5262	8.458	8.2914	8.1804	8.0359	8.1626	8.1862	8.2511	8.1245
"1948_f_at"	8.0094	8.0217	7.7577	7.5463	7.3544	7.462	7.3221	7.939	8.07	7.7665	7.6408	7.6148	7.765	7.5578	7.4609	7.5075	7.5613	7.8193	8.1994
"1949_at"	5.8531	6.0543	5.6673	6.1421	5.8919	6.2215	6.1412	6.1483	6.0795	6.0174	5.928	6.083	6.118	5.8441	5.8627	5.8556	6.3978	6.2188	5.8211
"194_at"	5.7326	5.5383	5.4328	5.8675	5.696	5.4894	5.5971	5.8534	5.7725	5.738	5.9024	5.7049	5.655	5.5601	5.7414	5.5856	6.0242	5.7915	5.7684
"1950_s_at"	10.097	9.9746	10.135	10.475	10.618	10.493	10.12	10.008	10.238	10.289	10.848	10.095	10.422	10.265	10.469	10.43	10.447	10.394	10.443
"1951_at"	6.6133	6.3359	6.9608	7.6159	6.4638	6.528	6.1934	6.6036	6.3996	6.5743	6.4043	6.1299	6.3646	6.6176	6.5648	6.1091	6.2445	8.0824	7.8673
"1952_s_at"	7.935	7.5945	8.1407	7.3456	7.332	7.1193	7.3043	8.0137	7.7845	7.7671	6.9189	7.329	7.307	6.999	7.4104	7.0801	7.1113	6.8529	7.6844
"1953_at"	11.618	11.805	11.749	12.169	11.71	11.302	11.736	11.877	11.973	11.739	12.163	12.292	12.03	11.715	11.649	12.155	12.207	11.792	11.699
"1954_at"	7.7376	7.5065	7.3729	7.5404	7.2464	7.1817	7.2449	7.58	7.4751	7.3694	7.1302	7.1947	7.217	7.663	7.2291	7.2231	7.5854	7.2706	7.5995
"1955_s_at"	9.9046	9.9959	10.61	10.808	11.002	10.759	10.674	8.9311	9.1565	9.4105	8.372	10.714	10.09	10.684	10.848	8.8736	9.1366	10.637	10.76
"1956_s_at"	8.422	8.1548	8.2507	8.3634	8.493	8.3955	8.3715	8.524	8.4451	8.3014	8.3813	8.2208	8.5205	7.9089	7.9726	8.1833	8.2057	8.0357	8.2335
"1957_s_at"	8.5355	8.7898	8.7233	8.3563	8.7703	8.3955	8.8035	8.3121	8.5531	8.4176	8.6227	8.4373	8.546	7.7823	7.976	7.7039	8.1026	8	7.8869
"1958_at"	5.8917	5.8271	5.8941	5.7773	5.945	5.7106	5.5511	6.0294	6.1253	5.9528	5.8734	6.0172	5.7076	5.9257	5.8458	5.9427	5.9777	5.9541	6.013
"1959_at"	10.174	10.069	10.418	10.481	10.436	10.027	10.594	9.9498	10.277	10.337	10.282	10.413	10.371	10.061	10.229	10.027	9.8848	10.129	10.261
"195_s_at"	10.191	10.434	10.478	11.094	10.976	10.796	11.075	8.9822	9.7019	9.5233	10.137	10.999	10.539	11.78	11.699	11.449	11.506	11.795	11.608
"1960_at"	6.5924	6.4654	6.5721	6.4571	6.2733	6.3722	6.3556	6.7725	6.9092	6.5823	6.5109	6.6068	6.5246	6.6749	6.5234	6.5784	6.5424	6.5056	6.5197
"1961_f_at"	8.614	8.3552	8.3367	9.2054	8.9889	9.3312	9.186	8.7667	8.8587	8.5861	9.2335	9.1402	9.1354	8.614	8.793	8.4159	8.5777	8.413	8.5698
"1962_at"	6.0736	6.0045	5.9724	5.7486	5.8354	5.8678	5.8098	6.0405	6.1729	6.0589	5.9889	6.0681	5.895	6.1589	5.7507	6.2458	6.2404	6.0979	5.9889
"1963_at"	9.3724	9.04	9.3045	8.5347	8.4087	8.4678	8.352	9.4979	9.0893	9.2223	8.5284	8.4628	8.3801	8.2484	8.1921	8.5352	8.4561	8.326	8.3022
"1964_g_at"	8.5449	8.0382	7.9348	7.5916	7.5487	7.8519	7.5995	8.904	8.6116	8.4703	10.151	7.7159	7.6672	8.0589	7.7552	8.0046	8.3654	7.8135	7.7082
"1965_s_at"	9.0228	8.845	8.9443	8.4607	8.2678	8.3603	8.2198	9.2597	9.1151	9.082	8.6158	8.4914	8.4666	8.5334	8.486	8.5207	8.6462	8.3729	8.4046
"1966_i_at"	11.097	10.891	11.029	10.9	10.79	11.298	10.941	11.218	11.445	11.099	11.005	10.924	10.929	10.436	10.285	10.234	10.133	9.9803	10.058
"1967_f_at"	10.885	10.727	10.594	10.268	10.262	10.714	10.186	10.952	10.78	10.639	10.384	10.336	10.337	10.003	10.146	10.178	10.352	10.182	10.213
"1968_g_at"	9.659	9.1888	9.525	10.579	10.366	10.017	10.195	9.1092	8.7269	9.1279	10.34	10.228	10.089	9.4877	9.3255	9.5538	9.6372	9.1706	9.496
"1969_s_at"	9.9772	10.548	10.244	10.63	10.715	10.338	10.865	9.8754	10.379	10.506	11.183	10.673	10.892	11.412	11.518	11.468	11.568	11.607	11.531
"196_s_at"	5.4643	5.4003	5.4042	5.4501	5.1975	5.145	5.304	5.5967	5.4956	5.51	5.4503	5.5497	5.1896	5.4091	5.6164	5.5606	5.7533	5.3098	5.2254
"1970_s_at"	8.5699	8.0709	8.7345	8.6652	8.1699	8.2464	8.5533	7.8953	7.826	8.087	7.5853	8.6303	7.4977	8.2622	8.1364	7.6315	8.0891	8.1061	8.3188
"1971_g_at"	9.1954	9.1659	9.1199	8.7242	8.6145	8.8346	8.8582	9.2135	8.9693	8.8959	8.7325	8.9034	8.9251	8.561	8.5957	8.62	8.6969	8.6854	8.461
"1972_s_at"	9.2514	8.6864	8.9221	8.5335	8.6911	8.8921	8.3769	9.3102	8.9805	8.9949	9.1213	8.7609	8.6525	8.7626	8.7914	8.3278	8.9867	8.652	9.0766
"1973_s_at"	10.561	10.617	10.328	11.581	10.692	10.904	11.583	9.7813	10.287	10.04	10.274	11.527	11.155	11.076	11.266	11.666	11.203	10.915	11.054
"1974_s_at"	9.3941	9.0481	9.2612	10.277	9.8532	10.121	10.239	9.2261	9.0214	8.9347	9.736	10.193	10.007	8.8765	8.7916	8.9587	8.9394	8.6157	9.3118
"1975_s_at"	10.558	10.458	10.513	10.164	10.283	10.228	10.169	10.467	10.646	10.404	10.368	10.227	10.018	9.9673	9.9144	9.9713	10.132	9.8665	9.8705
"1976_s_at"	9.7777	9.7401	9.6729	9.7421	9.7369	10.02	9.8172	9.8884	9.5761	9.5562	9.7753	9.9069	9.8437	9.5375	9.5827	9.7913	10.05	9.8379	9.7504
"1977_s_at"	7.5072	7.3083	7.5429	7.3328	7.4622	7.2327	7.2799	7.8549	7.3982	7.4282	7.9263	7.2554	7.2693	7.3719	7.0562	7.0854	7.8332	7.3626	7.3726
"1978_at"	6.5285	6.7024	6.486	6.2024	6.7102	6.3757	6.1978	6.6119	6.5094	6.6761	6.5289	6.3471	6.5954	6.7587	6.1627	7.3988	6.9753	6.487	6.6331
"1979_s_at"	9.0439	9.0182	8.9441	9.3064	8.7791	8.9716	9.0514	9.0354	8.9161	9.0181	9.1896	8.8211	9.3549	9.5034	9.3369	9.6436	9.2831	9.4371	9.3935
"197_at"	11.229	11.268	11.146	11.201	11.089	11.107	10.944	11.371	11.071	11.132	11.143	11.008	11.038	10.591	10.854	11.036	11.2	10.671	10.908
"1980_s_at"	14.017	13.966	13.868	14.018	14.015	13.992	14.016	13.77	13.92	13.995	14.021	13.984	14.036	14.043	14.107	14.101	14.099	14.031	14.026
"1981_s_at"	7.8497	7.4522	7.9774	9.0356	9.0571	8.9139	8.8215	7.9881	8.2517	8.3039	8.7523	8.8055	8.7632	8.4227	8.7004	8.5896	8.8536	8.6435	8.8985
"1983_at"	9.9843	10.234	10.073	9.4969	9.3845	9.4554	9.328	10.828	11.156	10.776	9.6839	9.4715	9.3242	9.2351	8.9991	9.5262	9.3429	9.0713	9.2604
"1984_s_at"	9.5854	9.2664	9.3877	9.4762	10.479	10.275	9.1676	8.7959	9.3128	9.4232	11.49	9.1325	10.5	10.086	10.353	10.063	9.8258	10.414	10.563
"1985_s_at"	11.901	11.744	11.8	12.494	12.466	12.022	12.408	11.282	11.607	12.561	12.753	12.208	12.823	12.782	12.849	13.184	13.153	12.715	12.695
"1986_at"	8.9054	8.9042	8.8197	9.2953	9.3663	9.1455	9.2579	8.6414	8.727	8.4765	8.8114	9.2796	9.023	8.8633	9.4316	8.7587	8.579	9.1178	9.208
"1987_at"	9.2993	9.6607	9.6349	9.7054	9.8534	9.5965	9.914	9.4851	9.4664	9.4904	10.66	10.326	10.485	9.9432	9.8962	10.065	10.424	10.137	9.8575
"1988_at"	13.087	12.886	13.058	12.829	12.63	12.852	12.636	13.191	13.065	12.942	12.864	12.729	12.761	12.432	12.483	12.702	12.838	12.521	12.605
"1989_at"	5.218	5.0329	5.158	5.2419	5.0167	4.9808	4.799	5.1632	5.1884	5.0303	4.9396	4.9614	4.8084	5.1768	5.0381	4.9859	5.088	5.2536	5.2159
"198_g_at"	10.821	11.18	10.912	11.969	11.816	11.737	11.537	11.26	10.994	11.413	11.835	11.653	11.807	11.698	11.768	11.719	12.019	11.843	11.801
"1990_g_at"	7.1418	7.0379	7.1144	6.7782	6.6566	6.6855	6.7523	6.7447	6.9672	7.0265	6.8652	6.7671	6.6797	6.7976	6.8092	6.8965	6.5388	6.8288	6.9209
"1991_s_at"	9.7736	9.3552	9.1266	9.8925	10.089	10.199	10.012	9.6543	9.3904	9.4072	9.7925	10.041	9.7864	9.5985	9.546	9.5511	9.664	9.8743	9.5316
"1992_at"	7.884	7.5238	7.4182	7.5081	7.1667	7.3783	7.2193	7.2581	7.6074	7.5329	7.342	7.5584	7.6044	6.9839	7.2931	7.286	7.4877	7.4126	7.3185
"1993_s_at"	7.5263	7.7097	7.9077	7.734	7.8658	7.9286	7.7974	7.7386	8.0325	7.8111	7.7251	7.6963	7.6823	7.6976	7.6696	7.3484	7.8352	7.6645	7.695
"1994_at"	8.3188	8.1958	8.4888	8.5702	8.4655	8.1917	8.6131	8.529	8.6661	8.4438	8.2689	8.2417	8.3577	8.037	7.9818	8.4095	7.6046	7.9353	8.0864
"1995_at"	9.7018	9.4572	9.7598	8.9585	8.6528	9.0827	8.5332	9.9	9.6301	9.5726	8.9076	8.8826	8.6783	8.6854	8.8378	8.7486	9.2203	8.868	9.0376
"1996_s_at"	8.966	8.8675	9.2205	8.4562	8.4302	8.5054	8.5784	9.1076	9.1454	8.9097	8.7359	8.5429	8.5161	8.6184	8.6519	8.5679	8.1859	8.3657	8.5071
"1997_s_at"	10.26	10.561	10.726	11.998	11.786	11.815	11.744	10.613	10.817	10.682	11.875	12.142	11.835	12.164	12.032	12.295	11.877	12.342	12.235
"1998_i_at"	9.3535	9.2259	9.1979	9.3481	8.9245	9.4185	9.0446	9.532	9.8148	9.4156	9.3396	9.3563	9.1711	9.5634	9.9564	10.261	10.086	9.6974	9.9408
"1999_s_at"	8.2178	7.9875	8.2157	8.4131	8.1759	8.0072	8.3151	8.345	7.8496	8.0985	8.1369	8.1088	8.1623	7.6572	8.0364	8.16	8.2115	7.9125	8.0563
"199_s_at"	9.5426	9.2637	9.5526	10.192	9.997	9.8996	9.9764	9.3728	9.4941	9.4211	9.7205	9.8423	10.122	9.8503	10.016	10.064	10.197	9.5111	10.189
"2000_at"	8.5788	8.4756	8.5866	8.9935	8.6582	8.7674	9.0168	8.2199	8.2916	8.2492	8.9006	8.2819	9.0717	9.0288	8.6707	8.3932	8.7532	9.1597	9.0969
"2001_g_at"	9.611	9.3691	9.4864	10.571	10.042	10.458	10.488	9.3704	9.3686	9.1757	10.068	9.9127	10.443	10.001	9.7831	9.7304	9.6701	10.203	10.331
"2002_s_at"	5.9111	5.8033	5.6404	5.8608	6.3509	6.0474	5.7818	6.0698	5.8866	5.9094	6.0962	5.9295	6.1303	5.9602	6.0517	5.6938	6.6121	5.8334	5.8292
"2003_s_at"	9.9742	9.829	10.067	10.327	10.02	9.9092	10.533	9.3793	9.7875	9.9547	9.8084	10.226	10.054	10.683	10.36	10.191	10.227	10.533	10.55
"2004_at"	6.7646	6.6708	6.7531	6.7474	6.2776	6.3993	6.7728	7.1238	7.7466	6.9133	6.8977	6.8701	6.8584	6.4521	6.4834	6.9218	6.0549	6.7983	6.4674
"2005_s_at"	10.048	10.143	10.195	9.6819	9.7075	9.7642	9.6744	10.238	10.394	10.11	9.7906	9.6606	9.7572	9.791	9.7131	9.7481	9.7218	9.4426	9.428
"2006_at"	9.0791	8.9941	9.3573	8.9174	8.7955	8.8369	8.7285	9.0876	9.3513	9.1497	9.0122	8.8261	8.8937	8.7579	8.3947	8.3929	8.7419	8.6345	8.2991
"2007_g_at"	11.116	11.043	10.959	10.589	10.607	10.505	10.374	11.305	10.889	10.839	10.545	10.608	10.481	10.26	10.188	10.55	10.525	10.445	10.081
"2008_s_at"	6.8314	6.7592	6.8477	6.7808	6.7054	7.1029	6.5875	7.1235	6.8658	6.8897	7.2002	6.6161	6.5612	6.6783	6.4854	6.5403	6.7545	6.5154	6.5034
"2009_at"	8.3492	8.5114	8.4684	8.6374	8.7837	8.7065	8.5849	8.574	8.6788	8.5457	8.7569	8.7186	8.5529	8.4283	8.1173	8.373	8.6701	8.4615	8.4126
"200_at"	6.4681	6.2858	6.0731	5.518	5.6572	5.6452	5.8471	6.6548	6.6455	6.0836	5.9078	6.0099	5.784	5.9325	5.9193	6.3336	6.1299	6.3793	6.2897
"2010_at"	12.055	11.945	12.11	12.87	12.975	12.653	12.796	11.804	11.79	12.273	12.674	12.683	12.853	13.001	12.979	12.855	12.901	12.833	12.782
"2011_s_at"	7.5305	7.2691	7.2164	7.1179	6.8836	6.8709	7.0692	7.5662	7.4905	7.1896	7.2	6.9886	6.9468	6.6463	6.7515	6.751	7.0191	6.7634	6.5501
"2012_s_at"	9.284	8.9701	9.2934	9.3905	9.2397	9.4189	9.5585	9.2301	9.0941	9.0613	9.0003	9.2412	9.3258	9.2682	9.2108	9.2947	9.0189	9.181	9.3615
"2013_at"	11.236	11.011	11.109	10.969	10.903	10.913	10.827	11.222	11.169	11.022	10.936	10.831	10.743	10.719	10.781	10.718	10.851	10.552	10.769
"2014_s_at"	7.534	7.6137	7.5356	7.1975	7.1561	7.4482	6.956	7.8461	7.6652	7.4859	7.6527	7.1952	7.4842	7.2876	7.4626	7.3345	7.5087	7.2795	7.5703
"2015_s_at"	8.262	8.2328	8.3727	8.1952	8.5184	7.9865	8.2932	7.5603	7.6244	8.166	8.3276	8.0233	8.1378	8.6714	8.64	8.3997	8.3087	8.93	8.8213
"2016_s_at"	14.181	14.209	14.168	14.318	14.287	14.315	14.323	14.159	14.199	14.188	14.24	14.3	14.289	14.315	14.321	14.297	14.316	14.345	14.334
"2017_s_at"	11.713	11.839	11.754	12.452	12.549	11.521	11.456	12.439	11.819	12.752	13.116	11.345	12.888	12.118	12.026	12.618	12.445	11.467	11.869
"2018_at"	10.24	10.396	11.623	11.323	11.16	10.982	11.52	10.297	10.075	9.9218	10.473	11.225	11.445	11.778	11.704	11.83	10.976	11.591	11.681
"2019_s_at"	9.5777	9.5671	9.3705	9.3476	9.3287	9.441	9.2204	9.6487	9.6521	9.4132	9.6479	9.36	9.3069	9.2247	9.1208	9.2802	9.2538	9.3597	9.2379
"201_s_at"	14.143	14.179	14.13	14.246	14.241	14.288	14.23	14.17	14.165	14.149	14.278	14.232	14.206	14.27	14.285	14.237	14.262	14.331	14.327
"2020_at"	12.681	13.107	12.418	14.002	14.025	13.653	13.516	13.357	12.799	13.603	14.127	13.519	14.089	13.523	13.549	14.039	14.042	13.168	13.372
"2021_s_at"	7.7297	7.8786	8.103	7.5958	7.836	7.6474	7.754	8.0989	8.0875	7.9426	8.1834	7.9582	8.0633	7.2313	7.73	7.3657	7.8664	7.4788	7.8385
"2022_at"	7.4121	7.2487	7.5687	6.8002	6.7106	6.5992	6.5142	7.5488	7.3455	7.3177	6.749	6.6902	6.5471	6.9341	6.4974	6.8663	7.0613	6.6709	6.9127
"2023_g_at"	9.4059	9.4366	9.0679	9.3776	10.113	9.924	9.5482	9.4398	9.4432	9.1624	9.608	9.9927	9.5962	9.4304	9.3797	9.4364	9.5614	9.12	9.4445
"2024_s_at"	8.8397	9.027	8.8199	9.0316	8.8291	8.991	8.9474	9.0587	8.8474	8.8529	9.4318	9.2464	8.9053	8.2291	8.4539	8.9746	9.0481	8.9337	9.412
"2025_s_at"	11.962	12.269	12.128	13.047	12.757	12.823	12.824	11.507	11.805	12.034	12.06	12.764	12.697	13.07	13.226	13.073	13.022	13.084	13.134
"2026_at"	6.7808	6.8535	6.7591	6.5222	6.9471	6.8541	6.8238	7.1018	6.9097	6.6213	7.2077	6.6694	6.9118	6.8262	6.5792	7.8671	7.9022	6.5574	6.5772
"2027_at"	10.093	9.9501	9.9263	9.9556	9.9287	9.6918	9.9632	10.021	10.156	9.8693	9.9818	9.8845	9.9807	9.7928	9.6545	9.6472	10.033	10.011	9.898
"2028_s_at"	9.7707	9.4895	9.9146	8.739	8.9031	8.9591	8.9158	9.7602	9.871	9.9556	8.9257	8.852	8.9137	8.6145	8.8629	8.6524	8.6555	8.6009	8.9592
"2029_at"	7.4475	7.3716	7.7351	8.0409	7.8936	7.7743	7.7545	7.3285	7.2574	7.3037	7.3072	7.6962	7.5472	7.6998	7.725	7.7008	7.2066	7.5943	7.5884
"202_at"	9.1465	9.0951	9.0709	8.9911	9.0041	8.8264	9.2327	8.7044	8.8898	9.0043	8.6644	8.9798	8.6525	9.2571	8.9925	9.2261	8.9812	9.6168	9.5326
"2030_at"	10.473	10.744	10.535	9.8662	10.034	10.343	9.6431	10.716	10.91	10.549	10.054	10.106	9.9101	9.9952	9.8249	10.012	10.076	9.9831	9.9694
"2031_s_at"	13.456	14.032	13.79	14.185	14.149	14.123	14.094	14.109	13.866	13.615	14.104	14.184	14.15	14.067	14.063	14.086	14.06	14.081	14.08
"2032_s_at"	11.869	11.778	11.688	11.244	11.245	11.372	11.186	11.991	11.676	11.705	11.463	11.234	11.252	10.908	10.886	10.966	11.076	10.679	10.731
"2033_s_at"	10.19	9.9383	10.256	10.172	10.367	10.509	10.153	9.6438	9.6701	10.093	9.4524	10.179	10.238	10.039	10.058	10.501	10.038	10.041	10.095
"2034_s_at"	9.0019	8.8034	9.4822	9.3912	9.1586	9.8136	9.2025	9.2762	9.1824	8.9242	9.2185	9.481	9.0289	9.3257	9.1889	9.268	8.9579	9.2152	9.1439
"2035_s_at"	13.676	13.705	13.428	14.14	14.11	14.07	14.134	13.519	13.921	13.869	14.17	14.178	14.164	14.093	14.139	14.163	14.146	14.073	14.086
"2036_s_at"	11.247	10.732	10.841	11.702	12.063	11.872	11.97	10.618	10.923	10.888	12.203	11.071	11.791	12.036	12	11.279	10.95	11.559	11.399
"2037_s_at"	9.3964	9.1309	9.2688	9.5236	9.4983	9.4704	9.5528	9.1729	9.5796	9.4089	9.3641	9.2046	9.2164	9.6367	9.6959	9.8471	9.6649	9.4831	10.013
"2038_g_at"	10.997	11.041	10.971	10.778	10.783	11.08	10.707	11.174	11.037	11.098	10.925	10.852	10.696	10.317	10.105	10.463	10.341	10.278	10.433
"2039_s_at"	12.239	12.544	12.408	12.491	12.39	12.294	12.907	12.332	12.549	12.216	12.43	12.571	12.442	12.889	12.854	12.303	12.074	12.76	12.651
"203_at"	9.1559	9.6061	9.3465	9.5339	9.7609	9.8736	9.5195	9.2932	9.2393	9.3927	9.5405	9.6914	9.6217	9.8371	10.104	9.732	9.9398	9.9244	9.8186
"2040_s_at"	10.411	10.396	10.296	10.803	10.553	10.702	10.519	10.557	10.733	10.311	10.636	10.749	10.605	10.014	10.011	10.178	10.3	10.082	10.284
"2041_i_at"	9.0417	8.6798	8.6965	10.399	9.6987	9.7415	9.8834	8.9638	9.0133	8.7266	9.7826	9.9227	9.9409	8.494	8.5997	8.687	7.842	8.1735	8.1762
"2042_s_at"	7.3556	7.3282	7.2423	6.9361	6.9015	6.9388	6.8067	7.0853	7.3547	7.3832	6.7472	6.7986	7.1372	7.4635	6.9018	6.9702	7.217	6.9987	7.2483
"2043_s_at"	8.9425	8.8307	8.8628	8.8495	8.7009	8.734	8.6236	8.9792	8.6183	8.9703	8.5463	8.5289	8.645	7.847	7.2306	7.9227	7.8698	7.7697	7.875
"2044_s_at"	8.8388	8.866	8.7196	8.5715	8.5892	8.2057	8.9053	8.7235	9.0753	8.9626	8.3403	8.4936	8.8804	8.1814	8.5354	8.3483	7.8268	8.2559	8.2471
"2045_s_at"	7.3561	7.2908	7.2501	7.156	7.1167	7.4126	6.9587	7.2118	7.3887	7.2888	7.1976	7.1329	7.0816	7.5064	7.2806	7.0416	7.5884	7.2902	7.1497
"2046_at"	10.6	10.531	10.616	10.61	10.514	10.585	10.43	10.755	10.839	10.556	10.561	10.566	10.554	10.466	10.312	10.373	10.541	10.591	10.341
"2047_s_at"	10.92	10.82	10.456	10.376	10.763	10.184	10.518	11.112	10.969	10.71	11.12	10.773	10.835	10.216	10.001	10.378	10.325	10.357	10.356
"2048_s_at"	9.1696	9.0683	8.9332	8.6475	8.4499	8.8069	8.675	9.1779	9.0841	8.8537	8.7723	8.7164	8.4617	8.5189	8.3794	8.3892	8.4943	8.5358	8.594
"2049_s_at"	9.6128	9.3905	9.3752	10.302	10.226	10.153	10.005	9.9523	9.5217	8.9963	10.334	10.171	9.9113	9.4187	9.4729	9.7788	9.7721	9.3336	9.7392
"204_at"	9.5803	9.2786	9.2328	9.3055	9.1362	9.585	9.3978	9.5312	9.7134	9.318	9.4877	9.4381	9.1921	9.1516	8.9365	8.7708	8.9235	8.6548	8.6464
"2050_s_at"	12.123	11.6	11.557	13.071	13.115	12.948	13.364	12.093	12.267	12.072	13.276	13.103	13.223	12.774	13.01	12.897	12.797	12.558	12.3
"2051_at"	9.4211	9.9461	9.6993	10.49	10.475	10.3	10.482	9.6971	9.8169	9.9962	10.375	10.569	10.459	10.714	10.625	10.122	10.029	10.606	10.92
"2052_g_at"	8.6586	9.8064	9.5297	10.957	10.907	10.329	10.915	9.3578	8.7303	9.7247	10.303	11.217	10.68	10.893	11.145	10.267	10.176	11.057	11.11
"2053_at"	11.972	11.797	11.808	12.471	12.52	12.62	12.635	12.888	12.799	12.532	13.164	12.58	13.05	12.487	12.496	13.442	13.35	12.631	12.64
"2054_g_at"	9.5092	9.3006	9.4845	9.7619	9.7476	9.4515	9.9578	10.707	10.292	9.9767	10.224	9.4387	10.287	8.8704	9.0151	9.9616	9.513	8.8665	8.8151
"2055_s_at"	8.351	8.3023	8.3474	8.2852	8.108	8.1118	7.8321	8.3185	8.5608	8.3463	8.5763	8.0939	8.2448	7.9741	8.4395	8.3427	8.6881	8.3666	8.2186
"2056_at"	11.424	11.646	11.548	11.982	12.352	12.172	12.203	11.298	10.969	11.285	11.217	11.738	12.056	12.016	11.924	11.641	11.653	11.603	11.515
"2057_g_at"	11.826	11.987	11.904	12.84	13.147	13.152	13.206	11.198	10.41	11.677	11.91	12.68	13.082	13.081	13.086	12.611	12.597	12.545	12.578
"2058_s_at"	12.129	12.696	12.457	12.775	13.174	12.651	12.708	13.144	13.109	12.875	13.997	13.132	13.094	13.153	12.965	12.86	12.722	12.896	12.881
"2059_s_at"	9.3464	9.3051	9.2798	9.0465	8.873	8.9242	8.7769	9.3529	9.4736	9.107	9.0905	9.2052	8.892	8.4107	8.6976	8.7298	8.7844	8.6617	8.5293
"205_g_at"	7.4056	7.2585	7.4169	7.5149	7.4925	7.3764	7.2392	7.4281	7.4926	7.3413	7.5577	7.4725	7.6221	7.3785	7.2575	7.5143	7.8645	7.6354	7.4721
"2060_at"	10.298	10.356	10.132	10.026	9.9668	9.9914	10.062	10.278	10.257	9.9403	9.9416	9.9887	9.9422	9.8082	9.8997	9.6168	9.5108	9.6046	9.4751
"2061_at"	6.501	5.663	5.8988	6.2731	5.8933	6.2521	6.0897	6.8806	7.3839	6.7207	7.8283	6.1046	6.2219	5.888	5.759	6.026	6.1729	6.1087	5.9763
"2062_at"	14.078	14.102	14.064	14.25	14.259	14.251	14.257	14.107	14.099	14.078	14.293	14.231	14.216	14.217	14.222	14.238	14.258	14.21	14.199
"2063_at"	7.7051	7.9593	8.4633	8.1835	8.7502	7.7179	8.1593	8.0006	7.984	7.8272	8.0638	7.9375	8.0643	7.7531	8.0138	7.3063	7.5364	7.3901	7.396
"2064_g_at"	9.5528	9.913	9.8621	10.659	10.891	10.565	10.452	9.8709	9.8126	9.8008	10.516	10.432	10.497	10.803	10.835	10.794	10.676	10.895	10.63
"2065_s_at"	8.6671	9.0137	9.1191	10.361	10.078	10.076	9.9439	8.8156	9.1435	9.0547	10.121	10.291	10.179	10.383	10.623	10.897	10.547	10.865	10.685
"2066_at"	10.287	10.402	10.365	10.381	10.524	10.717	10.487	10.437	10.471	10.245	10.639	10.528	10.448	10.159	10.234	10.166	10.27	10.229	10.192
"2067_f_at"	8.8279	8.9077	8.9961	9.777	9.5421	9.5911	9.5513	9.0565	9.1136	8.9387	9.5939	9.8067	9.5558	9.9715	9.9302	10.163	9.5742	10.242	10.453
"2068_s_at"	8.3378	8.2292	8.0771	8.3187	8.2176	8.5657	8.2534	8.363	8.3404	8.2078	8.4964	8.3605	8.2836	8.343	8.1133	8.3413	8.7046	8.014	8.1147
"2069_s_at"	12.503	12.548	12.627	12.867	13.04	12.934	13.051	12.523	12.916	12.799	13.049	12.919	12.977	13.17	12.998	12.927	12.874	12.906	12.882
"206_at"	6.6574	6.2065	6.0942	5.9348	5.9825	5.7543	6.1443	6.3225	6.4039	6.0783	5.894	5.8883	6.2874	6.1287	6.3331	6.0317	6.5171	5.8741	6.1077
"2070_i_at"	5.4228	5.1284	5.0638	5.3431	5.1505	5.0029	5.2129	5.2256	5.2245	5.3232	5.275	5.1654	4.9987	5.2009	5.3076	4.99	5.6837	5.5216	6.3555
"2071_s_at"	8.4458	8.313	8.3067	8.1186	8.0846	8.1841	8.0937	8.4379	8.2687	8.2789	8.2126	8.1748	7.8146	8.4764	8.2548	8.2911	8.4358	8.2819	8.1832
"2072_at"	8.1735	7.847	7.8966	8.0611	7.9195	7.9884	7.7666	8.3352	8.2885	8.3589	7.9197	7.7816	7.6398	7.4874	7.9169	7.5316	7.9355	7.7519	7.5578
"2073_s_at"	11.109	9.7368	9.5957	9.7223	10.239	10.663	9.8987	12.04	12.346	11.955	11.647	9.3178	9.35	9.491	9.2082	10.871	10.65	10.175	10.467
"2074_at"	8.3575	8.4612	8.2007	7.9644	8.1562	8.1857	8.0717	8.5124	8.3661	8.2551	8.2949	8.2214	8.1938	8.2101	7.7375	8.1323	8.3192	8.0079	8.1116
"2075_s_at"	11.433	11.469	11.342	12.161	12.174	12.225	11.934	11.341	11.494	11.615	12.461	12.014	12.544	11.835	11.925	11.839	11.821	11.865	11.85
"2076_s_at"	9.8563	9.6705	9.5831	10.041	9.9291	10.02	9.863	9.8026	9.7241	9.3532	9.7835	9.8872	9.7225	9.2961	9.4578	9.3992	9.4762	9.3397	9.4983
"2077_at"	7.981	7.6707	8.0002	7.383	7.5103	7.3651	7.2907	8.0347	8.2989	7.6778	7.5355	7.6092	7.4126	7.5423	7.2938	7.6741	7.6003	7.183	6.9409
"2078_s_at"	9.8568	9.9913	10.059	9.6178	9.7028	10.018	9.6317	9.8148	9.8141	9.9368	9.8353	9.5919	9.6966	9.8417	9.3765	9.4615	9.7096	9.4428	9.5339
"2079_s_at"	9.9075	10.205	10.438	10.353	9.7635	10.281	10.346	10.058	9.8072	9.7972	9.7478	10.648	9.9049	9.3884	9.483	9.3004	9.3736	9.6729	9.7149
"207_at"	11.903	11.691	11.757	12.54	12.257	12.148	12.424	11.799	11.869	11.963	12.708	12.35	12.563	12.094	12.224	12.425	12.329	12.057	12.264
"2080_s_at"	8.5323	8.6122	8.8071	9.2812	9.814	9.3903	9.2025	9.0254	9.4981	9.1731	8.9413	9.4415	9.5788	9.4203	9.485	9.0732	8.4895	9.0614	8.9767
"2081_s_at"	6.227	6.0941	6.1774	5.9495	5.8254	5.9345	5.9885	6.4161	6.3168	6.1742	5.9296	6.0784	5.96	5.5447	5.7514	5.971	6.2734	5.7934	6.0148
"2082_s_at"	10.152	9.5363	9.7595	9.4451	9.45	9.5328	9.3388	10.035	9.8596	9.5894	9.6284	9.5015	9.4629	9.2025	9.1992	9.411	9.6458	9.4642	9.4579
"2083_at"	7.1891	6.9334	7.2675	7.0736	6.9632	7.4767	7.7308	7.3242	7.2711	7.1845	7.2147	7.2187	7.5191	6.5339	6.9092	6.4139	7.1216	6.1393	6.7367
"2084_s_at"	10.945	10.703	10.983	10.44	10.417	10.593	10.31	10.909	11.039	10.685	10.765	10.403	10.335	10.445	10.428	10.641	10.624	10.314	10.386
"2085_s_at"	11.83	12.169	12.015	12.779	12.855	12.831	13.047	11.937	12.367	12.231	12.838	12.964	12.973	12.852	13.001	12.811	12.074	12.703	12.696
"2086_s_at"	9.5593	9.3295	10.018	8.5016	9.158	8.5315	9.1399	8.4333	8.3388	9.2879	8.2623	8.4539	9.0713	9.2793	9.0855	9.1705	9.1093	10.171	10.134
"2087_s_at"	12.8	12.882	12.821	13.156	13.293	12.941	13.473	12.826	12.441	12.727	12.799	12.926	13.016	12.674	12.72	12.811	12.659	12.542	12.621
"2088_s_at"	10.027	9.7721	9.8119	9.6412	9.6131	9.9021	9.5726	10.08	9.7509	9.7284	9.7195	9.7844	9.571	9.3895	9.3513	9.3821	9.4773	9.2917	9.5824
"2089_s_at"	8.8548	8.9241	8.7215	9.215	9.4201	8.869	9.3878	9.1685	9.5628	8.985	8.1431	9.3427	9.5295	8.7231	8.6327	8.8572	8.8569	8.7919	9.0592
"208_at"	6.3936	6.0899	5.9553	6.0923	6.0162	6.0276	6.0639	5.9941	6.0505	5.8764	6.0485	6.0376	6.1278	6.2052	6.0964	5.8891	6.5233	5.829	6.6989
"2090_i_at"	13.588	13.794	13.708	13.699	13.672	13.734	13.647	13.776	13.849	13.688	13.672	13.759	13.709	13.566	13.577	13.606	13.488	13.496	13.424
"2091_at"	9.0492	9.2148	8.8176	9.1861	9.1767	9.4957	9.2947	9.2377	9.176	9.0573	9.6033	9.5238	9.3458	8.9999	8.6814	9.2621	9.1469	8.8204	8.9652
"2092_s_at"	6.5996	6.529	6.3401	6.3713	5.8889	6.176	6.0898	7.0339	6.573	6.8013	6.2623	6.2251	6.2441	6.1191	6.657	6.5392	6.5973	6.2321	6.1595
"2093_s_at"	11.749	11.884	12.083	12.321	12.193	11.996	12.165	11.774	11.938	11.974	12.061	11.985	11.91	12.102	12.236	12.349	12.138	12.09	12.077
"2094_s_at"	11.036	11.111	11.668	10.899	10.584	10.868	10.829	11.188	11.304	11.023	10.739	10.762	10.538	10.598	10.535	10.522	10.748	10.601	10.545
"209_at"	8.5248	8.6349	8.5758	8.6766	8.4808	8.6285	8.4902	8.6081	8.6357	8.4659	8.8055	8.7179	8.7483	8.6754	8.6713	8.5407	8.5732	8.1561	8.5758
"210_at"	11.159	11.3	11.409	10.508	10.404	10.498	10.415	11.498	11.544	11.286	10.717	10.444	10.296	10.544	10.235	10.41	10.577	10.357	10.488
"211_at"	9.1098	9.1749	9.0793	9.2761	9.4177	9.1482	9.403	9.3369	9.4346	9.3007	9.5908	9.4063	9.778	9.5778	9.8253	9.7662	9.4873	9.4755	9.2663
"212_at"	11.003	11.013	10.823	10.849	10.293	10.369	10.174	10.64	10.628	10.579	10.356	10.282	10.141	9.9274	10.153	10.257	10.314	10.557	10.349
"213_at"	10.142	10.339	9.7856	11.37	11.411	11.066	11.968	9.9106	10.838	10.833	11.276	11.612	11.655	11.307	11.19	11.513	11.504	10.677	10.834
"214_at"	10.611	10.536	10.606	10.38	10.802	10.775	10.571	10.636	10.545	10.467	9.8912	10.894	10.474	10.649	10.578	9.7895	9.8872	11.101	11.055
"215_g_at"	10.023	10.299	10.287	10.014	10.287	10.441	10.34	10.262	10.177	10.023	9.4882	10.477	10.12	9.9194	9.8139	9.4128	9.9287	10.083	10.459
"216_at"	13.8	14.026	13.892	14.171	13.725	14.197	14.168	12.214	12.199	13.01	11.533	14.183	13.175	13.732	13.706	11.505	11.382	13.94	13.884
"217_at"	8.2424	8.0529	8.3052	8.0855	7.8407	8.2397	7.9141	8.1567	7.9819	8.0838	8.1102	8.0015	8.0842	7.4344	7.6942	7.6454	7.6639	7.5904	8.3046
"218_at"	9.8378	10.17	9.9939	10.838	10.776	10.65	11.055	10.066	9.8997	10.257	10.622	10.802	10.659	11.33	11.294	11.086	10.904	11.284	10.979
"219_i_at"	5.6018	5.7072	5.5893	6.5362	5.6429	5.9445	5.8813	5.986	5.7589	5.9445	5.9932	6.0855	5.9632	6.3034	6.3446	5.6879	5.5861	7.0371	6.2328
"220_r_at"	8.0459	7.9385	7.7728	8.094	8.0123	8.0432	7.9136	8.0893	8.2801	8.209	8.2092	8.2393	8.0607	8.527	8.7833	9.1644	9.3689	8.6241	8.8737
"221_s_at"	7.9822	7.7704	7.7352	7.2572	7.1357	7.0858	7.0597	7.9528	7.7627	7.6949	7.2249	7.0693	7.0336	7.0988	7.1039	7.3308	7.9448	6.9961	7.169
"222_at"	13.253	13.332	12.978	13.67	13.851	13.496	13.503	13.601	13.689	13.73	13.76	13.552	13.724	13.959	13.917	13.994	13.953	13.912	13.914
"223_at"	11.996	11.923	11.969	12.887	13.048	12.9	13.062	11.982	12.067	12.409	13.32	12.899	13.172	13.199	13.191	13.198	13.324	13.194	13.171
"224_at"	9.6156	9.6439	9.5562	9.1192	10.135	8.9082	9.4079	10.41	10.296	9.8767	10.829	9.7796	9.7444	9.9046	9.7736	9.9618	9.9183	10.295	10.443
"225_at"	10.082	10.008	9.9389	9.9405	9.8755	9.8334	9.7242	10.166	10.224	10.097	10.014	9.9723	9.6815	9.4885	9.6584	9.6102	9.7806	9.4516	9.5912
"226_at"	13.197	13.276	13.25	13.417	13.591	13.418	13.422	12.894	13.156	13.114	13.28	13.413	13.366	13.442	13.443	13.363	13.119	13.42	13.425
"227_g_at"	13.178	13.287	13.208	13.802	13.878	13.755	13.758	13.01	13.069	13.066	13.464	13.787	13.696	13.809	13.751	13.486	13.394	13.677	13.762
"228_at"	9.0049	8.4921	8.6937	8.8805	9.0595	8.491	8.6778	8.5578	8.7436	8.8607	8.8876	8.3992	8.8418	8.9124	9.0955	9.0565	8.8971	8.7067	8.9393
"229_at"	9.2665	9.3969	9.3956	9.9385	9.682	9.4837	10.012	9.5392	9.405	9.5083	9.6751	9.6849	9.824	10.096	9.7674	9.7161	10.032	9.7866	9.6045
"230_s_at"	7.865	7.6594	7.8361	6.9544	7.1283	7.0603	6.6613	8.0478	8.1221	7.6524	7.1859	7.3383	6.9507	7.201	7.2989	7.3031	7.5733	7.1005	7.3997
"231_at"	10.026	9.8648	9.8439	9.7166	10.024	9.814	9.4889	10.183	10.082	10.277	9.9519	9.7225	9.9492	9.6593	9.6483	10.453	10.644	9.184	9.3634
"232_at"	12.711	12.905	12.7	13.341	13.129	13.099	13.316	12.671	13.366	12.922	13.767	13.36	13.409	13.617	13.532	13.355	13.341	13.252	13.336
"233_s_at"	8.1544	8.137	8.1642	7.8397	7.9939	8.3764	8.0649	8.25	8.2822	8.1426	8.4171	8.3626	7.9841	7.4803	7.5384	7.6226	7.6847	7.3816	7.6163
"234_s_at"	9.0231	8.663	9.7556	9.7124	9.0761	9.6519	9.6312	8.9409	8.3151	8.6551	8.8627	9.2583	8.4589	9.9383	9.7261	9.016	9.2406	9.7442	9.7058
"235_at"	8.5028	8.4373	8.2665	8.1079	7.988	8.4524	8.2265	8.4057	8.5206	8.1594	8.1424	7.9536	7.929	7.8353	8.1588	7.8882	8.3115	7.8006	8.0992
"236_at"	7.4123	7.0015	6.9989	6.7361	6.7786	6.78	6.6965	7.1317	7.2287	6.9001	6.9811	6.8814	6.5755	6.838	6.5933	7.4622	7.2301	6.8861	6.8747
"237_s_at"	10.265	10.107	10.148	10.528	10.468	10.232	10.634	10.205	10.077	10.163	10.682	10.407	10.428	10.833	10.73	10.912	10.594	10.731	10.554
"238_at"	7.3427	6.9407	6.9785	6.7311	6.9311	6.6825	7.1626	7.0545	7.0102	6.8694	6.9708	7.0795	6.8593	7.0052	6.8345	6.7173	6.9641	7.1269	7.3027
"239_at"	12.787	13.08	12.768	13.469	13.781	13.821	13.73	12.361	11.345	12.402	12.664	13.41	13.266	12.436	12.566	12.12	11.998	12.394	12.402
"240_at"	9.5966	9.5671	9.585	9.4747	9.4579	9.6619	9.3729	9.8528	9.7886	9.8365	9.5511	9.5933	9.3977	9.1834	9.352	9.4349	9.668	9.2059	9.5032
"241_g_at"	12.924	12.766	12.533	13.522	13.494	13.371	13.461	12.929	13.119	13.377	13.716	13.363	13.616	13.37	13.307	13.664	13.763	13.406	13.414
"242_at"	10.378	10.333	10.034	11.036	11.016	10.996	10.915	10.547	10.503	10.422	10.99	10.998	11.109	10.744	10.852	10.378	10.442	10.456	10.618
"243_g_at"	12.47	12.242	12.328	12.751	12.754	12.659	12.748	12.39	12.351	12.594	12.956	12.812	12.962	13.106	13.09	12.736	12.769	12.763	12.781
"244_at"	10.595	10.819	10.382	11.65	11.739	11.748	11.609	11.046	10.93	10.9	11.716	11.781	11.747	11.362	11.327	11.539	11.418	11.407	11.536
"245_at"	8.1146	7.6186	7.955	6.8337	6.8517	6.979	6.6225	8.0499	7.8641	7.7691	6.8851	6.8235	6.83	7.0612	7.1283	7.4138	7.2646	7.41	7.439
"246_at"	7.3765	7.1569	7.378	7.2623	7.1296	7.3142	7.1504	7.3905	7.1886	7.1601	7.4062	7.1522	7.202	6.9046	7.1707	7.0531	7.3507	6.8525	7.3502
"247_s_at"	11.357	11.293	11.444	10.905	10.815	11.011	10.945	11.551	11.519	11.265	10.933	10.877	10.751	10.464	10.5	10.522	10.451	10.213	10.421
"248_at"	8.0573	8.1332	8.0926	8.5472	8.7155	8.3735	8.7104	8.0104	8.1381	7.8671	8.1223	8.3319	8.5759	8.9614	9.0406	8.9774	8.4447	8.6377	8.8106
"249_at"	9.9999	9.816	10.085	10.309	10.169	10.385	10.09	10.188	10.242	10.141	10.454	10.338	10.161	10.03	10.206	10.132	10.172	10.13	10.097
"250_at"	10.249	10.192	10.268	10.433	10.451	10.331	10.402	10.422	10.428	10.392	10.335	10.487	10.213	10.593	10.262	10.029	10.179	10.403	10.271
"251_at"	10.074	10.089	9.804	10.653	10.705	10.803	10.713	10.129	10.399	10.39	11.153	10.689	10.627	10.548	10.498	10.085	10.367	10.545	10.742
"252_at"	8.2897	8.017	7.9367	7.7793	7.3269	7.6142	7.5817	8.1711	8.1853	7.724	7.6764	7.7372	7.6245	7.3719	7.1578	7.3868	7.753	7.408	7.6283
"253_g_at"	8.8871	8.9098	8.9188	8.4551	8.3044	8.4778	8.4418	9.1634	9.1318	8.5382	8.4733	8.5777	8.4298	8.3023	8.201	8.3005	8.5856	8.0627	8.0857
"254_at"	13.045	13.035	12.968	13.335	13.383	13.279	13.777	12.72	12.753	12.503	13.04	13.407	13.189	13.33	13.398	12.939	13.093	13.194	13.114
"255_s_at"	11.532	11.317	11.284	11.272	11.16	11.421	11.257	11.468	11.461	11.29	11.282	11.288	11.2	11.141	11.166	11.272	11.437	11.146	11.215
"256_s_at"	14.182	14.215	14.169	14.224	14.208	14.229	14.235	14.188	14.206	14.191	14.198	14.208	14.229	14.304	14.316	14.346	14.357	14.365	14.379
"257_at"	7.0849	7.2034	6.9134	6.3168	6.4951	6.2241	6.4388	7.2535	7.4497	7.1377	7.5681	6.4435	6.3697	6.0992	6.2094	6.7043	6.5779	6.244	6.4265
"258_at"	9.9149	9.9623	9.9215	9.6885	9.6081	9.9291	9.6212	10.004	9.9952	9.9651	9.7653	9.6316	9.7041	9.3288	9.3107	9.1342	9.3396	9.2564	9.4629
"259_s_at"	9.4098	9.6097	9.5405	9.3486	9.1899	9.4241	9.2143	9.6614	9.8139	9.5729	9.4168	9.4025	9.2329	9.0899	9.141	9.3567	9.3366	9.1428	9.155
"260_at"	10.297	10.338	10.244	10.234	10.367	10.3	10.276	10.461	10.242	10.335	10.411	10.258	10.315	10.303	10.248	10.953	10.351	10.516	10.354
"261_s_at"	6.1452	6.1527	6.3289	6.0354	5.9249	6.187	5.7349	6.2364	6.5043	6.4972	6.0611	6.0229	6.1714	6.1381	6.2265	6.4116	6.7481	5.9512	6.2193
"262_at"	9.2321	9.142	9.376	9.5761	9.4669	9.4592	9.7184	8.7973	9.1867	9.2374	9.674	9.6937	9.8298	9.3269	9.4028	10.02	9.2577	9.3635	9.5434
"263_g_at"	10.076	9.8161	10.246	9.7005	9.4806	9.1602	9.8866	9.9021	9.9791	10.281	9.481	9.4029	9.7736	9.8582	9.755	10.3	10.015	9.7165	9.8614
"264_at"	9.3163	9.6974	9.6598	9.6138	9.4714	9.6729	9.5289	9.6047	9.4561	9.7094	9.649	9.6435	9.8459	9.3385	9.1329	9.1472	9.2224	9.3391	9.6099
"265_s_at"	6.2412	6.32	6.1262	6.2542	6.405	6.2379	6.0828	6.4651	6.5969	6.377	6.4365	6.3549	6.4158	6.2949	6.4062	6.2093	6.1706	6.164	6.2791
"266_s_at"	6.1565	5.9988	5.6779	5.4634	5.8772	5.906	5.8093	5.8324	5.9217	5.7798	6.0677	5.77	5.7487	5.9652	6.0319	5.8311	6.3961	5.7837	6.0555
"267_at"	9.1675	9.2776	9.1481	9.2035	9.1935	9.1013	9.1159	9.2654	9.4304	8.9691	9.2201	9.4568	9.4086	9.4375	9.2167	9.4076	9.4509	9.3755	9.4227
"268_at"	7.3897	7.0998	7.0296	7.1636	7.0103	7.283	7.1498	7.2346	7.0875	7.1256	7.2169	7.03	7.2057	7.1255	6.9557	7.0079	7.3121	6.5722	6.8882
"269_at"	8.2312	8.3998	8.4189	8.3757	8.574	8.387	8.4767	8.5976	8.5414	8.4778	8.5917	8.5132	8.5887	8.352	8.2195	8.2482	8.2705	8.477	8.4546
"270_at"	8.0511	7.9234	7.7668	7.9401	7.9243	8.1267	7.9542	8.1919	7.9757	7.8271	7.8557	8.0879	7.9693	7.6693	7.8033	7.9653	8.2161	7.6744	7.8419
"271_s_at"	7.6878	7.6487	7.7872	7.2649	7.1697	7.0984	7.233	7.7607	7.7731	7.578	7.2767	7.3155	7.3968	7.4857	7.1668	7.498	7.465	7.328	7.0429
"272_at"	8.9007	8.7313	8.8613	9.0109	8.6941	8.9104	8.5986	9.0596	9.0194	8.6633	9.0577	8.8225	8.7894	8.9025	8.9394	9.1838	8.9498	9.2928	9.1934
"273_g_at"	8.0185	8.0721	8.058	7.6897	7.805	7.7046	7.5447	8.0478	8.1039	7.9449	7.4987	7.6816	7.6863	7.7206	7.4337	7.4263	7.6526	7.4998	7.6781
"274_at"	10.212	10.222	10.074	10.872	10.573	10.405	10.431	10.378	10.583	10.434	10.222	10.462	10.532	11.422	11.212	11.138	10.873	11.189	11.142
"275_at"	9.9939	9.9105	10.032	10.193	10.101	10.005	9.8928	10.221	9.9933	9.8952	10.467	10.123	10.45	9.5638	9.5408	10.008	9.634	9.4082	9.5312
"276_at"	12.647	12.805	12.723	12.947	12.796	12.829	13.07	12.283	12.284	12.332	12.796	12.863	12.945	13.057	13.13	13.274	13.206	13.227	13.233
"277_at"	11.466	11.708	11.771	12.05	11.877	11.858	12.122	11.496	11.47	11.46	11.645	11.867	11.931	12.116	11.932	11.994	12.043	11.944	11.915
"278_at"	9.9892	10.201	10.095	10.13	10.185	10.129	10.336	10.244	10.049	10.192	10.01	10.296	10.11	10.585	10.475	10.159	10.308	10.244	10.448
"279_at"	8.3306	8.5132	8.6849	8.2603	8.5133	8.5353	8.3479	8.4415	8.4825	8.3847	8.8468	8.5002	8.4364	8.6912	8.4205	8.3242	8.8284	8.4254	8.5722
"280_g_at"	8.934	8.832	9.0781	9.1109	9.6209	9.2843	9.082	9.2769	8.5272	8.8925	10.048	9.1921	9.3779	8.9333	9.0397	9.0893	9.2525	8.8988	8.8932
"281_s_at"	8.1606	7.4593	7.4632	8.1054	8.3674	8.5897	8.2643	7.5712	7.5304	7.7723	8.2293	8.2044	8.3093	7.9672	7.4351	7.3565	8.1165	7.6287	7.8454
"282_at"	6.7126	6.4003	6.5936	6.2631	6.1189	5.9421	6.0142	6.2389	6.6273	6.8016	6.1732	6.1779	6.1026	6.4377	6.454	6.369	6.8384	6.9635	6.6427
"283_at"	12.135	12.072	11.962	12.823	12.658	12.728	12.832	12.067	11.997	12.298	12.785	12.797	12.763	12.6	12.772	12.762	12.803	12.81	12.854
"284_at"	8.5299	8.5938	8.4877	8.0719	8.1568	7.9283	7.8214	8.6229	8.7358	8.5379	8.3533	7.9624	8.0453	7.9459	7.9221	7.9124	8.0127	7.9625	7.8494
"285_g_at"	5.8745	5.9026	5.8109	6.1975	6.4107	5.8473	5.7264	5.8878	5.5508	6.0382	6.4656	5.7752	6.0232	6.1705	6.1081	6.3895	6.6421	5.9113	5.8848
"286_at"	11.091	11.855	11.206	11.695	12.121	11.004	11.187	11.321	10.713	11.78	11.661	11.432	12.281	11.749	11.92	12.476	12.659	11.719	11.673
"287_at"	7.77	8.0504	7.6629	8.0238	7.6791	8.0515	8.2494	8.2982	8.0455	7.9198	8.4728	8.3227	8.0169	7.7406	7.4599	7.9551	7.6503	7.9069	8.1194
"288_s_at"	8.8075	8.2576	8.7369	8.6051	8.5584	8.6003	9.0763	8.2442	8.1209	8.7501	7.799	8.2007	8.5503	8.8712	8.7638	8.8814	9.0228	9.0091	8.9601
"289_at"	10.434	10.692	10.591	11.109	11.051	10.961	11.226	10.121	9.8665	9.8506	10.366	10.976	11.127	10.84	10.832	10.597	10.583	10.536	10.921
"290_s_at"	9.967	9.8945	9.7542	9.4	9.4028	9.5701	9.486	10.082	9.8541	9.6497	9.5844	9.4566	9.429	9.2726	9.3949	9.4399	9.5154	9.1477	9.3285
"291_s_at"	7.8417	7.2041	7.213	7.2804	6.8819	7.1285	6.7585	6.9527	6.9223	7.1489	7.0572	6.4699	7.0131	7.1232	6.5874	7.1503	7.4166	6.76	6.9012
"292_s_at"	8.9083	8.9652	9.0115	8.9092	8.6672	8.4617	8.5698	8.7238	8.3809	8.331	8.4769	8.6838	8.4687	8.4386	8.6286	8.5986	8.9822	9.3007	8.8442
"293_at"	11.851	11.792	11.862	11.966	11.852	11.891	11.746	12.116	12.049	11.929	11.966	11.766	11.705	11.234	11.263	11.221	11.391	11.044	11.187
"294_s_at"	10.279	10.061	9.9567	10.324	10.203	10.244	10.137	10.149	10.342	10.107	10.239	10.034	10.165	10.178	10.404	10.309	10.329	10.203	10.53
"295_s_at"	10.08	9.5803	9.6467	9.709	9.6731	9.6752	9.6548	9.8932	9.8201	9.4029	9.7532	9.6875	9.5682	9.3508	9.3861	9.2742	9.771	9.4511	9.4878
"296_at"	12.674	12.594	12.498	13.228	13.212	13.27	13.721	13.175	12.927	13.014	14.056	13.615	13.921	13.622	13.622	13.933	13.929	13.606	13.593
"297_g_at"	12.112	12.019	12.035	11.684	11.529	11.651	12.37	12.051	12.137	12.099	12.803	12.082	12.49	12.069	12.092	12.134	12.234	11.927	11.737
"298_at"	9.2085	8.9441	9.0141	8.728	8.9523	9.2989	8.7997	9.1081	8.9816	8.8031	9.1168	8.9353	8.9605	8.9614	9.2372	9.1424	9.5146	9.0291	8.7907
"299_i_at"	8.2282	8.2621	8.3045	8.4541	8.7872	8.6847	8.6367	8.1025	8.2767	8.2824	8.5616	8.3598	8.5218	8.2832	8.3508	8.1997	8.8608	8.2494	8.3509
"300_f_at"	7.9004	8.1828	7.7519	8.6619	8.3473	8.4756	8.5715	7.732	7.9536	7.5675	7.9611	8.4576	8.2693	8.6164	8.2286	8.4988	8.4585	8.4159	8.2788
"301_at"	9.0494	8.8053	8.789	9.2088	9.2136	9.3011	9.2534	9.2474	9.2193	8.9048	9.5708	9.4458	9.3766	9.4946	9.2764	9.6174	9.633	9.5633	9.3511
"302_at"	10.032	9.5538	9.5692	9.0092	9.0521	9.2936	8.9536	9.6047	9.4118	9.2719	9.134	8.9776	8.8901	8.7969	9.0883	8.8938	9.0182	9.1329	8.9622
"303_at"	9.4616	9.3597	9.4646	9.3849	9.4977	9.5293	9.383	9.5126	9.5484	9.259	9.7584	9.4961	9.5237	9.591	9.7379	9.3453	9.3129	9.1819	9.527
"304_at"	8.2656	7.7458	7.9318	7.6416	7.8144	7.5477	7.6619	7.8981	8.0093	7.6616	7.4361	7.7148	7.4219	7.5082	7.5419	7.4612	7.1703	7.0294	7.192
"305_g_at"	8.6061	8.7725	8.6068	9.0515	8.9722	8.766	8.9174	8.7736	8.9987	8.5868	8.4653	9.1323	8.7321	8.8002	8.9178	8.7247	8.5115	8.7884	8.6862
"306_s_at"	13.046	13.102	13.164	13.245	13.37	13.255	13.375	12.645	12.902	13.236	12.761	13.277	13.46	13.381	13.392	13.347	13.344	13.535	13.441
"307_at"	8.0432	7.8137	7.8808	8.2348	7.7509	8.0811	7.8548	7.8327	8.0009	7.8478	8.0745	8.2835	7.9164	7.7126	7.8531	7.9285	7.5805	7.8057	7.819
"308_f_at"	9.0706	9.1117	9.0551	8.9707	8.6841	8.773	8.7777	9.1994	9.0636	9.1782	8.8957	8.8931	8.6564	8.5562	8.3325	8.7237	8.9742	8.7785	8.9764
"309_f_at"	8.7204	8.5263	8.7311	8.3169	7.9761	8.2736	8.0337	8.8409	8.9278	8.5028	8.2878	8.2088	8.0842	8.3836	8.1246	7.995	8.444	7.9981	8.0453
"310_s_at"	7.3973	7.2723	7.2606	7.4882	7.2381	7.507	7.137	7.5878	7.5056	7.3758	7.1201	7.366	7.1658	7.2296	7.2108	7.1399	7.4442	7.1159	6.8708
"311_s_at"	14.163	14.158	14.138	14.325	14.316	14.311	14.31	14.19	14.188	14.16	14.373	14.31	14.305	14.331	14.328	14.359	14.325	14.306	14.305
"312_s_at"	10.556	10.352	10.481	10.625	11.111	10.986	11.152	10.023	10.967	10.379	11.279	11.148	10.468	11.572	11.624	10.362	10.191	11.381	11.132
"31307_at"	5.6298	5.5357	5.6662	5.5612	5.4467	5.5244	5.793	5.548	5.8044	5.7098	5.6297	5.4842	5.4655	5.4655	5.8992	5.8385	5.5406	5.645	5.5646
"31308_at"	7.6545	7.502	7.545	7.3476	7.5435	7.7912	7.5027	7.7018	7.4619	7.5297	7.5512	7.3885	7.2892	7.6264	6.9787	7.2607	7.4936	7.3375	7.6018
"31309_r_at"	5.1259	4.8802	4.9887	5.263	5.2411	4.9628	5.116	5.0259	5.1354	5.101	5.2079	5.2563	5.1308	5.0917	5.5643	5.0589	5.1999	5.1019	5.2643
"31310_at"	7.437	7.1719	7.1495	6.7067	6.7231	7.1376	6.7284	7.3548	6.9916	7.1513	7.0875	6.965	6.7909	6.9383	7.022	6.5733	6.6429	6.8607	6.9574
"31311_at"	7.2669	7.1574	7.2317	6.7984	7.0828	7.3625	6.9576	7.3366	7.4263	7.4024	6.9309	6.895	6.9416	7.0088	6.9238	7.001	7.2309	7.0868	7.1014
"31312_at"	9.7424	9.6042	9.848	9.1673	9.1684	9.5954	9.1544	9.8282	9.6318	9.6718	9.2271	9.2396	9.2492	9.1171	9.2843	9.3435	9.5641	9.1013	9.453
"31313_at"	9.4203	9.3858	9.5585	9.0043	8.7993	9.4216	8.8554	9.5922	9.3814	9.5095	8.9454	8.9046	9.0219	9.0851	8.8245	8.9554	8.7871	8.8808	8.8536
"31314_at"	8.3592	8.532	8.5706	7.8492	7.8516	8.1598	7.8168	8.7851	8.4009	8.5072	7.7546	7.7384	7.8093	7.7016	7.7941	8.1507	8.1497	8.1226	7.9223
"31315_at"	9.9764	9.6897	9.7661	9.1685	9.2317	9.3932	9.016	10.003	9.8502	9.5916	9.2428	9.111	9.0326	9.2167	9.2984	9.2347	9.2315	9.1527	9.1976
"31316_at"	5.5793	5.7445	5.4839	5.3081	5.3273	5.3573	5.3973	5.8632	6.0115	5.5924	5.4881	5.2261	5.5578	6.4855	5.8596	5.9281	6.4916	5.611	6.0472
"31317_r_at"	8.7845	8.9442	8.8279	8.1412	8.2918	8.4666	8.1685	9.0052	9.0866	8.7313	8.2877	8.3575	8.3719	8.3578	8.2485	8.3925	8.5725	8.1816	8.41
"31318_at"	5.643	5.6914	5.5203	6.0709	6.0138	6.1879	5.655	5.9824	5.8862	5.976	6.1529	5.7842	5.8755	5.6758	6.0828	5.8384	5.7327	5.7418	5.6954
"31319_at"	8.7711	8.674	8.8834	8.2424	8.2838	8.3242	8.289	8.8365	8.8204	8.8835	8.5815	8.3112	8.3872	8.3927	8.2041	8.481	8.6511	8.3798	8.2708
"31320_at"	11.671	11.546	11.682	10.942	10.903	10.985	10.949	11.864	11.786	11.703	10.989	11.007	10.884	11.103	11.076	11.357	11.198	10.955	11.064
"31321_at"	8.3901	8.199	8.4898	7.8045	8.1519	8.1895	7.8779	8.5387	8.4783	8.5128	8.2971	7.9391	8.0461	8.1809	7.9612	7.9299	8.3095	8.3571	8.6013
"31322_at"	6.7439	6.6688	6.7064	6.5041	6.3694	6.5423	6.4068	6.781	7.0876	6.5742	6.5027	6.3219	6.258	6.3606	6.4611	6.3474	6.3749	6.4264	6.5191
"31323_r_at"	9.5687	9.3642	9.4185	9.3648	9.1674	9.5526	9.2318	9.7499	9.7758	9.4597	9.406	9.358	9.2219	9.19	9.3764	9.3697	9.2508	8.8081	8.9983
"31324_at"	8.1145	8.2002	7.9303	7.5761	7.5796	7.8208	7.6274	8.1834	8.3654	8.0341	7.6964	7.7326	7.566	7.8097	7.7578	8.2614	7.8828	7.8259	8.167
"31325_at"	9.5094	9.3709	9.5809	8.8592	8.7774	8.9206	8.635	9.768	9.6578	9.6882	8.8419	8.5392	8.8451	9.1573	9.1083	9.1815	9.1509	9.1296	9.0889
"31326_at"	10.523	10.719	10.76	9.8572	9.887	10.14	9.9738	10.929	10.785	10.873	10.128	9.9256	9.787	10.044	9.8323	9.7556	9.7593	9.7619	9.8462
"31327_at"	6.3794	6.1815	6.1961	6.4079	6.2067	6.6116	6.4795	6.3393	6.5061	6.2645	6.8593	6.52	7.0805	6.6856	6.2374	6.4306	6.5762	6.5899	6.8881
"31328_at"	9.315	9.4751	9.4487	8.7569	8.8233	9.3975	8.9515	9.6135	9.5902	9.3142	9.0584	9.0672	9.0714	8.8608	8.7773	8.9585	9.141	9.1596	8.9327
"31329_at"	5.6846	5.5298	5.6477	5.2247	5.689	5.66	5.5019	5.6718	5.6088	5.4948	5.9191	5.2472	5.3309	5.9883	5.3795	5.675	5.7026	5.5818	5.6987
"31330_at"	14.091	14.108	14.03	14.267	14.223	14.235	14.264	14.03	14.073	14.133	14.186	14.239	14.245	14.239	14.272	14.258	14.273	14.292	14.304
"31331_at"	7.2512	7.4851	7.3313	6.7968	7.0245	7.1741	6.9103	7.8656	7.0913	7.3459	7.467	7.0869	7.0907	7.5664	6.6774	6.8489	7.5009	7.0738	7.624
"31332_at"	5.894	5.7777	5.8387	5.5827	5.8272	5.9581	5.9681	5.8428	5.8394	5.7396	6.0659	5.9148	5.9548	5.7134	5.4386	5.9683	6.0162	5.9071	6.0097
"31333_at"	6.9865	7.1761	6.8443	7.0316	7.0542	7.0932	6.8818	7.1096	7.3029	7.0806	7.7663	7.1385	6.9647	7.2416	7.0228	7.0898	7.213	7.164	6.8992
"31334_at"	6.5309	6.1516	6.4319	6.311	6.2779	6.5158	6.4518	6.3104	6.4906	6.4448	6.4598	6.425	6.4298	6.4399	6.3632	6.2304	6.4973	6.3443	7.0653
"31335_at"	8.7638	8.7864	8.7405	7.7316	7.8147	8.2686	8.0319	8.7319	8.9336	8.7603	8.2787	8.0127	7.94	7.7475	7.6737	8.1476	8.0876	8.0174	8.1586
"31336_at"	5.8811	5.6639	5.8777	5.6317	5.5579	5.7383	5.4935	5.8384	5.6734	5.78	5.7557	5.5569	5.5394	6.3768	6.0826	6.449	6.296	5.9945	6.1039
"31337_at"	10.147	10.102	10.236	9.9448	9.943	10.227	9.9462	10.405	10.28	10.168	10.085	9.9094	10.023	9.7284	9.7378	9.6643	9.7107	9.7309	9.7586
"31338_at"	6.0109	6.0517	6.0323	6.1633	5.9346	5.9656	5.967	6.04	5.899	5.8881	6.2408	6.1125	6.0285	6.5385	6.042	5.8596	6.0828	5.9568	6.796
"31339_at"	7.1358	7.1715	7.0808	7.1461	7.0956	7.0586	6.7149	7.2983	7.3742	7.6079	7.3005	6.9975	7.0495	7.3549	7.7782	8.0464	7.8786	7.2409	7.3513
"31340_at"	6.4828	6.6572	6.4742	6.5599	6.3458	6.3909	6.2817	6.446	6.6652	6.3722	6.4295	6.4734	6.3276	6.2364	6.4308	7.2009	6.6117	6.6234	6.6337
"31341_at"	10.521	10.476	10.554	10.054	9.9906	10.313	9.8536	10.599	10.396	10.462	9.9678	9.8581	9.9624	9.9129	9.9715	9.9914	10.336	9.9989	9.9406
"31342_at"	9.9542	9.9775	10.128	10.376	10.746	10.397	10.171	10.073	10.273	10.205	10.625	9.9879	10.575	9.8265	9.8363	10.253	10.174	9.952	9.7408
"31343_at"	5.6473	5.6447	5.6387	5.6222	5.5606	6.163	5.578	5.6443	5.5452	5.5888	5.9044	5.3358	5.6058	6.3101	5.8587	5.5283	6.0799	6.0386	5.7401
"31344_at"	9.0912	9.2148	9.397	9.0758	9.1109	9.3285	9.0899	9.2086	9.3982	9.2138	9.2838	9.0693	9.1329	9.1357	9.2724	9.2361	9.1764	9.2577	9.17
"31345_at"	5.9018	6.3346	6.0513	6.199	6.1851	6.4106	6.1615	6.082	6.3073	6.2519	6.1821	6.2283	6.2047	6.0609	6.2055	6.3743	6.2609	6.3464	6.3524
"31346_at"	9.9873	9.9943	9.9483	9.6345	9.6211	9.8552	9.5861	10.039	10.156	9.9388	9.7721	9.6684	9.615	9.3382	9.4683	9.5956	9.7724	9.4189	9.3021
"31347_at"	8.8274	8.8488	8.6062	8.6116	8.5732	8.871	8.6667	9.0621	9.0637	8.9242	8.8571	8.8072	8.5749	8.5611	8.3953	8.4514	8.4406	8.3021	8.569
"31348_at"	7.515	7.8247	7.5887	7.9321	7.7148	8.2288	7.8508	7.8579	7.9969	8.0909	7.9134	7.5092	7.7354	7.7225	7.0934	7.5572	7.5011	7.9074	7.7422
"31349_at"	7.7256	7.6919	8.0049	7.5674	7.4977	7.8048	7.3475	8.2965	7.9151	7.8213	7.2904	7.5402	7.3267	7.559	7.5826	7.6823	7.7963	7.6308	7.5184
"31350_at"	9.9451	9.9778	9.7489	9.0577	9.0408	9.236	9.1392	10.226	10.135	10.027	9.3843	9.1441	8.9958	9.1055	9.3787	9.5548	9.5135	9.1791	9.1547
"31351_at"	7.1346	7.2772	7.0768	7.0281	6.7137	6.9889	6.7551	7.5971	7.4161	7.1118	7.1641	6.6362	7.1546	6.8957	6.866	7.2616	7.3555	6.4595	7.0672
"31352_at"	8.1316	8.0397	8.1718	7.5499	7.5022	7.9827	7.5872	8.2736	8.0468	8.0409	7.6795	7.3519	7.7909	7.6111	7.7518	7.7959	8.1249	7.9021	7.8185
"31353_f_at"	10.58	10.597	10.544	9.8351	9.942	9.9166	9.8716	10.789	10.626	10.44	9.9465	10.013	9.8426	9.654	9.7424	9.8807	9.7875	9.5253	9.7967
"31354_r_at"	9.1974	9.0371	8.8079	9.1447	8.9215	9.4862	9.0858	9.2583	9.3169	9.1474	9.1475	9.2661	9.0473	8.929	9.0381	9.2195	9.1378	8.7733	8.9968
"31355_at"	8.6825	8.7855	8.8338	8.6771	8.5673	8.6877	8.6033	8.7613	8.7233	8.9364	8.6136	8.5841	8.3575	8.1966	8.343	8.3106	8.3382	8.3789	8.0931
"31356_at"	7.7082	7.4864	7.6578	6.6477	6.5203	6.5415	6.289	7.9889	8.1031	7.8601	6.603	6.2717	6.4484	6.5374	6.6749	6.5421	7.0433	6.6302	6.9806
"31357_at"	7.2203	7.2252	7.3911	6.5507	6.912	7.2239	6.7389	7.2539	7.2782	7.2713	6.9401	6.899	6.8306	7.2495	6.8819	6.7485	6.7366	7.2911	7.2601
"31358_at"	6.5055	6.7227	6.588	6.8061	6.5948	6.8564	6.598	6.7788	6.6523	6.7673	6.7826	6.6562	6.698	7.1339	6.4613	6.6013	7.3893	6.9591	6.7134
"31359_at"	5.5874	5.478	5.4844	5.8336	5.5172	5.6201	5.3207	5.4987	5.7065	5.5089	5.5243	5.6307	5.2698	5.8	5.6178	5.5596	5.3976	5.8047	6.1596
"31360_at"	6.6431	6.6123	6.8235	6.3473	6.1626	6.7646	6.4896	6.4393	6.6808	6.6597	6.406	6.2359	6.1399	6.2461	6.0148	6.1299	6.6085	6.23	6.3131
"31361_at"	7.8772	7.7083	7.7276	7.4913	7.4881	8.1632	7.5438	8.0242	7.9202	7.5757	7.8091	7.874	7.86	8.1044	7.87	7.8457	8.0246	7.4387	7.8569
"31362_at"	9.0271	9.0276	8.8542	8.5473	8.5232	8.535	8.6756	9.1437	9.0296	9.2003	8.8366	8.6248	8.6788	8.6822	8.2978	8.6128	8.4332	8.3651	8.4936
"31363_at"	8.5679	8.5853	8.2545	8.3069	8.2047	8.3943	8.0749	8.7137	8.6866	8.3849	8.34	8.1756	8.3999	8.3749	8.1807	8.3638	8.4095	8.309	8.3728
"31364_i_at"	7.8933	8.0583	7.9625	8.3604	8.1598	8.4207	8.2956	8.2615	8.4077	8.3269	8.3775	8.6692	8.327	8.5547	8.7644	9.1946	9.3977	8.515	8.5367
"31365_f_at"	6.3663	6.2113	6.2356	6.1011	6.045	6.5833	6.2056	6.2918	6.2352	6.3297	6.4277	6.4598	6.2073	6.6515	6.4488	6.5514	6.3847	6.545	7.2506
"31366_at"	7.9194	8.477	8.2334	8.4699	8.3711	8.4326	8.5483	8.4323	8.6302	8.5119	8.6732	8.4161	8.387	7.9175	8.3745	8.563	8.1712	8.3248	8.4519
"31367_at"	9.1558	9.1834	9.3468	8.6008	8.2963	8.8692	8.4145	9.2218	9.0661	9.0383	8.6991	8.3038	8.5069	8.7681	8.665	8.582	9.0013	8.5523	8.8788
"31368_at"	8.507	8.5862	8.8274	7.8859	8.0226	7.9338	8.2231	8.6543	8.9114	8.6042	8.1631	8.1334	8.1232	8.3207	8.0997	8.2499	8.1017	8.183	8.4094
"31369_at"	6.2667	6.3774	6.0951	6.1405	6.0059	6.26	6.0555	6.5881	6.2372	6.2214	6.0611	6.0221	6.0878	6.3602	6.4231	6.1028	6.4358	6.1887	6.1525
"31370_at"	6.9343	7.1805	7.2773	7.3742	7.2783	7.2434	7.3916	7.2212	7.1827	7.3909	6.9805	7.2471	6.9115	7.1515	6.325	7.1903	7.3987	6.897	6.7298
"31371_at"	6.5985	6.5057	6.4886	6.9807	6.799	6.7673	6.8811	6.7536	6.6595	6.6121	6.854	6.7784	6.6115	6.7859	6.6369	6.531	7.2624	7.1723	7.0988
"31372_at"	10.515	10.425	10.599	10.294	10.059	10.574	10.26	10.67	10.705	10.465	10.354	10.358	10.116	9.7495	10.087	9.9172	10.147	9.6963	9.87
"31373_at"	7.9167	7.8606	7.8381	7.408	7.5396	7.6096	7.2539	7.8077	7.9497	7.8302	7.6126	7.4942	7.6005	7.5405	7.6292	7.5479	7.4369	7.7593	7.479
"31374_at"	8.8824	8.9808	9.0073	8.8029	8.6058	8.9453	8.7308	9.1147	9.0967	8.8343	8.8042	8.8769	8.7262	8.5807	8.6996	9.0924	8.9851	8.6899	8.8841
"31375_at"	8.1493	8.0711	8.0224	7.966	8.003	8.2307	7.9232	8.3434	8.2099	8.234	8.2138	7.9981	7.9726	7.6943	8.0201	7.7299	7.6669	7.8517	7.6798
"31376_at"	6.3948	6.6508	6.5878	6.2828	6.0505	6.4896	6.3396	6.4073	6.4695	6.7855	6.1565	6.3474	6.0947	6.1534	6.2212	6.3745	6.9165	6.8086	6.9038
"31377_r_at"	6.8165	6.6927	6.6166	6.653	6.4127	6.6249	6.4302	7.0714	6.7597	7.0028	6.8155	6.4915	6.3623	6.0989	6.3917	6.3375	6.4229	6.0029	6.331
"31378_at"	9.8815	9.7968	9.7691	9.6946	9.7006	10.267	9.7119	10.123	9.8582	9.7634	9.9231	9.7487	9.805	9.327	9.4257	9.59	9.6437	9.1917	9.3826
"31379_at"	7.3336	7.3328	7.317	6.7594	7.0384	7.1583	7.1871	7.5695	7.664	7.6591	6.9558	7.1198	6.9765	7.2074	7.1606	7.0537	7.0481	7.1078	7.3238
"31380_at"	9.6465	9.6158	9.9308	9.3108	9.3674	9.5288	9.2688	9.6257	9.751	9.4488	9.4807	9.3165	9.1884	9.2522	9.034	9.1891	9.156	9.1879	9.1871
"31381_at"	9.2537	9.4397	9.2134	9.5778	9.3771	9.7151	9.33	9.5012	9.4847	9.4928	9.5557	9.363	9.5456	8.9889	9.2335	9.1854	9.2274	9.3237	9.3068
"31382_f_at"	6.0948	6.211	6.0621	5.9004	5.8847	5.9624	5.8608	6.1934	6.2255	6.0714	5.9426	5.9044	5.8115	6.1377	6.1544	6.3383	6.3108	6.378	6.7069
"31383_at"	5.6203	5.6908	5.9127	5.6641	5.698	5.7215	5.5679	5.7177	5.8477	5.7536	5.9151	5.7264	5.6044	6.0541	5.5311	5.9227	5.6811	5.8543	5.9906
"31384_at"	10.176	9.9485	10.121	9.5829	9.3659	9.7402	9.384	10.398	10.011	10.141	9.7019	9.4514	9.5443	9.4092	9.6313	9.4702	9.8097	9.4997	9.6671
"31385_at"	14.174	14.207	14.161	14.347	14.326	14.341	14.363	14.176	14.186	14.183	14.257	14.319	14.342	14.368	14.378	14.357	14.369	14.383	14.37
"31386_at"	10.863	10.652	10.944	10.39	10.292	10.332	10.06	11.064	10.809	10.68	10.411	10.116	10.053	10.065	10.041	10.188	10.334	10.107	10.054
"31387_at"	10.14	10.177	10.221	10.274	10.189	10.652	10.213	10.288	10.372	10.256	10.42	10.208	10.291	9.7201	9.9846	9.8562	9.9241	9.9638	9.9916
"31388_at"	6.6749	6.2817	6.2035	6.2704	6.391	6.3733	6.3639	6.3397	6.4238	6.3738	6.4606	6.3051	6.278	6.2382	6.3369	6.364	6.1246	6.4037	6.6479
"31389_at"	8.1766	8.27	8.3328	7.8851	7.779	8.0659	7.7529	8.3501	8.2728	8.1583	7.9165	7.9853	7.7174	7.7809	7.6475	8.1095	7.9132	7.8019	7.9637
"31390_at"	6.3087	6.3078	6.3216	6.1521	5.9357	6.3159	5.8307	6.2442	6.6081	6.3155	6.0325	5.8527	5.9584	6.54	5.8073	6.1124	5.9939	6.29	5.9074
"31391_at"	11.655	11.491	11.483	10.577	10.692	10.896	10.653	11.669	11.503	11.459	10.748	10.686	10.629	10.855	10.559	10.797	11.02	10.637	10.865
"31392_r_at"	7.0768	7.0683	7.1963	6.9987	6.6944	6.6349	6.7768	7.1056	6.9287	6.9081	7.1281	6.8519	6.6673	7.0464	6.7536	6.755	6.9083	6.4161	7.2205
"31393_r_at"	13.53	13.418	13.465	13.313	13.311	13.415	13.274	13.587	13.471	13.431	13.331	13.246	13.267	12.805	12.851	12.986	13.127	12.841	12.886
"31394_at"	6.8302	6.557	6.5765	6.3424	6.2234	6.7396	6.0888	6.7189	6.63	6.6189	6.6071	6.3878	6.3123	6.9485	6.9836	6.9938	6.8211	6.721	7.0169
"31395_i_at"	7.5813	7.8537	7.7408	7.2275	7.6006	7.9311	7.5865	7.8514	7.8054	7.826	7.5154	7.5468	7.6861	7.0635	7.8745	7.4942	7.2223	7.4669	7.6911
"31396_r_at"	13.433	13.445	13.471	13.436	13.415	13.474	13.392	13.53	13.433	13.426	13.485	13.424	13.394	13.382	13.313	13.41	13.406	13.375	13.394
"31397_at"	6.1187	5.8829	5.7664	5.708	5.5146	5.6275	5.5264	5.869	5.7648	5.8207	5.6386	5.5922	5.5039	5.8975	5.8296	5.5609	6.1021	5.9461	5.8666
"31398_at"	7.0778	7.1518	7.3308	7.0086	6.7797	7.1911	6.9953	7.3303	7.1746	7.3787	7.2413	7.2646	6.7494	7.4807	7.164	6.966	7.0096	6.6752	6.9815
"31399_at"	9.3669	9.3343	9.2689	8.8625	8.8695	9.1102	8.8759	9.607	9.5026	9.3853	9.2608	8.978	9.0449	8.7582	8.9727	9.0348	9.1997	8.9021	8.959
"313_at"	7.7532	7.4953	7.3228	7.4701	7.2751	7.7877	7.2839	7.498	7.4894	7.3417	7.4244	7.4031	7.3882	7.6171	7.3804	7.5993	7.1719	7.3371	7.4024
"31400_at"	5.8478	6.2579	6.0252	5.6566	5.5617	5.7846	5.6937	5.9797	5.8543	5.7313	5.7924	5.6048	5.7319	5.9922	6.0316	5.9061	6.1531	5.8478	5.8735
"31401_r_at"	5.2626	5.1973	5.189	4.9978	5.364	5.0999	5.0308	5.2524	5.1725	5.1079	5.4018	5.2705	5.2092	5.9339	5.5354	5.8066	5.9633	5.3612	5.3722
"31402_at"	8.4722	8.5934	8.7046	8.4517	8.3028	8.4568	8.3674	8.5985	8.7437	8.5268	8.9046	8.6079	8.3274	7.9407	8.2921	8.3613	8.1508	8.3261	8.1847
"31403_at"	6.2807	6.4801	6.2881	5.6887	5.6073	5.8138	5.503	6.3438	6.4613	6.0752	5.7918	5.6361	5.8414	5.8459	6.0231	6.0986	6.1209	6.0032	6.2797
"31404_at"	10.893	11.014	10.979	10.828	10.717	11.194	10.757	11.014	11.083	10.874	10.919	10.793	10.63	10.19	10.479	10.386	10.445	10.488	10.213
"31405_at"	9.9441	9.8934	9.7566	9.2247	9.3524	9.6677	9.3013	9.9982	10.059	9.7829	9.4913	9.3744	9.2684	9.1473	9.2534	9.4191	9.0806	9.1006	9.3111
"31406_at"	11.637	11.755	11.72	11.195	11.016	11.281	11.077	11.826	11.828	11.717	11.22	11.173	11.004	10.948	11.109	10.999	11.173	10.858	11.111
"31407_at"	5.0454	5.0981	5.0138	5.0232	4.9602	5.0665	5.0229	5.154	5.116	5.2177	5.0001	5.0878	5.0698	5.1157	4.9568	5.4596	5.8866	5.2895	5.2381
"31408_at"	8.1202	8.3091	8.3453	7.5461	7.4412	7.9946	7.1136	8.4197	8.4441	8.4754	7.5865	7.4918	7.4727	7.7263	7.9527	7.9433	7.9953	7.7093	7.6968
"31409_at"	5.5677	5.5333	5.5354	5.4178	5.3354	5.6014	5.5173	5.6894	5.7697	5.7212	5.625	5.5214	5.3447	5.8745	5.5339	5.1928	5.6717	5.5028	5.8021
"31410_at"	10.635	10.677	10.521	10.444	10.473	10.495	10.448	10.648	10.612	10.625	10.631	10.505	10.49	10.237	10.282	10.3	10.375	10.157	10.261
"31411_at"	6.2498	6.3064	6.2957	5.9113	6.1127	6.587	6.2365	6.5537	6.5279	6.4211	6.1904	5.981	6.207	6.6009	6.3515	6.0071	6.4323	6.3165	6.0067
"31412_at"	8.021	8.0693	8.1573	7.7855	7.8769	8.0898	7.8083	8.3316	8.1251	8.2542	8.1966	7.8926	7.662	7.7397	8.0392	7.9148	7.9666	8.0335	8.0787
"31413_at"	8.3231	8.4304	8.4471	8.0514	7.5953	8.0506	7.6058	8.7029	8.4792	8.4374	7.9181	7.5879	7.923	7.705	7.8756	7.8586	8.3127	7.8411	7.983
"31414_at"	9.3379	9.2591	9.2548	9.0477	8.9132	9.1143	8.7217	9.7443	9.4626	9.7815	9.0854	8.8369	8.9293	8.9091	9.1189	9.1375	9.1474	9.2489	9.1466
"31415_at"	5.9658	5.9165	5.8828	5.6849	5.4742	5.6649	5.8535	6.0002	5.7625	5.8629	5.8934	5.5828	5.9777	6.0162	6.004	5.8928	6.194	6.1015	6.0457
"31416_at"	8.3246	8.1822	8.5256	7.5301	8.2101	7.5445	7.7697	8.2154	8.3016	8.2719	7.8302	7.3677	7.3634	7.4568	7.1899	7.5946	7.2333	7.2043	7.4766
"31417_at"	9.7854	9.6055	9.6118	8.9838	8.9283	9.4849	9.038	9.884	9.7354	9.7461	9.149	9.103	8.9498	8.9102	9.0564	8.9079	9.07	8.9756	8.987
"31418_at"	7.5968	7.5612	7.6107	7.2673	7.3621	7.6509	7.3705	7.6735	7.5905	7.6011	7.4864	7.5494	7.3795	7.5878	7.0973	7.4242	7.5444	7.3102	7.6327
"31419_r_at"	13.726	13.759	13.712	13.65	13.615	13.739	13.648	13.777	13.868	13.759	13.657	13.66	13.577	13.436	13.371	13.524	13.535	13.434	13.38
"31420_at"	8.2653	8.223	8.0639	7.961	8.0354	8.3205	7.9421	8.1632	8.1784	8.1378	8.1949	8.087	8.0433	7.7924	7.6964	7.6305	8.1108	7.9536	8.2472
"31421_at"	6.2406	6.3884	6.202	6.2366	6.5158	6.9048	6.4063	6.1725	6.075	6.1758	6.305	6.4731	6.3419	6.7888	6.2621	6.615	6.6429	6.6248	6.6488
"31422_at"	7.5053	7.462	7.515	6.9582	6.9039	7.0639	6.8128	7.391	7.5227	7.4162	6.955	6.6829	6.8122	6.9207	6.8676	6.743	7.5454	7.1375	7.108
"31423_at"	9.0663	8.9603	8.9652	8.4752	8.5412	9.0999	8.6055	9.1541	9.0193	8.875	8.8232	8.683	8.3894	8.6628	8.7996	8.6523	8.6161	8.558	8.7434
"31424_at"	10.779	10.932	10.893	10.206	10.135	10.347	10.168	10.797	10.922	10.78	10.393	10.241	10.124	10.024	10.065	10.322	10.16	10.295	10.2
"31425_g_at"	8.3983	8.2645	8.2634	7.7963	7.6084	7.717	7.6239	8.238	8.4378	8.2166	7.6873	7.7056	7.6426	8.3238	7.4737	7.8486	7.918	7.8588	7.8259
"31426_at"	10.824	10.634	10.733	9.8391	10.06	10.202	10.104	10.811	10.657	10.684	10.085	10.048	9.888	10.095	10.176	9.9108	10.142	10.101	9.9468
"31427_at"	6.6642	6.6411	6.898	6.0989	6.0357	6.2575	5.9471	6.7467	7.0414	6.6944	6.2132	6.2317	6.2337	6.1576	6.3663	6.7827	6.3727	6.9505	6.4654
"31428_at"	9.414	9.1758	9.4092	8.6849	8.5575	8.705	8.4307	9.4553	9.2976	9.2067	8.7022	8.5436	8.3947	8.6859	8.8315	8.6625	9.1073	8.9223	8.9042
"31429_at"	5.9347	5.7026	5.9677	5.7902	5.7417	5.878	5.7383	5.9419	5.993	5.6194	5.86	5.8049	5.7735	5.5828	5.8272	5.842	5.7699	5.8737	6.0718
"31430_at"	6.9483	6.5228	6.5569	6.6924	6.4477	6.5331	6.5669	7.1107	6.7898	6.591	6.4639	6.3943	6.3607	6.4536	6.4482	6.8132	6.8448	6.7738	6.7442
"31431_at"	11.632	11.78	11.549	12.501	12.288	12.57	12.323	11.538	11.174	11.513	12.268	12.727	12.262	11.321	11.393	11.238	10.951	11.357	11.47
"31432_g_at"	12.606	12.609	12.663	12.753	12.612	12.7	12.457	12.427	11.941	12.289	12.408	12.893	12.441	11.711	11.981	11.485	11.757	11.901	11.864
"31433_at"	8.2414	8.4881	8.5431	7.8469	7.7862	7.9857	7.7019	8.5563	8.5951	8.5441	7.9946	7.7377	7.6263	7.7429	7.7752	7.8166	8.0834	7.7133	7.7061
"31434_at"	9.7179	9.5086	9.7265	8.9014	8.9205	8.9523	8.779	9.7538	9.6959	9.7211	9.0581	8.8081	8.8341	8.6227	8.8585	8.6941	8.5983	8.5332	8.5557
"31435_at"	5.9605	5.8169	5.9475	5.7673	5.6094	6.2351	5.6573	6.0844	6.0864	6.068	5.7668	5.6664	5.9098	5.9649	6.1118	5.8369	6.3951	5.7344	5.7444
"31436_s_at"	9.1412	9.0171	9.3679	8.4507	8.5289	8.7926	8.4553	9.3411	9.3067	9.2551	8.6781	8.5307	8.56	8.451	8.4892	8.4203	8.5309	8.4392	8.3205
"31437_r_at"	8.6055	8.4969	8.7183	8.5008	8.2972	8.6719	8.4862	8.906	8.5537	8.4791	8.5368	8.4997	8.4576	8.5522	8.6641	8.4923	9.1178	8.546	8.5272
"31438_s_at"	7.8672	7.7181	7.3294	7.0051	7.1008	6.7986	6.7673	7.829	7.7474	7.6652	7.1872	6.9756	6.9645	7.2481	7.1637	7.1293	7.2389	7.1957	7.004
"31439_f_at"	11.068	11.006	11.028	10.421	10.478	10.52	10.595	11.093	11.087	11.076	10.655	10.589	10.422	10.326	10.094	10.546	10.436	10.367	10.065
"31440_at"	11.366	11.258	11.221	10.842	11.003	11.227	10.836	11.331	11.41	11.265	11.031	10.897	10.93	10.716	10.605	10.676	10.804	10.544	10.633
"31441_at"	9.224	9.1933	9.2104	8.9566	9.0835	9.2428	8.7943	9.409	8.9709	9.3378	9.2864	9.0952	8.9221	9.5677	8.9555	9.0632	9.7453	9.0122	9.2558
"31442_at"	7.8113	7.7096	7.7121	7.6606	7.4	8.0007	7.57	7.828	7.7753	7.776	7.6947	7.709	7.7546	7.6431	7.6141	7.6528	7.8431	7.6789	7.7096
"31443_at"	8.4707	8.3905	8.4325	7.8038	7.7891	8.102	7.8663	8.3565	8.4627	8.1812	7.8144	7.8164	7.6635	7.6682	7.6458	7.8154	7.7753	7.7166	7.7714
"31444_s_at"	14.161	14.194	14.169	14.394	14.452	14.404	14.456	14.188	14.185	14.191	14.468	14.416	14.46	14.504	14.472	14.46	14.438	14.453	14.435
"31445_at"	8.097	8.1715	8.1769	8.4682	8.1567	8.3441	8.3438	8.0892	8.2754	8.285	8.324	8.1795	8.2838	8.0852	8.2125	8.4916	8.3853	8.5934	8.3132
"31446_s_at"	9.084	9.5369	9.2756	8.4501	8.4439	8.5569	8.4541	9.4529	9.6156	9.5939	8.8149	8.5064	8.4011	8.2907	8.3269	8.5984	8.267	8.3938	8.0964
"31447_at"	6.7573	6.8754	6.839	6.2813	6.2003	6.3503	6.4979	6.7441	6.7301	6.7924	6.291	6.3663	6.4288	6.2305	6.5132	6.6344	6.8219	6.6586	6.6892
"31448_s_at"	6.545	6.8774	6.5932	7.162	6.8426	7.5721	7.1823	7.168	6.9251	6.6075	7.2717	7.065	7.3129	6.9489	7.1227	7.1144	6.9988	7.0223	7.0681
"31449_at"	7.9133	8.1515	8.137	8.3697	8.1787	8.5622	8.12	8.3479	8.2104	8.0636	8.431	8.2756	8.1458	7.9113	8.0554	7.9969	8.2572	8.3577	8.2521
"31450_s_at"	6.6314	6.7024	6.7978	6.427	6.2698	6.5907	6.2106	6.8333	6.7023	6.8815	6.417	6.5165	5.9596	6.2873	6.319	6.5733	6.1961	6.5414	6.9604
"31451_at"	11.403	11.23	11.378	11.248	11.407	11.555	11.107	11.647	11.385	11.513	11.492	11.305	11.328	10.761	10.794	11.143	11.048	10.716	11.047
"31452_at"	6.2415	6.2387	6.3989	5.9842	5.7882	6.4346	5.706	6.5505	6.2937	6.4519	5.7428	5.8426	5.9135	5.9832	6.1823	6.3619	6.6842	6.2218	5.6131
"31453_s_at"	6.3857	6.4732	6.4378	6.6395	6.5201	6.6606	6.5515	6.4542	6.4119	6.6218	6.9785	6.6017	6.3746	6.5107	6.2898	6.7144	7.1738	7.0416	6.6987
"31454_f_at"	7.3578	7.4518	7.2132	6.8038	6.9126	7.1442	6.9529	7.6049	7.3684	7.2114	6.9287	6.9887	6.9261	7.1546	6.6775	7.1688	7.2205	6.7497	7.262
"31455_r_at"	5.8424	5.6708	5.8551	5.159	5.1823	5.4212	5.144	5.7966	5.6481	5.7343	5.1843	5.2538	5.2197	5.6136	5.3701	5.3754	5.3445	5.1038	5.3452
"31456_at"	8.9367	8.9537	8.8813	8.8119	8.7537	8.7509	8.9269	8.5719	8.7832	8.7937	8.6753	8.9164	8.9713	8.5762	8.816	8.9733	8.9765	8.9425	8.9965
"31457_at"	10.995	10.625	10.815	10.082	10.435	10.596	10.26	10.819	10.645	10.774	10.422	10.342	10.218	10.098	10.057	10.198	10.462	10.382	10.437
"31458_at"	9.8908	9.9912	10.101	8.8827	8.9132	9.2628	8.9159	10.109	10.028	9.9879	8.9363	8.8495	8.8049	8.8723	8.9546	8.6707	8.7647	8.8277	8.8738
"31459_i_at"	5.8429	6.2736	6.0019	5.8734	5.5611	5.9689	5.5173	6.2252	5.8635	5.8635	5.6576	5.5953	5.6178	6.4166	5.9615	5.7624	5.5257	5.5902	5.5013
"31460_f_at"	7.7699	7.8663	7.913	7.5611	7.2522	7.6049	7.4121	8.0494	7.8778	8.087	7.6498	7.4407	7.4123	7.589	7.6836	7.5102	7.8696	7.6413	7.3556
"31461_at"	8.4502	8.1031	8.4025	7.0988	7.2408	7.2635	7.2707	8.4886	7.9107	8.1146	7.346	7.1005	7.0102	7.7868	7.8173	7.6287	7.6601	7.7666	7.8026
"31462_f_at"	7.1141	7.0969	6.9706	7.2628	7.0123	7.2881	6.7833	7.3602	6.9901	7.2158	7.157	7.0013	6.8123	6.7154	7.396	7.2187	7.8391	7.4504	6.9871
"31463_s_at"	13.594	13.539	13.81	14.113	13.999	13.979	14.14	12.363	13.372	13.723	13.416	14.023	13.932	14.147	14.169	14.074	14.037	14.087	14.102
"31464_at"	5.6821	5.776	5.6833	6.0827	5.4927	5.6733	5.619	5.8951	5.7452	5.7974	5.6909	5.6523	5.3715	5.873	6.0289	6.0167	5.9353	6.2505	5.8825
"31465_g_at"	7.6197	7.6901	7.5068	7.2475	7.2454	7.4137	7.254	7.8834	7.936	7.6364	7.6033	7.5281	7.2722	7.5515	7.4512	7.3491	7.6074	7.3016	7.7627
"31466_at"	6.9407	6.8453	7.2119	7.3099	7.2898	7.1889	6.9647	7.1889	7.1252	7.055	7.0465	7.0309	7.0349	6.4961	6.6991	6.7759	6.9441	6.7398	6.9734
"31467_at"	7.9817	8.0704	8.0168	8.2116	8.1925	8.3829	8.0196	8.023	8.2349	8.2117	8.3828	8.3778	8.2611	8.1344	8.1579	8.4091	8.3389	8.3494	8.4959
"31468_f_at"	9.1036	9.3369	9.238	8.7792	8.863	8.9755	8.8959	9.1304	9.2627	9.3291	8.9481	9.0086	8.8873	8.7852	8.482	8.5684	8.5889	8.5213	8.7512
"31469_s_at"	8.9377	8.848	8.7945	8.5859	8.4088	8.8161	8.5047	8.8853	8.9744	8.8621	8.7243	8.5744	8.3429	8.4694	8.3763	8.6942	8.8356	8.6912	8.5272
"31470_at"	6.3736	6.6946	6.6549	6.1612	5.9626	6.4177	6.2801	6.6216	6.7073	6.5517	6.4807	6.2388	6.377	6.4857	6.4185	6.6937	6.68	6.5993	6.533
"31471_at"	8.8595	8.8455	9.0386	8.1597	8.1194	8.1104	8.1215	9.142	8.7985	9.0525	8.3983	8.261	8.264	8.3293	8.0078	8.4492	8.2478	8.0431	8.2741
"31472_s_at"	10.408	9.9718	10.428	11.527	11.895	11.754	11.805	9.962	10.376	10.439	12.187	10.951	11.723	11.165	11.327	11.193	10.96	11.344	11.386
"31473_s_at"	5.527	5.7852	5.5265	5.78	5.6534	6.2823	5.8992	5.4858	5.6009	5.7139	6.2949	5.6672	6.1235	6.098	5.9972	5.9926	5.5337	5.7218	5.6846
"31474_r_at"	8.0156	8.0777	8.1335	7.4053	7.6592	7.4165	7.2209	8.2389	8.0796	8.3153	7.5774	7.651	7.4014	7.6916	7.5885	7.5959	7.7713	7.7497	7.9692
"31475_at"	10.396	10.327	10.518	9.5216	9.5193	9.6968	9.5202	10.557	10.334	10.112	9.6826	9.4812	9.4599	9.8625	9.6492	9.8032	9.7654	9.7771	9.6069
"31476_g_at"	7.2032	6.9322	6.8551	7.2816	6.906	7.1212	7.3229	7.2654	7.259	7.2959	7.4149	7.2243	7.1783	6.7595	6.8269	7.3716	7.243	6.902	7.0896
"31477_at"	7.4579	7.4454	7.6533	7.5537	7.1926	7.7361	7.5537	7.577	7.5989	7.5277	7.3553	7.4658	7.1434	7.4674	7.1517	7.6025	7.643	7.6079	7.5971
"31478_at"	10.765	10.64	10.773	9.9184	9.8338	10.187	9.8232	10.824	10.926	10.77	10.085	9.8714	9.7504	9.2632	9.4025	9.3581	9.4732	9.3163	9.453
"31479_f_at"	5.6625	5.7947	5.7551	5.8499	5.6856	5.7208	5.6598	5.664	5.9175	5.9057	6.3523	5.7765	5.819	5.6647	5.8044	5.7814	5.7223	5.966	5.7813
"31480_f_at"	6.133	6.275	6.215	6.0318	6.1301	6.1619	5.8317	6.4466	6.2485	6.1677	6.09	5.9471	6.129	6.0383	6.2282	6.0995	6.1691	6.221	6.1638
"31481_s_at"	14.008	13.91	13.97	14.162	14.184	14.164	14.176	13.814	13.716	14.003	14.182	14.154	14.178	14.145	14.171	14.165	14.146	14.126	14.112
"31482_at"	10.307	10.38	10.393	10.64	10.355	10.785	10.453	10.542	10.635	10.607	10.466	10.504	10.405	10.248	10.265	10.369	10.636	10.031	10.21
"31483_g_at"	8.9357	8.6696	8.889	8.9404	8.9054	9.1938	8.8009	9.06	8.9697	8.9582	9.1486	8.8416	8.9236	8.6745	8.701	8.7683	9.3532	8.6212	9.0089
"31484_at"	11.214	11.601	11.53	11.413	11.494	11.837	11.398	11.716	11.347	11.514	11.606	11.493	11.328	11.423	11.281	10.993	10.84	11.09	11.122
"31485_at"	8.9656	9.2454	8.9621	8.5047	8.7695	8.7276	9.2518	9.0873	8.6877	8.8258	8.2133	8.7407	8.8129	8.8221	8.7334	8.6852	8.9717	8.5227	8.7516
"31486_s_at"	9.1559	8.8648	8.9205	8.8418	8.9973	9.2711	8.8138	8.9563	9.2578	8.3877	8.2764	8.7083	8.3521	8.5951	8.6179	8.3544	8.0221	8.291	8.8279
"31487_at"	6.4172	6.8017	7.1061	6.094	6.2297	6.1891	6.2208	6.8909	6.651	6.7003	6.0927	6.1552	6.2975	6.1375	6.4086	6.2287	6.5634	6.6123	6.7137
"31488_s_at"	10.25	11.113	10.836	11.23	10.853	10.094	11.302	11.02	11.354	11.304	11.767	11.486	11.624	10.725	10.722	11.368	10.639	10.625	10.257
"31489_at"	5.0917	5.0185	4.929	5.3039	5.2474	5.2807	5.4983	5.0213	5.101	5.1688	5.5527	5.3286	5.1686	5.245	5.2503	6.2596	5.6095	5.7302	5.4493
"31490_at"	9.2522	9.1081	9.2531	8.523	8.3276	8.7364	8.3799	9.5082	9.1188	9.2014	9.6118	8.5698	8.5651	8.1216	8.729	8.1942	8.6021	8.585	8.5089
"31491_s_at"	7.1465	7.5056	7.2511	8.1967	7.9294	8.116	8.0585	7.4358	7.4862	7.5422	7.8228	7.7437	8.0347	7.9727	8.1567	8.0447	7.7963	7.8507	8.4827
"31492_at"	11.625	11.739	11.628	12.753	12.596	12.583	12.783	11.346	11.701	12.004	12.652	12.642	12.795	13.082	13.119	13.051	13.155	13.21	13.122
"31493_s_at"	6.9109	6.8844	6.8763	6.548	6.5454	6.9492	6.531	7.0734	6.6709	6.7833	6.7075	6.6074	6.5579	6.3223	6.4741	6.3892	6.5046	6.3857	6.5238
"31494_at"	5.2247	5.4899	5.4543	5.8076	5.319	5.5386	5.4325	5.5735	5.4528	5.3498	5.5466	5.6774	5.4287	5.9432	6.2579	5.8269	5.4435	5.5649	6.2128
"31495_at"	9.6425	9.8	9.8133	9.718	9.7497	9.9376	9.4697	9.7363	9.7786	9.8373	9.9275	9.6933	9.7455	9.5451	9.3908	9.5688	9.7036	9.8497	9.7872
"31496_g_at"	7.298	7.6729	7.3444	7.0407	6.9789	7.3447	7.0574	7.681	7.7052	7.5418	7.1327	7.0373	7.1308	6.9816	7.034	6.932	7.2333	7.0032	7.0845
"31497_at"	11.592	11.341	11.126	9.682	9.4579	10.259	9.5801	11.548	10.889	10.957	9.8638	9.5903	9.7729	10.406	10.367	10.763	11.108	10.82	10.648
"31498_f_at"	6.862	6.7204	7.0495	6.0815	6.0235	6.0742	6.0684	7.1469	6.5205	6.9869	6.2144	6.0355	6.1019	6.1453	6.4352	6.332	6.611	6.2823	6.427
"31499_s_at"	7.9091	8.1482	8.0041	7.449	7.8123	8.3523	7.7346	8.3518	8.1468	7.9774	7.8596	7.609	7.523	7.6968	7.5068	7.7301	7.5036	7.8716	7.7987
"314_at"	9.7158	9.6815	9.8655	9.8505	9.8739	9.6692	9.6679	9.5936	9.5747	9.6565	9.6673	9.7885	10.252	10.344	10.046	10.29	10.006	9.7471	9.8041
"31500_at"	11.695	11.613	11.495	10.059	10.17	10.314	10.157	12.001	11.668	11.307	10.523	10.44	10.155	10.04	10.297	10.38	10.531	10.144	10.435
"31501_at"	6.9389	7.1314	7.249	6.6254	6.6784	6.5141	6.5044	7.1936	7.4597	7.1705	6.8128	6.6936	6.643	7.2218	7.2795	7.1396	6.929	6.929	6.7091
"31502_at"	9.945	9.6489	9.8323	8.472	8.7707	9.1724	8.6535	9.7005	9.9761	9.7152	8.7897	8.7898	8.8336	9.0697	8.7159	9.0283	9.2292	9.1638	8.8713
"31503_at"	12.795	12.637	12.856	11.89	12.049	11.982	12.047	12.606	12.775	12.791	12.11	11.738	12.102	11.778	12.049	12.133	12.13	11.838	11.883
"31504_at"	12.656	12.805	12.884	13.387	13.585	13.354	13.564	12.785	12.911	13.314	13.422	13.485	13.606	13.355	13.385	13.299	13.27	13.252	13.239
"31505_at"	14.165	14.191	14.152	14.223	14.202	14.226	14.239	14.107	14.128	14.141	14.193	14.219	14.237	14.229	14.251	14.257	14.241	14.242	14.254
"31506_s_at"	8.2513	8.3503	8.1923	7.6758	7.8252	7.7694	7.8215	8.4063	8.368	8.2233	7.7079	7.8256	7.6032	7.8628	7.7858	8.0913	8.0898	7.9669	7.5256
"31507_at"	6.6042	6.6438	6.7886	6.6705	6.6779	7.0496	6.645	6.8239	6.6678	6.7022	6.7487	6.6861	6.7187	6.4246	6.3794	6.3805	6.6564	6.8064	6.6783
"31508_at"	12.615	12.909	12.828	13.66	13.718	13.701	13.956	13.472	13.471	13.137	13.746	14.033	13.772	13.4	13.357	13.439	13.233	13.491	13.433
"31509_at"	13.982	14.071	14	14.182	14.135	14.156	14.183	13.693	13.736	14.009	13.971	14.145	14.141	14.17	14.171	14.155	14.168	14.192	14.191
"31510_s_at"	9.7079	9.5978	9.9558	10.178	9.978	9.8098	10.361	9.7729	9.8693	10.055	10.27	10.051	9.9476	10.207	10.341	10.235	9.9493	10.359	10.358
"31511_at"	14.119	14.143	14.117	14.204	14.207	14.188	14.218	13.943	14.08	14.128	14.138	14.191	14.181	14.2	14.242	14.189	14.202	14.237	14.257
"31512_at"	6.8073	6.7134	6.4961	6.895	6.882	6.5856	6.5964	6.8623	6.8914	6.9763	6.7843	6.564	6.4774	6.8136	6.5719	7.2171	7.3267	6.9923	6.8555
"31513_at"	7.541	7.5929	7.4303	7.4889	7.3701	7.8672	7.4869	7.4297	7.8538	7.6435	7.484	7.341	7.6233	7.1071	7.3653	7.5617	7.3568	7.3871	7.4708
"31514_at"	10.447	10.444	10.619	10.039	10.083	10.322	9.939	10.63	10.581	10.805	10.129	9.9669	10.091	9.5147	9.5031	9.7191	9.9241	9.6565	9.739
"31515_at"	9.4006	9.5054	9.4244	8.966	8.956	9.3437	8.9477	9.408	9.6467	9.5048	9.2127	9.0126	9.1379	8.6762	8.8764	9.0573	8.823	8.8309	9.0714
"31516_f_at"	8.5124	8.5765	8.6839	8.5692	8.5912	8.5877	9.0377	8.306	8.4365	8.3139	8.3867	8.5196	8.8156	8.723	9.0294	9.0419	8.8803	8.8805	8.5786
"31517_f_at"	7.7244	8.0956	7.8649	8.0314	8.1386	8.1577	8.3061	7.7447	7.8085	7.9312	7.8954	8.0265	7.902	8.1759	7.7676	8.1364	7.9744	8.0235	8.2476
"31518_i_at"	5.7623	5.948	5.7958	6.0943	5.7363	6.1494	6.3446	5.8545	6.0433	5.7882	6.3028	6.3649	6.1422	6.189	6.0885	5.9559	5.7302	5.9899	6.3522
"31519_f_at"	8.822	8.7164	8.6642	8.7405	8.7235	8.4322	9.1266	8.41	8.5589	8.6648	8.1251	8.7488	8.8498	8.7868	8.6573	8.7819	8.6797	8.6826	8.4843
"31520_at"	8.5034	8.3575	8.4577	8.4112	8.2064	8.9085	8.1843	8.9306	8.6258	8.5542	8.6163	8.3148	8.427	7.9138	8.1846	8.3621	8.3386	8.2701	8.3081
"31521_f_at"	9.6352	9.4943	9.6385	9.8894	9.7426	10.074	9.8274	9.6605	9.596	9.6992	9.833	9.7963	9.9112	9.7241	9.7684	9.8002	9.8846	10.055	9.9598
"31522_f_at"	8.8446	9.7778	9.4105	9.5177	9.7611	9.1877	9.0145	9.2748	8.6193	9.5286	9.6003	9.2665	10.059	9.3993	9.6477	10.011	9.9866	9.4188	9.4526
"31523_f_at"	8.8752	9.5303	8.9758	9.6898	9.4758	9.1432	9.1925	9.132	9.1571	9.4861	9.6092	9.4441	10.11	9.6438	10.016	10.308	10.37	9.5232	9.6242
"31524_f_at"	9.5508	10.094	9.7726	10.068	10.007	9.8635	9.654	9.7069	9.6176	9.8305	10.146	9.6476	10.244	10.213	10.179	10.715	10.292	9.9325	9.9371
"31525_s_at"	9.9727	10.028	10.221	9.9399	9.8942	10.051	9.9082	10.106	10.133	10.138	10.067	9.9628	9.8713	9.668	9.663	9.414	10.079	9.7929	9.712
"31526_f_at"	9.3761	9.4544	9.1238	9.7192	9.5836	9.2677	10.059	9.213	8.8945	9.2049	9.3068	9.7923	9.7558	9.9011	9.9227	9.4136	8.8513	9.5887	9.4545
"31527_at"	14.182	14.215	14.169	14.263	14.25	14.243	14.279	14.181	14.205	14.189	14.197	14.244	14.251	14.286	14.289	14.285	14.291	14.289	14.292
"31528_f_at"	10.451	11.222	10.848	11.296	11.408	11.269	10.748	10.83	10.392	11.051	11.538	11.126	11.808	11.472	11.662	12.086	12.192	11.208	11.229
"31529_at"	7.7488	7.6633	7.6037	7.4293	7.3026	7.4913	7.0197	7.7658	7.68	7.7168	7.2559	7.5216	7.2928	7.1182	7.5302	7.3223	7.2265	7.0334	6.9034
"31530_at"	8.5201	8.7542	8.9865	8.6098	8.6383	8.838	8.5709	9.1379	9.0726	8.8286	8.8651	8.5626	8.6129	8.6139	8.6098	8.8533	8.9875	8.7714	8.6505
"31531_g_at"	8.3878	8.1981	7.9235	8.1257	7.9892	8.0565	8.0063	8.3989	8.2604	8.0723	8.1524	7.9925	7.9899	7.8557	8.0487	8.3401	8.7721	8.3289	8.211
"31532_at"	8.4947	8.3541	8.4377	7.7547	7.8765	7.9428	7.8097	8.554	8.4759	8.3502	7.7502	7.6566	7.3949	7.5329	7.7544	7.3673	7.6405	7.7964	7.6859
"31533_s_at"	9.1875	9.2566	9.1015	9.0358	8.9928	9.2065	8.916	9.3323	9.3064	9.2791	9.152	9.0926	8.9794	9.0674	9.1159	9.1953	8.9698	9.2044	8.8243
"31534_at"	9.6215	9.6334	9.9223	8.7749	8.7159	9.1627	8.8895	9.9134	10.026	10.129	8.741	8.7513	8.914	8.5853	8.6317	8.6871	8.9626	8.559	9.0073
"31535_i_at"	8.7039	8.5636	8.6697	8.01	7.8572	8.086	7.8549	8.9375	8.8744	8.6164	7.9273	7.8121	7.8765	7.6986	7.6672	7.4063	7.8777	7.7895	7.4622
"31536_at"	13.814	13.849	13.803	13.819	13.88	13.815	13.837	13.834	13.823	13.853	13.866	13.867	13.877	13.834	13.821	13.772	13.446	13.808	13.377
"31537_at"	8.4243	8.2111	8.4055	8.0615	7.9689	8.2646	8.0011	8.2506	8.4563	8.3844	8.0249	8.088	8.0289	7.9997	7.945	8.0274	8.1292	8.06	8.0751
"31538_at"	14.148	14.182	14.135	14.246	14.247	14.278	14.284	14.117	14.17	14.157	14.193	14.238	14.259	14.288	14.286	14.283	14.273	14.306	14.286
"31539_r_at"	5.1204	5.2181	5.0462	4.9953	5.1795	5.1984	5.0752	5.3183	5.1364	5.1933	5.054	4.8806	5.0496	5.5829	5.3569	5.2656	5.1906	5.3122	5.0076
"31540_at"	5.9026	6.3095	5.8036	5.9768	5.6135	5.8324	5.7455	5.9909	5.9215	5.7854	5.7464	5.6935	5.6839	6.0264	5.6003	6.4117	5.9955	5.891	6.0511
"31541_at"	6.9724	7.2441	7.2104	7.2465	7.1378	7.4437	7.1366	7.3573	7.0115	7.3243	7.2517	7.3254	7.2476	7.5467	7.3543	7.6354	7.3383	7.3958	7.1233
"31542_at"	5.7243	5.6665	5.7572	5.7154	5.6609	6.1358	5.5265	5.498	5.9514	5.7194	5.8242	5.5385	6.5717	5.9678	5.9876	7.667	7.8569	6.0976	5.8925
"31543_at"	8.5212	8.1428	8.4195	7.4327	7.3783	7.8368	7.3647	8.597	8.689	8.4178	7.4825	7.5138	7.354	7.4929	7.7112	7.2347	8.0624	7.8474	7.8075
"31544_at"	10.19	10.182	10.392	9.2889	9.4707	9.7442	9.2371	10.424	10.448	10.201	9.5839	9.2355	9.4401	9.3359	9.4031	9.4494	9.67	9.4273	9.5161
"31545_at"	14.181	14.21	14.166	14.278	14.26	14.255	14.305	14.115	14.201	14.189	14.189	14.266	14.266	14.286	14.291	14.266	14.272	14.286	14.272
"31546_at"	13.913	13.934	13.77	14.065	14.021	14.057	14.133	13.072	13.257	13.883	13.971	14.033	14.056	14.093	14.111	14.117	14.131	14.131	14.098
"31547_at"	7.6299	7.66	7.2809	7.2419	6.98	7.6965	7.3042	7.2352	7.6978	7.5332	7.2938	7.169	7.1247	7.1086	7.1182	6.9107	7.2895	7.3139	6.6963
"31548_at"	7.8225	7.7623	8.0154	7.6809	7.793	7.8035	7.5389	7.9636	7.8662	8.1629	7.9903	7.6719	7.7931	7.7323	7.6194	7.6368	7.8415	7.4113	7.7129
"31549_at"	7.0948	7.1388	7.452	7.1154	6.9475	7.112	6.6034	7.6502	7.3506	7.0653	6.95	7.0025	6.827	6.5732	6.7165	6.781	6.945	6.8615	6.8665
"31550_at"	7.8399	7.2989	7.5618	7.3328	7.3171	7.8314	7.556	7.6013	7.332	7.2943	7.5731	7.4999	7.4027	7.1894	7.4337	7.3697	7.7774	7.4821	7.4646
"31551_at"	8.3003	8.3092	8.3573	8.0982	8.2123	8.4114	8.1813	8.4053	8.4978	8.5153	8.2689	7.9831	7.9906	8.1974	8.1088	8.43	8.1403	8.3107	8.3261
"31552_at"	6.7825	6.4032	6.5733	6.4873	6.4193	6.8717	6.4045	6.5541	6.7969	6.4754	6.5943	6.6171	6.3859	6.386	6.2883	6.3095	6.2976	6.1745	6.2458
"31553_at"	7.5882	7.4233	7.5557	7.4465	7.4512	8.3054	7.1773	7.6739	7.399	7.3915	7.648	7.267	7.3863	7.4824	7.284	7.3556	7.5763	7.6434	7.3378
"31554_at"	9.9057	9.9405	9.9752	9.4892	9.4287	9.7569	9.5309	10.088	10.019	10.048	9.543	9.5385	9.3382	9.4401	9.0755	9.292	9.4723	9.4636	9.3637
"31555_at"	9.6034	9.6292	9.4875	9.2483	9.2981	9.4039	9.217	9.7492	9.6352	9.4735	9.5049	9.279	9.2056	9.2735	9.2979	9.2305	9.4669	9.3278	9.4997
"31556_at"	8.8715	8.8661	8.8749	7.6164	7.7191	8.0795	7.7656	9.1496	9.0155	8.7824	7.8469	7.8559	7.6681	7.8036	8.0046	8.1183	8.1039	7.8324	7.91
"31557_at"	14.182	14.215	14.169	14.372	14.369	14.394	14.397	14.209	14.207	14.191	14.381	14.375	14.413	14.342	14.341	14.385	14.378	14.329	14.344
"31558_at"	6.7508	6.7624	6.2761	6.1438	5.9034	6.7712	6.1237	6.5464	6.4915	6.3279	6.1009	6.1661	6.2079	6.1733	6.0581	6.3619	6.5534	6.6692	6.3535
"31559_at"	10.453	10.326	10.262	9.7651	9.7978	9.9591	9.8134	10.331	10.434	10.526	10.025	9.7971	9.7529	9.8354	9.8163	9.8428	9.77	9.7163	9.7399
"31560_at"	7.7364	8.0166	8.228	7.7924	7.9195	8.129	7.5999	7.8553	7.9287	7.9354	8.0505	7.8858	7.6533	7.8398	8.1056	7.5312	7.9551	8.2164	7.9399
"31561_at"	6.4612	6.6252	6.8659	6.7865	6.7362	6.8517	6.4759	6.8325	6.7432	6.6976	6.4789	6.7076	6.689	6.56	7.2819	7.1058	6.8236	7.1088	6.9996
"31562_at"	8.4294	8.5007	8.2784	8.1982	8.1228	8.5187	8.109	8.481	8.6482	8.6369	8.2975	8.2387	8.1897	8.0386	8.0594	8.2048	8.3777	7.8135	8.1392
"31563_at"	6.7236	6.5135	6.3927	6.4795	6.3161	6.6989	6.3883	6.4113	7.1639	6.4281	6.6355	6.2186	6.4086	6.2202	6.3495	6.0868	6.4097	6.0563	6.5144
"31564_at"	9.1058	9.08	9.0628	8.3532	8.4978	8.8016	8.491	9.1907	9.2257	9.0894	8.6749	8.5979	8.3259	8.5385	8.2636	8.5608	8.6337	8.2927	8.5461
"31565_at"	8.4637	8.353	8.1899	8.0814	7.9768	8.4868	8.0009	8.3128	8.6731	8.2758	8.2015	8.2245	8.0593	8.0488	7.9893	8.1038	8.0763	7.9698	8.1975
"31566_at"	8.6329	8.6119	8.7044	7.8713	8.03	7.6086	7.8965	8.7678	8.8459	8.6655	7.9493	7.715	7.9495	7.8052	7.7716	7.6747	7.716	7.5981	7.7934
"31567_at"	8.7734	8.7648	8.9159	7.772	7.9632	8.0755	7.8665	8.9504	8.7592	9.0476	8.1704	7.8231	7.8994	7.6766	8.0036	7.9557	8.1461	7.8576	7.846
"31568_at"	14.099	14.13	14.122	14.221	14.193	14.19	14.239	14.056	14.081	14.176	14.167	14.194	14.216	14.23	14.242	14.224	14.232	14.228	14.235
"31569_at"	10.104	10.217	10.606	9.6055	9.6521	10.048	9.9206	10.367	10.129	10.055	9.9018	9.7406	9.6611	9.7119	9.8312	9.8083	9.8727	9.881	9.9981
"31570_at"	6.6518	6.5679	6.222	6.0969	6.0918	6.2892	6.3345	6.5463	6.5784	6.4224	6.167	6.0625	6.0027	6.375	6.4702	6.7045	6.1591	6.0916	6.3778
"31571_at"	5.6602	5.6822	5.552	6.2985	5.991	6.2421	6.1512	5.6296	5.5163	5.5884	5.6048	5.9936	5.7442	6.0324	6.1578	5.8556	5.4246	6.2731	6.0016
"31572_at"	9.1571	9.0893	9.1561	8.7433	8.9072	9.0555	8.722	9.1732	9.1671	9.0919	8.9748	8.9449	8.8118	8.6546	9.0249	8.7886	8.9802	9.0485	8.8549
"31573_at"	13.873	13.905	13.866	14.032	13.964	13.985	14.122	13.44	13.552	13.882	13.787	13.969	13.982	14.097	14.081	14.016	14.048	14.077	14.053
"31574_i_at"	8.4135	8.5829	8.3361	9.3555	9.4542	9.387	9.3452	8.6249	8.4673	8.7971	10.029	9.3237	9.6205	9.2074	9.6211	9.3465	9.566	9.3881	9.6447
"31575_f_at"	10.983	11.148	10.988	11.442	11.549	11.477	11.451	11.137	11.115	11.225	11.808	11.255	11.811	11.865	11.658	11.599	11.579	11.574	11.403
"31576_at"	8.2759	7.9374	8.067	7.0219	7.2484	7.628	7.2248	8.3697	8.2168	8.136	7.2125	7.3228	7.157	7.2424	7.292	7.3852	7.8184	7.4037	7.4982
"31577_at"	6.5865	6.5644	6.6378	6.6824	6.2291	6.6434	6.5957	6.7076	6.7734	6.8353	6.6582	6.3452	6.4749	7.3553	7.338	6.8927	6.9564	6.6953	6.7221
"31578_at"	6.6548	6.8806	6.5782	6.2066	6.0009	6.4256	6.2409	6.8398	6.6168	6.6745	5.9274	6.2942	6.2489	6.6622	6.724	6.4401	6.34	6.2895	6.3223
"31579_at"	10.151	9.9229	10.081	9.0903	8.9988	9.4919	8.7667	10.203	9.9745	9.8097	9.1239	8.8663	8.8836	9.2593	9.4647	9.3001	9.4158	9.5543	9.1793
"31580_at"	7.1982	7.2078	7.2105	6.6256	6.4791	6.3088	6.3766	7.564	7.3757	7.1673	6.4196	6.8361	6.5417	7.0818	6.5917	7.4776	6.6587	7.2178	6.9147
"31581_at"	5.9814	5.8834	5.8749	5.7769	5.8632	5.8128	5.7837	5.9969	6.0615	6.0881	6.0652	6.1262	5.717	5.743	5.6933	6.0669	6.013	6.7121	5.9168
"31582_at"	7.8342	7.5736	7.4509	7.1036	7.1645	7.4407	7.2447	7.6781	7.4351	7.4452	7.2332	7.2369	7.3014	7.1514	7.4723	7.4695	7.3478	7.3763	7.1795
"31583_at"	14.092	14.14	14.094	14.235	14.223	14.246	14.292	13.892	14.082	14.116	14.168	14.227	14.237	14.262	14.268	14.235	14.24	14.279	14.256
"31584_at"	13.829	13.86	13.801	13.969	13.934	13.935	13.978	13.744	13.745	13.729	13.876	13.928	13.906	13.918	13.929	13.896	13.862	13.908	13.85
"31585_at"	8.3857	8.1761	8.0649	7.6905	7.7823	8.1648	7.5145	8.1479	8.3772	8.1054	7.7465	7.6381	7.9072	8.1629	8.2003	8.0875	7.9026	7.9086	8.1098
"31586_f_at"	7.8142	8.0704	7.7873	8.2244	7.8373	8.2768	8.1131	7.8838	8.1862	7.9352	8.1541	7.8705	8.094	8.1463	7.7481	8.1972	7.9879	8.4114	7.4588
"31587_at"	9.5639	9.3983	9.5551	8.176	8.5334	8.5269	8.3133	9.68	9.7368	9.5167	8.4851	8.4891	8.3314	8.5771	8.7122	8.8459	8.8233	8.5711	8.6597
"31588_at"	6.3981	6.308	6.5775	5.7259	6.1303	5.9136	5.87	6.6384	6.5419	6.5356	5.9781	5.8433	5.8503	5.7096	6.089	5.9417	5.9915	5.8612	5.7892
"31589_at"	7.272	7.1864	7.3412	7.5337	7.597	7.6283	7.4847	7.2704	7.68	7.5491	7.931	7.8536	7.3636	7.3849	7.3428	7.5395	7.5982	7.5252	7.5508
"31590_g_at"	11.306	11.431	11.706	10.124	10.503	10.446	10.338	11.302	11.396	11.489	10.562	10.674	10.492	10.281	10.297	10.316	10.528	10.639	10.626
"31591_s_at"	6.9655	7.1899	6.8296	6.8199	6.4896	6.8034	6.6327	6.9587	6.8694	6.7175	6.602	6.577	6.6826	6.7958	6.8438	6.475	6.2391	6.8016	6.9906
"31592_at"	9.4195	9.0485	9.1085	8.856	9.1646	9.065	9.127	9.2682	9.1981	9.1872	9.0468	9.1575	9.1325	9.2001	9.1765	9.0456	8.9237	9.1931	8.92
"31593_at"	9.8643	9.9173	10.008	10.351	10.106	10.33	10.173	10.068	10.209	10.246	10.297	10.375	10.355	10.312	10.486	10.301	10.27	10.253	10.469
"31594_at"	11.274	11.119	11.166	10.81	10.82	11.054	10.784	11.677	11.588	11.321	10.875	10.755	10.929	10.84	10.507	10.689	10.904	10.505	10.495
"31595_at"	8.5108	8.4586	8.3717	8.2458	8.1048	8.4177	8.0854	8.6132	8.5827	8.5637	8.6143	8.1443	8.2484	7.8783	8.134	8.0512	7.9038	7.7973	8.1079
"31596_f_at"	12.941	12.885	12.999	12.145	12.034	12.336	12.213	12.884	12.878	12.784	12.222	12.174	11.985	11.672	11.784	11.81	11.759	11.746	11.792
"31597_r_at"	12.886	12.658	12.758	12.804	12.7	12.889	12.844	12.796	12.722	12.826	12.757	12.922	12.796	12.201	12.404	12.604	12.701	12.41	12.507
"31598_s_at"	8.841	8.6123	8.6581	8.8049	8.7747	9.2324	9.1183	8.8166	8.8063	8.9348	9.3537	8.9991	8.9723	9.0712	8.7763	9.4337	9.4288	9.3503	9.2024
"31599_f_at"	6.8918	7.1993	7.2566	6.9957	6.8802	6.7715	6.8723	7.2587	7.1385	7.1794	6.8839	6.7916	6.8095	7.2621	6.9758	6.9829	7.0092	7.1496	7.2769
"315_at"	9.5072	9.4669	9.5	9.3991	8.8873	8.9764	9.1773	9.3892	9.37	9.2897	8.931	9.3517	8.9389	9.154	8.9394	9.0851	8.9888	9.6799	8.9283
"31600_s_at"	9.5823	9.8492	9.5613	9.8165	10.03	9.5713	9.9193	9.7254	9.5121	10.034	9.9432	10.178	9.9194	10.264	10.414	10.183	10.094	10.631	10.652
"31601_s_at"	8.0537	8.1394	8.0433	7.8972	8.1154	8.241	8.0479	8.2447	8.202	8.202	8.1783	8.2235	7.875	7.9037	8.0335	7.9208	7.763	7.8085	7.9407
"31602_at"	9.7392	9.7997	10.075	9.7185	9.6579	9.6652	9.4178	10.045	9.8383	9.9279	9.6729	9.5226	9.4921	9.192	9.6716	9.9254	9.7899	9.6835	9.7862
"31603_at"	7.844	7.6851	7.5276	7.4231	7.14	7.9563	7.0565	7.9997	7.8264	7.8374	7.4462	7.21	7.3078	7.1001	7.3304	7.0909	6.7828	7.6123	6.8023
"31604_at"	9.423	9.4638	9.4117	9.2702	9.223	9.9719	9.2775	9.5636	9.4889	9.3288	9.5887	9.3059	9.4365	8.8296	8.7712	9.0814	9.1733	8.7569	9.1956
"31605_at"	11.191	11.165	11.21	10.939	11.152	10.978	11.144	11.065	10.965	11.257	11.21	11.136	11.02	11.143	11.454	10.853	10.636	11.485	11.438
"31606_at"	6.0888	6.0252	6.3773	6.4792	5.8576	6.4725	6.6785	6.2086	6.1873	6.2064	6.6448	6.2918	6.206	6.4044	5.8587	6.2612	6.4771	6.3291	6.2917
"31607_at"	7.7162	7.862	7.9118	8.0998	7.9277	8.143	8.1379	8.0733	8.184	7.9747	8.6618	8.0151	8.4516	7.8621	7.6275	7.9382	7.7753	8.1338	8.326
"31608_g_at"	10.018	10.378	10.077	11.385	11.246	11.153	11.446	9.9665	10.702	10.898	11.908	11.413	11.753	11.301	11.341	12.139	11.637	11.212	11.295
"31609_s_at"	12.397	12.096	12.318	12.508	11.811	12.318	13.055	11.623	11.543	12.225	11.971	11.963	11.699	13.114	13.137	11.835	11.999	13.277	13.157
"31610_at"	8.7982	9.1721	8.9908	8.8997	9.0067	9.1566	9.0221	9.0843	9.1319	9.0467	9.0806	9.0038	8.9304	8.9502	8.8655	8.707	8.7487	8.8945	8.8683
"31611_s_at"	5.7059	5.7512	5.6622	5.8246	5.5197	5.6259	5.6953	5.8171	5.7098	5.7042	5.726	5.8696	5.9847	5.6197	5.8677	5.7576	6.038	5.5657	5.9783
"31612_at"	7.3474	7.4701	7.3165	6.9979	7.2963	7.6202	7.4984	7.4036	7.524	7.3112	7.5346	7.1029	7.3103	7.0002	6.9113	7.1105	7.7064	7.3229	7.5927
"31613_at"	7.0904	7.135	7.373	7.033	6.6912	7.1759	6.8165	7.2602	7.3352	7.1951	6.8698	6.775	7.0032	7.2656	7.2933	7.2986	7.2126	7.2414	7.3476
"31614_at"	7.6035	7.3438	7.3501	7.29	7.1871	7.3597	7.1072	7.2956	7.4471	7.3395	7.3052	7.2996	7.0641	7.0652	7.0592	7.2644	7.182	7.4478	7.4461
"31615_i_at"	7.3808	7.5692	7.5	6.9164	6.8537	6.8572	6.5321	7.6488	7.7483	7.7037	7.1058	6.9419	6.6317	6.5165	7.5657	7.1796	6.9458	7.4453	7.0687
"31616_r_at"	5.8581	6.2923	6.0165	5.7351	6.0361	5.7653	5.9597	5.92	6.1216	5.9036	6.0616	5.8305	5.7638	6.2552	6.005	6.2237	5.9009	5.856	6.1461
"31617_at"	8.0527	7.706	8.0029	7.2166	7.2374	7.3209	6.869	8.2367	7.8054	7.5784	7.6433	7.2691	7.2735	7.0303	7.2306	7.685	7.5994	7.2324	7.5722
"31618_at"	7.7686	7.8705	7.9146	5.8138	6.7917	6.5517	6.1573	8.1099	7.9373	7.7621	6.3824	6.2931	6.5618	6.9069	7.3493	7.1263	6.2899	6.8703	6.781
"31619_at"	5.3338	5.1501	5.2537	5.3403	5.3536	5.1316	5.1446	5.3591	5.2864	5.4587	4.9912	5.2567	5.2301	5.8816	5.01	5.3213	5.5563	5.5582	5.973
"31620_at"	9.0945	9.0192	9.1585	8.476	8.533	9.0692	8.5423	9.3021	9.1279	9.0063	8.6846	8.6075	8.5401	8.5928	8.4452	8.7531	8.7219	8.7369	8.6
"31621_s_at"	10.747	10.643	11.142	10.625	11.172	10.496	10.373	11.874	12.646	10.899	12.664	10.885	11.465	9.825	9.9282	9.3102	9.7585	9.9229	10.125
"31622_f_at"	12.834	13.079	13.262	13.058	13.338	13.066	13.247	13.175	13.27	13.671	13.498	12.934	13.283	13.336	13.492	13.932	14.003	13.029	13.236
"31623_f_at"	12.705	12.931	13.154	12.834	13.157	12.636	12.886	13.041	13.24	13.852	13.63	12.514	13.078	13.473	13.295	14.012	13.945	13.005	13.151
"31624_at"	8.9662	9.1058	9.3149	9.3192	9.167	9.2811	9.065	9.2178	9.2885	9.1436	9.2579	8.9502	9.1687	9.1689	9.0853	9.2545	9.3111	9.7272	9.3776
"31625_at"	6.1685	6.069	5.8774	6.1472	5.9641	6.532	6.1449	6.1962	6.0681	6.0404	6.5185	6.1645	6.1889	6.0993	6.1997	6.0739	6.1021	6.3411	6.3601
"31626_i_at"	10.401	10.447	10.434	9.4487	9.4503	9.5494	9.2887	10.639	10.581	10.527	9.6499	9.4296	9.3784	9.6966	9.7912	9.7546	9.9523	9.859	9.7913
"31627_f_at"	10.457	10.118	10.403	9.6496	9.7195	9.9211	9.6331	10.52	10.36	10.307	9.8885	9.6936	9.7271	9.7681	9.8336	10.043	10.131	9.9356	9.8565
"31628_at"	5.8866	5.5667	5.4977	5.0905	5.3883	5.5617	5.4039	5.5569	5.716	5.5717	5.417	5.7353	5.5039	5.5231	5.7812	6.0185	5.7093	5.5003	5.511
"31629_at"	7.0667	7.1005	7.0501	6.4518	6.0283	6.3833	6.542	7.0492	7.0124	7.0416	6.6133	6.7541	6.5182	6.1582	6.3418	6.6762	7.3195	7.2691	6.7349
"31630_at"	7.1488	7.4313	6.9117	7.5982	7.7107	7.7207	7.7725	7.2732	7.345	7.2909	7.8532	7.8233	7.57	7.1594	7.42	7.1882	7.1239	7.272	6.8059
"31631_f_at"	6.2385	6.1408	6.2991	6.0121	6.0247	6.3772	6.2435	6.3981	6.413	6.3647	6.5026	6.2791	6.0744	6.7064	6.3983	6.1945	6.4716	6.5506	6.5306
"31632_at"	7.3495	7.3937	7.3622	7.1257	6.9381	7.2413	7.0103	7.2797	7.4579	7.5139	7.1092	6.7586	6.7602	7.1942	7.2159	7.0002	7.1939	7.4396	7.2652
"31633_g_at"	9.3997	9.0831	9.0977	9.6291	9.2919	9.5217	9.6352	9.0654	8.871	9.319	9.9069	9.5264	9.6689	9.6643	9.7202	10.119	9.7191	9.6147	9.8043
"31634_at"	10.604	10.207	10.488	9.3186	9.3449	9.4884	8.8801	10.604	10.442	10.085	9.5756	9.1935	9.1491	9.4047	9.3437	9.8416	9.9833	9.4951	9.6853
"31635_g_at"	8.7567	9.0022	8.7667	8.8954	8.8985	9.2032	8.8005	9.0197	8.9412	8.9722	9.0655	8.9654	8.9189	8.8358	8.9813	9.2536	8.9598	8.9709	9.0985
"31636_s_at"	10.979	11.123	10.987	10.749	10.717	10.579	10.579	11.187	11.287	11.171	10.764	10.711	10.456	10.355	10.666	10.384	10.613	10.429	10.55
"31637_s_at"	12.57	12.461	12.736	11.529	11.66	11.693	11.653	12.71	12.665	12.368	11.689	11.684	11.372	11.403	11.529	11.406	11.609	11.53	11.367
"31638_at"	11.778	11.811	11.794	11.985	11.759	11.941	11.787	11.589	11.511	11.925	11.871	11.896	12.014	11.35	11.625	11.842	11.919	11.684	11.926
"31639_f_at"	8.5101	8.408	8.5556	8.4695	8.3988	8.8106	8.32	8.3637	8.4389	8.4783	8.3748	8.4256	8.3788	8.2142	8.1328	8.6544	8.3549	8.1843	8.3057
"31640_r_at"	11.119	11.021	11.144	11.269	11.188	11.303	11.094	11.21	11.174	11.15	11.312	11.162	11.164	10.781	10.737	10.919	11.017	10.902	10.99
"31641_s_at"	9.6361	9.5904	9.6481	9.6346	9.5901	9.786	9.6808	9.9884	9.9774	9.6597	10.231	9.7382	9.7301	9.4362	9.3156	9.4166	9.3897	9.5731	9.344
"31642_at"	7.0263	6.7509	6.8002	6.668	6.0002	6.4235	5.948	6.9139	6.6008	6.5417	6.2162	6.5172	6.3435	6.8614	6.2053	6.6269	6.8917	6.6595	7.2996
"31643_at"	6.635	6.7141	6.3296	6.6389	6.3986	6.3599	6.2351	6.4885	6.4233	6.4376	6.6987	6.6001	6.7086	6.9869	6.5916	6.896	7.3037	7.15	7.1346
"31644_at"	9.1102	9.1372	9.1249	8.67	8.6799	9.2571	8.702	9.468	9.2871	9.0832	9.0261	8.7722	8.8373	8.915	8.7183	8.6865	8.918	8.8762	8.82
"31645_at"	9.3206	9.2688	9.3543	9.0859	9.0562	9.2499	9.0775	9.5965	9.2098	9.3579	9.1645	9.1421	9.0966	8.7844	8.9022	9.1708	9.2505	9.1979	8.9243
"31646_at"	5.9067	6.0197	5.8566	6.1651	5.9711	5.779	6.2605	5.8341	5.7679	5.7754	5.8696	5.7651	6.1133	5.7183	5.9274	5.7434	6.1512	5.713	6.409
"31647_at"	8.4513	8.3643	8.3134	8.3285	8.3737	8.398	8.4232	8.573	8.6028	8.5056	8.5887	8.411	8.2468	8.1617	8.2049	8.3194	8.4628	8.3505	8.3766
"31648_at"	6.2983	6.4204	6.479	5.8487	6.0002	6.2408	5.782	6.5026	6.332	6.3838	6.0728	5.9795	6.006	6.1948	6.1272	6.1171	6.6694	6.391	6.4737
"31649_at"	5.8609	6.0423	5.9727	5.665	5.7143	5.9827	5.9798	6.2754	6.207	6.1168	5.9363	5.788	5.9961	5.8275	5.83	6.1015	5.9281	5.9435	6.3473
"31650_g_at"	9.2725	9.2106	9.3776	9.1439	9.0116	9.9289	9.1761	9.8312	9.5299	9.4248	9.3188	9.3195	9.0948	9.2542	9.3526	9.1182	9.3597	9.0168	9.4672
"31651_at"	5.766	5.6101	5.8123	6.0087	5.7174	5.994	5.8559	5.8518	5.8141	5.7319	5.7675	5.834	5.6252	5.467	5.8105	6.1607	5.92	5.7752	6.0682
"31652_at"	7.6487	7.7167	7.8059	7.9619	8.1404	7.8542	7.9364	7.7465	7.8559	7.946	7.9596	7.6505	7.9024	7.8272	7.8717	7.8569	7.9696	7.8644	8.1312
"31653_at"	7.241	7.6705	7.4428	6.9646	7.2071	7.4846	7.223	7.9113	7.92	7.7338	7.2885	7.1634	7.128	7.5001	7.2521	7.4436	7.0367	7.3761	7.4395
"31654_at"	7.7118	7.9178	7.9839	6.9841	7.4007	7.2716	7.3077	8.0765	7.8829	7.904	7.5586	7.2066	7.3515	7.2797	7.7973	7.6422	7.6376	7.6326	7.7152
"31655_at"	9.9639	10.01	9.9439	10.789	10.69	10.596	10.734	10.02	9.9299	10.153	10.853	10.773	10.912	10.676	10.821	10.67	10.771	10.805	10.919
"31656_at"	5.3232	5.1207	5.0439	5.3732	5.1964	5.3397	5.2048	5.2666	5.242	5.2836	5.4606	5.263	5.3539	5.1329	5.692	6.3484	5.7438	5.778	5.9526
"31657_at"	5.5597	5.7252	5.6457	5.8959	5.8996	5.8128	5.8341	5.5917	5.7126	5.6966	5.915	5.9938	5.7374	6.2413	5.8548	5.6812	5.7215	6.0101	6.1614
"31658_at"	8.5945	8.6503	8.8838	8.4701	8.5668	8.9241	8.4969	8.6783	8.6737	8.7344	8.566	8.5181	8.4068	8.5707	8.6025	8.7678	8.9737	8.6545	8.8171
"31659_at"	8.3296	8.5582	8.3163	8.1108	7.6675	7.995	7.7705	8.5527	8.548	8.5174	8.2558	7.945	7.919	7.9546	7.667	8.0702	8.1434	7.9299	7.7576
"31660_at"	9.979	9.8255	9.8396	9.4418	9.3897	9.8042	9.2557	9.7448	9.8985	9.8658	9.5652	9.2559	9.1826	9.4478	9.692	9.7753	9.7088	9.5068	9.3418
"31661_at"	10.104	9.9262	10.346	9.3121	9.4981	9.6519	9.4811	10.157	10.317	10.03	9.8102	9.47	9.4803	9.3979	9.4421	9.4499	9.4058	9.3372	9.3536
"31662_at"	9.5596	9.599	9.6639	9.3817	9.4897	9.573	9.5255	9.6832	9.8889	9.5848	9.6408	9.5823	9.4309	9.4478	9.5728	9.4489	9.5356	9.5654	9.5688
"31663_at"	9.1258	9.4611	9.0786	9.1219	9.1685	9.37	9.0487	9.4221	9.3522	9.3113	9.2947	9.1768	9.1015	9.1156	9.1866	8.8967	8.7835	9.0629	8.7735
"31664_at"	8.3391	7.9242	8.2678	8.2349	7.9903	8.6288	8.005	8.3603	8.2524	8.0942	8.3987	8.0369	8.0563	8.0472	8.3694	8.2567	8.4412	8.4513	8.1048
"31665_s_at"	7.5773	7.7402	8.1089	6.567	6.6162	6.2589	6.6916	6.9288	7.6374	8.1976	6.5597	6.2664	6.3726	7.1622	7.1841	6.7213	6.6104	7.5445	6.8311
"31666_f_at"	5.814	5.7562	5.7575	5.6506	5.2411	5.8077	5.3452	5.8835	6.0686	5.6323	5.6095	5.7491	5.5985	5.7562	6.1236	5.5295	5.7562	5.6701	6.0426
"31667_r_at"	10.542	10.328	10.432	10.007	9.9535	10.405	9.9969	10.876	10.791	10.459	10.233	10.089	10.054	10.113	10.077	9.9876	10.107	10.079	10.033
"31668_f_at"	11.44	11.225	11.571	10.315	10.366	10.347	10.302	11.696	11.53	11.171	10.146	10.28	10.192	10.365	10.577	10.765	10.909	10.549	10.534
"31669_s_at"	9.6197	9.5611	9.7142	9.3491	9.5477	9.6656	9.1982	9.8197	9.7303	9.6611	9.6445	9.5521	9.5165	9.2893	9.3632	9.3939	9.5602	9.2903	9.3799
"31670_s_at"	8.5953	8.7844	8.6985	10.178	10.181	9.7335	10.239	8.5248	8.7021	8.9318	9.8494	10.22	10.242	10.047	10.05	9.9874	9.8739	9.4383	9.6126
"31671_at"	11.003	11.064	10.967	12.118	11.898	12.17	12.021	11.016	10.637	10.883	11.879	12.081	11.83	12.196	12.296	11.907	11.679	12.169	12.24
"31672_g_at"	9.3886	10.075	9.7519	11.083	10.819	10.682	11.16	9.1193	8.8414	9.5379	10.733	10.852	10.659	11.385	11.376	10.514	10.412	11.185	11.019
"31673_s_at"	10.417	10.772	10.541	10.884	10.968	10.705	10.681	10.5	10.712	10.804	10.933	10.806	10.885	10.696	10.642	11.013	10.825	10.933	10.741
"31674_s_at"	8.1956	8.1723	8.0189	8.6945	9.0096	9.3136	8.8892	8.5406	8.4327	8.2014	8.7723	8.8671	8.8109	8.1738	8.2108	8.0701	8.3855	8.7049	8.6072
"31675_s_at"	8.7109	9.1169	8.8479	8.8581	8.8549	8.7284	8.872	9.2553	9.4403	9.0385	8.8732	9.0276	8.6884	9.2291	9.3939	9.1306	8.6555	9.2174	9.3162
"31676_at"	7.3552	7.4455	7.5721	6.443	6.2771	6.4408	6.8071	7.6113	7.3668	7.4775	6.7222	6.2914	6.7889	6.945	7.1066	6.8693	6.5053	6.8185	6.5796
"31677_at"	8.0318	8.1605	8.1501	8.0731	8.0782	8.2719	8.0768	8.1724	8.1172	8.1198	8.2025	8.1834	8.0462	7.993	8.1931	8.3451	8.0358	8.0387	8.2463
"31678_at"	6.7355	6.4203	6.5325	6.2749	5.9814	6.2961	6.3219	6.5865	6.8009	6.662	6.5509	6.3257	6.4166	6.689	6.3585	6.0537	6.15	6.3477	6.0431
"31679_at"	6.8804	7.0393	7.4677	6.6616	6.4822	6.5136	6.4362	7.0298	7.1258	7.1333	6.5291	6.5521	6.3104	6.9457	6.7253	7.1662	6.8318	7.0155	6.7384
"31680_at"	11.003	11.098	10.959	10.963	11.026	10.773	10.918	10.959	10.86	11.258	11.021	10.871	11.137	11.696	11.371	11.693	11.585	11.608	11.627
"31681_at"	10.46	10.441	10.631	9.3823	9.3943	9.5598	9.3198	10.456	10.724	10.378	9.5413	9.491	9.3208	9.2886	9.4739	9.5282	9.5233	9.2914	9.4166
"31682_s_at"	10.583	9.7256	10.655	10.724	11.003	10.121	9.8071	11.731	11.139	11.471	10.943	9.5157	8.9993	10.759	11.032	12.381	11.795	10.525	10.795
"31683_at"	5.9988	6.014	6.0517	5.7028	5.8299	5.8673	5.793	6.1129	6.115	6.0933	5.7434	5.6806	5.9266	5.8728	6.5548	6.1615	6.2627	5.972	6.1334
"31684_at"	12.297	12.21	12.208	12.281	12.33	12.114	12.534	12.135	12.192	12.309	12.445	12.317	12.468	12.499	12.526	12.572	12.304	11.94	12.086
"31685_at"	11.99	11.769	12.03	10.879	10.765	11.111	10.807	12.128	11.944	11.864	11.047	10.93	10.835	10.94	11.026	11.269	11.2	11.009	11.139
"31686_at"	7.0113	7.0118	7.1409	6.95	6.6992	6.9078	7.1643	6.9678	7.1683	7.1323	7.0211	6.8191	6.7692	6.8534	6.9968	6.7409	6.9224	7.1124	7.1268
"31687_f_at"	11.042	11.044	11.309	10.68	10.655	10.757	10.846	11.156	11.361	11.252	10.774	10.755	10.7	10.537	10.463	10.479	10.472	10.591	10.48
"31688_at"	8.9764	8.9776	8.9385	8.6296	8.5904	8.6179	8.5431	9.351	8.9881	8.9601	8.4495	8.6519	8.312	8.3246	8.3845	8.4197	8.6121	8.6977	8.741
"31689_at"	7.3243	7.3263	7.7137	7.0591	7.0261	7.1379	7.1101	7.3414	7.7113	7.8462	7.1879	6.6547	7.1025	7.6509	7.109	7.4092	7.39	7.0149	7.1905
"31690_at"	11.336	11.297	10.966	12.682	11.963	11.657	12.443	10.715	10.926	11.083	11.04	13.13	12.087	11.36	11.432	11.082	10.858	11.232	11.394
"31691_g_at"	10.836	10.724	10.494	12.68	12.032	11.722	12.437	9.9537	10.224	10.469	10.529	13.002	11.952	10.802	11.241	10.685	10.269	10.675	10.933
"31692_at"	8.9704	9.9763	9.9066	10.747	10.306	10.795	10.927	9.5261	9.6333	9.5208	9.786	10.363	10.955	10.295	10.439	9.8995	9.6152	10.016	10.126
"31693_f_at"	12.092	12.103	12.413	11.335	11.473	11.917	11.397	12.221	12.043	12.227	11.643	11.502	11.541	11.305	11.618	11.716	11.919	11.537	11.434
"31694_at"	10.056	9.9052	10.07	9.2399	8.9923	9.6003	9.0335	10.179	9.8872	10.035	9.2436	9.1449	9.0451	9.2852	9.4623	9.5106	9.4018	9.5257	9.4209
"31695_g_at"	7.5879	7.4536	7.4046	7.7533	7.5026	7.6701	7.5271	7.5886	7.6017	7.5648	7.7558	7.5918	7.6613	7.5943	7.5633	7.864	7.4371	7.5013	7.6587
"31696_at"	7.3004	6.9235	6.7692	7.5986	7.381	7.7682	7.5074	7.2497	7.0951	6.8468	7.5844	7.4226	7.4418	7.0103	6.8889	6.6513	6.8973	6.8312	7.0453
"31697_s_at"	14.145	14.206	14.161	14.292	14.317	14.349	14.317	14.144	14.053	14.079	14.146	14.325	14.298	14.269	14.28	14.267	14.239	14.259	14.24
"31698_at"	9.6692	10.096	9.8872	10.708	10.153	10.257	10.227	10.105	10.138	9.88	10.997	10.639	10.436	10.076	10.099	9.7416	10.151	10.319	10.352
"31699_at"	9.2517	9.3648	9.4182	8.8494	9.0707	9.1135	8.9349	8.9667	9.2211	9.5453	8.9765	8.8993	9.0214	8.8022	8.8512	8.8225	8.8725	8.864	8.8216
"316_g_at"	7.7608	7.8864	7.9245	7.794	7.7635	7.6411	7.7857	7.6817	7.8153	7.9707	7.7069	7.8068	7.695	7.7669	7.944	7.4735	7.5456	7.8164	7.6081
"31700_at"	11.611	11.428	11.626	11.126	10.999	11.189	11.112	11.743	11.651	11.534	11.217	11.073	11.091	10.743	10.806	10.745	10.924	10.785	10.927
"31701_r_at"	9.218	9.4305	9.26	9.7888	9.7589	9.7233	9.7029	9.4388	9.7397	9.4506	9.842	9.7063	9.7042	9.2	9.4899	9.6322	9.5096	9.6008	9.5001
"31702_at"	6.8862	6.757	6.7597	6.3869	6.5458	6.9314	6.623	6.8757	6.9887	7.0069	7.1321	6.6306	6.3506	6.5645	6.8027	6.8556	6.4741	6.6097	6.6491
"31703_at"	7.4131	8.235	9.2175	7.578	7.9844	8.7232	10.52	7.3081	7.2813	7.3316	7.5371	8.6554	9.3742	9.1845	9.5485	7.4116	7.2417	9.5846	9.6845
"31704_at"	10.66	10.652	10.607	10.459	10.315	10.678	10.476	10.715	10.658	10.678	10.521	10.298	10.548	10.194	10.239	10.225	10.076	10.065	10.027
"31705_at"	9.8446	9.8291	9.9297	9.5639	9.4799	9.7892	9.5487	9.9585	10.32	9.8652	9.5984	9.6158	9.4631	9.419	9.4698	9.6201	9.5216	9.184	9.3949
"31706_at"	6.1827	6.4824	6.3854	6.2611	6.106	6.2722	6.0998	6.6194	6.3837	6.3662	6.1854	5.9832	5.9401	5.9079	6.2553	6.6142	6.4703	6.505	6.7929
"31707_at"	6.4962	6.7206	6.6565	6.6869	6.4321	6.5965	6.4184	6.8139	6.7208	6.5583	6.6478	6.5599	6.7716	6.7145	6.9091	6.7082	6.8371	6.6253	6.6389
"31708_at"	14.095	14.123	14.072	14.196	14.17	14.183	14.207	13.97	14.01	14.071	14.112	14.185	14.168	14.206	14.213	14.173	14.183	14.199	14.186
"31709_at"	11.004	10.85	10.962	9.8475	9.9596	10.156	9.8166	11.034	11.05	10.72	10.027	9.9917	9.941	9.7542	9.8758	9.7648	9.7996	9.7593	9.7507
"31710_at"	7.9557	8.0692	8.0826	7.5287	7.7435	7.8855	7.6048	8.2148	8.1095	8.0929	7.9089	7.6193	7.5304	7.152	7.7033	7.6158	7.8066	7.429	7.5379
"31711_at"	9.7608	9.8163	9.7038	9.531	9.5179	9.8772	9.6538	10.185	9.8741	9.8645	9.8226	9.7064	9.5693	9.104	9.5248	9.4756	9.4774	9.4172	9.5022
"31712_at"	8.9274	8.7997	9.0503	8.5482	8.6085	8.9242	8.6047	9.1543	8.9152	8.8286	8.7712	8.4302	8.6673	8.6414	8.2355	8.125	8.3958	8.4817	8.497
"31713_s_at"	8.5149	8.5707	8.4475	8.5581	8.3995	8.8417	8.4168	8.775	8.637	8.795	8.8418	8.6207	8.5643	8.1554	8.2991	8.1981	8.2546	8.1236	8.4276
"31714_at"	5.2506	5.4156	5.6163	5.7497	5.4441	5.4762	5.5275	5.4749	5.4046	5.7132	5.6938	5.3384	5.5067	5.3317	6.0495	5.5621	5.5102	5.8734	5.4791
"31715_at"	10.819	10.726	10.93	10.096	10.287	10.568	10.126	10.837	10.64	10.628	10.212	10.153	10.124	10.186	10.105	10.217	10.244	10.1	10.186
"31716_at"	10.352	10.281	10.485	9.8121	9.6053	10.25	9.5692	10.519	10.418	10.459	9.9386	9.8131	9.6977	9.6079	9.6003	9.4885	9.7809	9.6	9.6262
"31717_at"	7.9333	8.0555	7.9729	8.6127	8.4106	8.4252	8.2599	8.1383	8.2443	8.2012	8.2813	8.1247	8.2992	7.9333	8.2301	8.329	8.0169	8.4145	8.0527
"31718_at"	5.4805	5.4324	5.458	5.3764	5.2634	5.2117	5.1636	5.5773	5.4707	5.6704	5.3726	5.3622	5.3924	6.4293	5.5364	5.4899	5.4402	5.6821	6.1478
"31719_at"	14.1	14.136	14.077	14.171	14.199	14.192	14.196	14.16	14.109	14.106	14.229	14.191	14.188	14.207	14.178	14.188	14.151	14.156	14.136
"31720_s_at"	14.181	14.21	14.163	14.276	14.29	14.264	14.273	14.207	14.207	14.185	14.33	14.267	14.274	14.303	14.282	14.287	14.276	14.262	14.263
"31721_at"	6.1136	5.7495	5.8542	5.9473	5.866	6.0081	5.875	6.0822	6.0176	6.2898	5.9207	5.7605	5.7364	5.74	5.7876	5.4874	6.9424	5.9962	6.6091
"31722_at"	14.094	14.133	14.081	14.236	14.216	14.214	14.247	13.968	14.104	14.129	14.089	14.215	14.202	14.228	14.227	14.226	14.213	14.23	14.239
"31723_at"	5.7683	5.6232	5.7889	6.0326	5.6944	6.322	5.6686	6.0516	5.9702	5.8251	5.8022	5.781	5.8005	5.8297	6.2085	5.9012	5.8751	5.4151	5.7287
"31724_at"	10.002	9.9846	10.078	9.8465	9.6658	9.8737	9.7112	10.281	10.094	10.247	9.8961	9.7974	9.5632	9.4132	9.3442	9.1447	9.6256	9.5973	9.4728
"31725_s_at"	7.865	8.0991	8.0746	8.0896	7.8925	8.2725	7.9985	8.1008	8.0395	8.212	8.1929	7.8445	7.8843	7.9931	7.4393	7.4675	7.6493	7.3182	7.5901
"31726_at"	6.9222	6.9392	6.9145	6.3806	6.3924	6.5627	6.5672	6.7426	6.6816	6.9164	6.4492	6.5185	6.4386	6.5506	6.4905	6.5211	6.934	6.9623	6.3506
"31727_at"	9.4657	9.6372	9.5625	9.3462	9.3155	9.1641	9.1273	9.5581	9.6136	9.7568	9.2264	9.0743	9.203	9.2757	9.0526	9.0697	9.3343	9.3756	9.11
"31728_at"	9.8251	9.8613	9.5277	8.7916	8.8975	9.1087	8.9128	9.8471	9.7967	9.7031	8.9831	9.0701	8.8825	8.8226	8.7063	8.8406	9.1533	8.9817	8.909
"31729_at"	6.0875	5.8642	6.3879	5.6867	6.0904	6.1621	6.7089	5.9946	5.9081	6.163	6.9163	5.9184	6.243	6.0863	5.93	6.5882	6.4796	6.2474	6.8182
"31730_at"	7.9775	7.9187	7.7387	7.2467	7.7335	8.0126	7.5179	7.796	7.6208	7.8459	7.728	7.6747	7.3951	7.7769	7.6258	7.8119	7.6695	7.6378	8.0429
"31731_at"	8.9595	9.0881	8.7113	9.1669	9.0513	9.3262	8.775	9.152	9.1453	8.9536	9.5624	9.3231	9.0495	8.907	9.0003	9.1632	9.2475	9.115	9.1854
"31732_at"	5.5423	5.7349	5.7186	5.3944	5.4332	5.7482	5.4673	5.9764	5.851	5.7655	5.6286	5.75	5.8731	5.769	6.1193	5.7642	5.3703	5.9257	5.9763
"31733_at"	8.9925	9.0025	8.9165	8.9603	8.8801	9.1341	8.7753	9.0932	8.9841	8.8972	8.7445	8.8649	8.8882	8.6963	8.9827	8.9596	9.3642	8.957	9.1409
"31734_at"	9.7083	9.7752	9.8786	8.9618	8.9837	8.962	8.7619	9.8995	9.7222	9.7398	9.1877	8.9782	9.0052	9.0593	9.038	9.0538	9.2001	8.901	9.0873
"31735_at"	6.4645	6.2865	6.2585	6.4182	6.398	6.2814	6.4093	6.3371	6.1957	6.5448	6.4547	6.4019	6.3591	6.0798	6.3289	6.4321	6.6725	6.5486	6.4478
"31736_at"	8.7226	9.1248	9.0279	7.9789	7.8302	8.099	8.3984	9.1095	8.9909	8.9152	7.9167	8.2652	7.9649	8.8343	8.8261	8.5006	8.4612	8.8283	8.8557
"31737_at"	7.5276	7.4557	7.3877	7.6401	7.2714	7.5014	7.4437	7.7431	7.5725	7.4699	7.7554	7.3468	7.6307	7.8094	7.7361	7.1431	7.3604	6.992	7.0581
"31738_at"	10.077	9.8338	10.046	9.6101	9.6193	9.6922	9.5362	10.242	10.17	10.026	9.6255	9.5132	9.4744	9.2562	9.3455	9.454	9.4945	9.3738	9.5197
"31739_at"	9.5526	9.7624	9.7772	8.8905	8.801	9.138	9.034	9.7187	9.691	9.5636	8.916	9.0216	8.9183	8.948	8.8674	8.8611	8.9839	8.6617	8.6954
"31740_s_at"	11.831	11.847	11.88	11.296	11.298	11.405	11.179	12.117	12.119	11.916	11.383	11.398	11.277	11.041	11.21	11.355	11.056	11.04	10.986
"31741_at"	7.065	6.8026	7.1565	6.7773	6.9667	6.751	6.6255	6.7589	7.0784	7.2654	6.859	6.8123	6.6637	6.602	6.8958	6.9158	7.0076	6.8068	6.6181
"31742_at"	8.8023	8.7744	8.9115	8.7053	8.6807	9.2138	8.7209	8.9118	9.0561	9.0972	8.9263	8.8409	8.7683	8.5411	8.4746	8.8219	8.465	8.7228	8.814
"31743_at"	6.3336	6.2579	6.3028	6.2571	6.2988	6.2278	6.1222	6.4478	6.3365	6.1706	6.0519	6.1622	6.1486	6.3665	6.2939	6.6199	6.2908	6.468	6.3123
"31744_at"	6.602	6.4302	6.4409	6.0756	6.0212	6.2572	5.8675	6.721	6.5755	6.5031	6.4999	6.2257	6.2648	6.3434	6.2489	6.4972	6.2773	6.3728	6.5559
"31745_at"	11.568	11.343	11.542	10.775	10.842	10.994	10.797	11.72	11.681	11.481	10.985	10.737	10.754	10.683	10.495	10.642	10.835	10.722	10.538
"31746_at"	8.0635	8.2403	8.4654	8.2314	8.1545	8.2011	8.1192	8.3972	8.2931	8.2757	8.2337	8.2261	8.0537	7.8895	8.5919	8.2114	8.5851	8.1018	7.7835
"31747_g_at"	9.4354	9.3075	9.2541	9.1102	8.9006	9.2031	8.9401	9.4926	9.5772	9.395	9.072	9.272	9.1455	8.8789	9.0513	9.0811	8.7824	8.8834	8.9831
"31748_at"	8.9922	9.0366	9.1854	9.0266	8.7454	9.3151	9.0441	9.2443	9.2405	8.997	9.0556	9.0842	8.8045	8.8637	9.1752	9.2601	9.0771	9.3872	9.083
"31749_f_at"	9.5629	9.6153	9.6313	9.48	9.4309	9.4129	9.3346	9.6584	9.5487	9.5521	9.3255	9.2374	9.2655	9.1156	9.2826	9.159	9.271	9.2284	9.3378
"31750_at"	8.7307	8.3922	8.3632	8.3239	8.3049	8.79	8.2601	8.6921	8.4243	8.4417	8.6119	8.4928	8.3451	7.9011	8.2989	8.2395	8.5561	8.4161	8.6325
"31751_f_at"	7.1841	7.2285	7.3869	7.1686	7.0699	7.7095	7.4932	7.4845	7.506	7.4532	7.7127	7.6142	7.6528	6.9196	7.1952	6.6383	7.0248	6.9567	7.0806
"31752_at"	8.8325	8.7804	8.751	8.1664	7.9863	8.1559	7.937	8.8651	8.6086	8.4251	8.233	8.0305	8.0188	8.01	8.0033	7.9592	8.7381	8.7593	8.5731
"31753_at"	8.891	8.7854	8.7337	8.794	8.823	9.0399	8.8303	8.8957	9.0315	8.9681	8.8847	9.055	8.7332	8.6874	8.6672	8.5847	8.8838	8.9159	9.3024
"31754_at"	6.0688	6.0121	6.0653	5.7875	5.786	5.7211	5.7767	6.2261	6.1827	6.0678	6.2002	5.943	6.0863	5.7985	6.5932	6.2778	6.4928	6.053	5.9541
"31755_at"	7.5836	7.5606	7.476	7.4587	7.3023	8.2565	7.6052	7.8269	7.7219	7.9326	7.6113	7.6331	7.5173	7.6215	7.2447	7.4446	7.3089	7.6755	7.7862
"31756_at"	5.7915	5.7044	5.5701	5.4553	5.2515	5.2591	5.1693	5.9257	5.8395	5.8142	5.2742	5.272	5.4307	5.7067	5.5918	5.8102	5.9514	5.8399	6.084
"31757_at"	7.4509	7.4371	7.6231	7.4669	7.2686	7.702	7.334	7.5337	7.3651	7.5242	7.6125	7.2245	7.361	7.2449	7.5556	7.2516	7.365	7.6477	7.3256
"31758_at"	8.7344	8.9033	8.9106	7.8342	8.001	8.1065	7.8807	8.9041	9.0063	8.6658	8.0317	8.148	7.9765	8.038	7.8142	8.0239	8.2376	7.9362	7.9637
"31759_at"	10.305	10.231	10.371	9.6453	9.7158	9.8832	9.6512	10.577	10.634	10.367	10.051	9.7833	9.6781	9.4563	9.4569	9.4283	9.4284	9.5803	9.4657
"31760_at"	7.6653	7.8524	7.688	8.2385	7.765	8.347	8.0004	8.0668	7.9871	7.7723	8.1061	7.9692	7.8301	8.3633	7.936	8.2344	8.4273	7.8544	8.5051
"31761_at"	6.5862	6.508	6.6852	6.8584	6.6545	7.4403	6.7721	6.4711	6.6549	6.7422	6.7742	6.8696	6.5894	6.4286	6.7851	6.6568	6.6698	6.6157	6.4597
"31762_at"	7.1435	6.9849	7.2719	7.0784	6.9494	7.4042	6.7659	7.63	7.3995	7.2942	7.1469	7.1069	7.0426	7.5765	7.7266	7.9373	8.097	7.6902	7.6023
"31763_at"	7.2628	7.4686	7.2813	6.8721	7.1322	7.216	6.9242	7.6227	7.4993	7.4928	7.3102	7.2241	7.11	7.0987	7.3349	7.3738	7.2769	7.0732	7.3068
"31764_at"	5.7589	5.6321	5.5869	5.7149	5.3928	5.5783	5.4729	5.8575	5.6474	5.7557	5.4318	5.4425	5.2536	5.8766	5.8162	5.9847	5.7498	5.9601	5.8476
"31765_at"	5.7404	5.4192	5.7727	5.6783	5.7673	5.6903	5.6231	5.7365	5.7644	5.8391	5.7178	5.7285	5.6225	6.1548	6.3944	6.1747	6.4344	6.3524	6.0862
"31766_s_at"	9.3526	9.3276	9.3825	9.0258	8.9921	9.3521	9.1071	9.4587	9.5509	9.1595	9.1912	9.1319	9.0853	8.6269	9.0948	8.8709	8.9637	8.8231	8.9862
"31767_at"	6.9215	7.0022	6.9317	6.869	7.0631	7.2101	6.8973	7.2603	6.9055	7.0552	7.1733	6.6365	6.8608	6.6927	6.6861	7.142	7.017	7.4589	7.3205
"31768_at"	6.5413	6.6013	6.6965	5.8638	6.0763	6.7964	5.9298	6.7	6.4383	6.3322	6.1052	5.8321	5.9328	6.0772	6.0832	6.2156	6.2509	6.2725	5.975
"31769_at"	8.7482	8.6923	8.7369	8.285	8.3592	8.285	8.1525	8.8759	8.7391	8.656	8.5672	8.5185	8.4369	8.1212	8.0464	8.255	8.5167	8.5429	8.415
"31770_at"	6.9521	6.8946	7.0922	6.3862	6.5652	6.4503	6.1978	6.9045	6.8873	6.7562	6.5242	6.4886	6.2547	6.423	6.2067	6.4017	6.433	6.6133	7.1761
"31771_at"	6.4454	6.6279	6.5296	6.5992	6.6352	6.5226	6.2895	6.6252	6.7114	6.6291	6.6874	6.3038	6.6148	6.2667	6.6279	6.8506	6.3821	6.6738	6.7834
"31772_at"	8.9804	8.9026	9.0546	8.6834	8.6064	8.934	8.5529	9.2722	9.214	9.0969	8.7468	8.677	8.6841	8.5867	8.3442	8.4959	8.8269	8.7797	8.7917
"31773_at"	7.2902	7.1639	7.3126	7.1966	7.32	7.301	7.0725	7.5321	7.0114	7.1434	7.0373	7.3493	7.1161	7.1985	7.2252	7.1283	7.2484	7.2117	7.3726
"31774_at"	5.3378	5.3979	5.3729	5.4335	5.2031	5.1634	5.253	5.314	5.3803	5.4544	5.2477	5.3122	5.1212	5.4794	5.1469	5.3707	5.1621	5.1854	5.4396
"31775_at"	9.9239	9.7647	9.9077	9.0977	9.122	9.3413	9.0459	10.09	9.9562	9.7357	9.2989	9.2079	8.9781	8.9877	9.0145	9.2494	9.1936	9.1433	8.9456
"31776_at"	9.1227	9.1529	9.1429	8.7437	8.6139	8.7731	8.6501	9.0371	9.3797	9.2423	8.8451	8.804	8.6845	8.9595	8.553	8.4339	8.4344	8.6535	8.6283
"31777_at"	8.8851	8.9662	8.7724	8.1572	8.1734	8.621	8.2109	9.1672	8.9364	8.9889	8.4487	8.2097	8.3442	8.1587	8.2685	8.3957	8.5796	8.5595	8.4033
"31778_at"	10.076	9.9802	10.06	10.114	10.037	10.359	10.071	10.337	10.198	10.072	10.172	10.098	10.019	9.8825	10.058	10.127	10.246	10.117	10.116
"31779_s_at"	8.3147	8.3791	8.1272	7.9824	8.1869	8.2813	7.9543	8.4763	8.3826	8.2137	8.1919	8.1684	8.1063	8.3004	8.0164	8.1773	8.1335	8.075	7.8916
"31780_f_at"	8.3264	8.2298	8.3481	7.6227	7.0831	7.5439	7.2476	8.3998	8.1368	8.1576	7.4106	7.3515	7.501	7.7558	7.5489	7.8699	7.7932	7.5337	7.6647
"31781_at"	6.5623	6.5465	7.0219	6.822	6.6452	6.8029	6.6457	6.7847	6.9355	6.7401	6.8769	6.661	6.6442	6.5757	7.2659	6.5849	6.5265	6.4048	6.6926
"31782_at"	7.1601	6.8289	7.1335	6.8767	7.375	7.4062	7.0877	7.103	7.1262	7.1777	7.2774	7.189	6.9827	7.3177	6.953	7.1317	7.3704	7.2289	7.1889
"31783_at"	8.5045	8.7955	8.8449	8.196	8.6731	8.9077	8.2262	9.117	8.3366	8.5177	8.3842	8.8285	8.495	7.9196	8.2163	7.6695	8.1878	7.972	8.1291
"31784_at"	10.944	10.864	11.069	10.723	10.579	11.012	10.587	11.091	11.086	10.977	10.796	10.802	10.611	10.468	10.477	10.453	10.4	10.271	10.448
"31785_f_at"	10.283	10.227	10.267	9.8105	9.7387	10.193	9.9289	10.263	10.36	10.266	9.9761	10.041	9.99	9.9683	10.031	9.9083	10.037	10.01	9.9015
"31786_at"	8.81	8.1024	8.3841	8.4617	8.2972	8.4305	8.6217	9.3621	8.7702	9.104	8.1923	8.4935	8.0274	8.9782	8.7366	9.0834	9.0321	8.7419	8.6825
"31787_at"	8.1539	8.6992	8.7961	8.1978	8.2184	7.6998	8.2122	8.2263	8.1173	8.2434	7.4575	7.8259	7.8652	7.8961	8.2802	8.2734	7.7909	8.2037	8.3966
"31788_at"	9.4114	9.2187	9.535	9.0332	8.9038	8.6831	9.1006	9.4789	9.3401	9.4205	9.2034	9.0737	9.0124	8.8936	8.8082	9.0893	9.0847	9.0783	8.7922
"31789_at"	9.5174	9.5928	9.6396	9.2255	9.3445	9.6895	9.4064	9.6786	9.5332	9.4584	9.6364	9.2933	9.4486	9.7802	9.2797	9.4826	9.3262	9.4038	9.4211
"31790_at"	8.3102	8.5809	8.4641	8.4772	9.1237	8.5324	8.9101	9.2031	8.756	8.9188	9.9127	8.6284	8.8453	9.3817	9.2262	9.3966	9.2976	9.3821	9.0378
"31791_at"	8.9108	8.9697	8.9081	7.5237	7.5996	7.6026	7.4858	9.0122	8.7799	8.6407	7.3	7.3148	7.2034	7.3783	7.4939	7.5676	7.7479	8.124	7.6632
"31792_at"	8.2327	7.5497	7.5632	7.7581	9.0385	8.096	8.9742	7.155	8.1748	7.1944	7.4498	7.7002	10.157	8.2838	8.7519	10.469	10.317	8.4744	7.7767
"31793_at"	9.0538	9.0446	8.946	8.9164	8.8648	9.1537	8.9072	8.7902	8.9779	8.9924	9.1669	8.8886	8.9282	9.155	8.826	8.9087	8.8258	8.447	8.5725
"31794_at"	8.6365	8.717	9.121	8.7677	9.1735	8.6622	9.1202	8.3947	8.235	8.8007	8.311	8.7143	9.3392	9.2191	8.8639	8.9629	8.9041	8.7935	8.8906
"31795_at"	8.2605	8.2753	8.2795	7.5424	7.6095	8.1183	7.7538	8.6285	8.6325	8.3573	7.7784	7.6663	7.7261	7.5216	7.902	7.8457	7.872	7.9282	7.6297
"31796_at"	6.7303	6.8094	6.6983	6.3635	6.1972	6.2322	6.1629	6.8319	6.5804	6.3032	6.4051	6.106	6.2765	6.2917	6.2866	6.3914	6.6162	6.5569	6.7606
"31797_at"	9.2986	9.6686	9.5375	9.3762	9.476	9.1276	9.9491	8.9734	8.8596	9.1694	8.7818	9.2709	9.3326	9.7683	9.7298	9.1403	8.8942	9.9644	10.03
"31798_at"	9.2031	9.1362	9.4027	9.2118	9.0494	9.4868	9.0853	9.4961	9.4079	9.5241	9.136	9.0185	9.2215	8.8959	8.8268	8.8333	8.9472	8.55	8.5366
"31799_at"	7.8006	8.1236	8.1915	8.0738	8.2093	7.9359	7.9756	7.8833	7.9024	7.663	7.4768	8.2206	8.1669	8.1346	8.219	8.0436	8.2993	8.2115	7.8356
"317_at"	12.651	12.898	12.693	12.842	12.842	12.487	12.615	12.951	12.852	12.879	13.49	12.84	12.923	12.812	12.814	12.972	12.878	12.879	12.846
"31800_at"	10.186	9.7857	9.921	10.16	9.9672	9.9385	10.221	10.164	10.05	10.068	10.264	10.247	10.257	10.675	10.408	10.572	10.426	10.597	10.511
"31801_at"	10.748	10.533	10.568	11.064	10.719	10.705	11.093	10.654	10.515	10.668	11.112	11.012	11.151	11.626	11.512	11.452	11.395	11.404	11.699
"31802_at"	11.103	11.256	11.143	10.929	11.073	10.971	11.023	11.283	11.505	11.226	11.33	11.14	11.114	10.954	10.968	11.129	10.951	10.963	10.876
"31803_at"	10.475	10.441	10.564	10.224	10.127	10.238	10.19	10.578	10.545	10.521	10.342	10.143	10.137	10.16	10.086	10.274	10.045	10.112	10.125
"31804_f_at"	10.566	10.471	10.302	11.005	11.591	11.27	11.016	9.9298	9.773	10.414	10.553	11.317	11.084	11.219	11.335	10.751	10.436	11.226	11.063
"31805_at"	9.0232	9.1565	9.3817	9.4934	8.8495	8.5603	8.9737	8.6903	8.8739	8.5582	8.2037	10.065	8.5503	9.2952	9.4297	8.1756	8.3091	9.889	9.7755
"31806_at"	7.1263	7.0564	7.017	7.0193	6.6481	7.1118	6.6726	6.9694	7.0606	7.1623	6.8344	6.7411	6.6997	7.1009	6.8093	6.9706	6.9873	6.9244	6.6817
"31807_at"	11.304	11.28	11.02	11.726	11.569	11.763	11.778	11.513	11.08	11.397	11.895	11.878	11.796	11.353	11.458	11.891	11.741	11.532	11.559
"31808_at"	6.9669	7.0091	7.1555	6.7432	6.7051	6.4181	7.0403	7.0441	6.9969	6.9338	6.5968	6.9361	6.8138	7.5226	7.12	7.0417	7.0323	7.5719	7.7197
"31809_at"	5.4662	5.2868	5.394	5.4935	5.2335	5.4445	5.2202	5.3797	5.3063	5.8213	6.9047	5.3173	5.625	5.4659	6.2338	6.3051	5.4095	5.6261	5.4182
"31810_g_at"	8.8698	8.8809	9.0104	8.2773	8.1935	8.1552	8.1573	9.0278	9.3038	9.1983	8.5649	8.1964	8.2729	8.0947	8.1787	8.3069	8.0306	7.9241	7.968
"31811_r_at"	4.9854	4.8376	4.9588	5.2747	5.1932	4.8769	5.0064	5.0033	4.9525	4.8662	5.0922	4.9536	5.0878	5.3731	5.2127	5.1978	5.6868	5.1166	5.2881
"31812_at"	10.043	9.9785	9.7948	9.2963	9.0244	9.4976	9.5749	9.9918	9.6991	9.7683	9.3174	9.2806	9.2044	9.1142	9.4672	9.2793	9.563	9.4813	9.2538
"31813_at"	9.0122	8.9356	8.741	8.5687	8.4543	8.7744	8.5003	9.029	8.6132	8.7069	8.68	8.5073	8.4059	8.3202	8.5152	8.3731	8.733	8.5846	8.8187
"31814_i_at"	10.371	10.471	10.278	11.371	11.058	11.243	11.047	10.356	10.492	10.413	10.914	11.248	11.016	10.388	10.257	10.434	10.232	10.203	10.325
"31815_r_at"	10.838	10.953	11.009	11.225	11.247	11.333	11.079	11.049	10.915	10.97	11.123	11.072	11.091	10.834	10.778	10.92	10.994	10.751	10.885
"31816_at"	10.847	11.016	10.875	10.923	10.878	11.113	10.954	11.124	10.874	10.815	10.565	11.1	10.706	10.571	10.678	10.667	10.757	10.803	10.54
"31817_at"	7.641	7.5443	7.539	7.3059	7.1942	7.2391	6.8005	7.2224	7.3864	7.2535	7.0036	7.2544	7.1095	6.8875	6.8862	7.1445	7.1022	7.339	7.2332
"31818_at"	9.4623	9.2632	9.2722	9.3786	9.2108	9.2934	9.0328	9.706	9.195	9.3797	9.3934	9.2289	9.1666	8.9272	8.892	9.0406	9.0505	8.9607	8.9949
"31819_at"	10.044	10.347	10.308	9.2616	9.4095	9.5409	9.3356	10.315	10.329	10.239	9.4183	9.4897	9.2356	9.204	9.2395	9.5422	9.5746	9.5838	9.1335
"31820_at"	9.7347	9.0146	9.1738	8.2938	8.4439	8.2084	8.5024	9.2758	9.5068	9.1096	8.8041	8.2794	9.5818	8.4753	8.3876	8.3858	8.9064	8.8145	8.8901
"31821_at"	8.758	8.8139	8.7678	9.2275	9.0277	9.092	9.0772	8.8768	8.5966	8.9038	9.0642	8.9582	9.2728	9.2993	9.0199	9.3287	9.5426	9.2567	9.3024
"31822_at"	10.313	10.428	10.516	10.701	10.556	10.702	10.587	10.554	10.777	10.475	10.623	10.73	10.615	10.342	10.15	10.377	10.235	10.154	10.207
"31823_at"	9.4373	9.3561	9.5055	9.9853	10.066	9.674	10.073	9.6564	9.7336	9.7159	10.662	10.028	10.059	10.241	10.075	10.487	10.298	10.12	10.268
"31824_at"	9.8356	10.157	10.37	9.7477	10.406	9.8857	10.425	9.3919	9.4402	9.3143	8.9338	10.06	9.7246	9.6316	9.698	9.3513	9.3461	9.7743	9.5283
"31825_at"	9.9477	9.6903	9.8413	9.4459	9.338	9.6591	9.2283	9.9343	9.87	9.7539	9.5644	9.4305	9.2481	9.4886	9.4586	9.4341	9.8046	9.7394	9.7297
"31826_at"	11.521	11.596	11.515	11.515	11.432	11.472	11.512	11.651	11.291	11.634	11.495	11.559	11.682	11.462	11.509	11.516	11.483	11.526	11.549
"31827_s_at"	8.9385	8.8978	8.993	9.3334	9.6338	9.2724	8.8726	9.0719	8.8078	8.9012	9.5274	9.2565	9.4095	8.7093	8.5609	8.9837	8.911	8.9868	8.6336
"31828_r_at"	10.667	10.65	10.545	10.708	10.785	10.728	10.64	10.515	10.599	10.548	10.871	10.667	10.788	10.61	10.273	10.599	10.554	10.193	10.39
"31829_r_at"	11.49	11.326	11.504	10.046	10.657	10.393	9.9627	11.583	11.589	11.312	10.486	10.158	10.375	9.498	9.6733	10.127	9.7216	9.7669	9.6741
"31830_s_at"	11.42	11.308	11.317	11.345	11.599	11.199	11.105	12.518	11.879	12.276	13.36	11.438	11.942	11.674	11.906	12.519	12.403	11.36	11.359
"31831_at"	10.741	10.594	10.53	10.569	10.604	10.831	10.362	11.15	11.005	11.053	11.962	10.687	10.871	10.674	10.42	10.784	10.934	10.299	10.238
"31832_at"	8.394	8.4358	8.7552	8.2332	7.9232	8.1108	8.1468	8.4119	8.6645	8.6873	7.9867	7.7975	7.9609	8.3187	8.0518	8.1889	7.6679	8.2023	8.306
"31833_at"	10.308	10.203	10.773	10.673	10.727	10.722	10.632	10.325	10.559	10.544	10.581	10.914	10.905	11.016	11.156	11.52	11.056	11.053	11.065
"31834_r_at"	5.5284	5.4358	5.6911	5.1424	5.1482	5.0923	5.0549	5.9189	5.8312	5.6551	5.2679	4.9944	5.1112	5.0816	5.1732	5.2176	5.4399	5.3245	5.5014
"31835_at"	8.8326	8.7799	8.8835	8.2968	8.1281	8.4646	8.2635	8.9956	8.7938	8.6892	8.5041	8.3821	8.2137	8.1984	8.4502	8.7648	8.5211	8.1196	8.3922
"31836_at"	9.129	9.0809	9.086	9.6238	9.808	9.659	9.7754	9.2006	8.8078	9.0723	9.4621	9.6339	9.6215	9.881	10.247	9.8167	9.5853	9.9228	9.9814
"31837_at"	12.323	12.354	12.429	12.386	12.5	12.551	12.388	12.372	12.443	12.53	12.66	12.528	12.542	11.879	11.97	12.272	12.414	12.151	12.121
"31838_at"	5.7647	5.7754	5.6731	6.0629	5.9148	5.7141	6.193	5.4691	5.574	6.0138	6.1192	5.9077	6.0346	6.0142	5.9204	6.6181	6.0607	6.3747	6.175
"31839_at"	10.16	10.188	10.062	10.506	10.361	10.5	10.627	10.276	10.163	10.185	10.435	10.603	10.482	10.468	10.298	10.435	10.519	10.544	10.532
"31840_at"	8.9115	8.7334	8.7704	8.7951	8.8144	8.829	8.223	8.5556	8.7359	8.7234	8.7105	8.5705	8.7269	8.775	8.5961	8.9254	8.6433	8.9406	8.7467
"31841_at"	7.3429	7.578	8	7.3104	7.2461	7.3452	7.2582	7.6721	7.3464	7.8099	7.3253	7.3421	7.1905	7.503	7.3664	7.4889	7.1651	7.1714	7.5174
"31842_at"	10.11	10.201	10.007	10.389	10.318	10.341	10.41	10.068	10.198	10.189	10.515	10.599	10.338	10.623	10.852	10.751	10.6	10.66	10.88
"31843_at"	5.4939	5.4888	5.6445	5.4741	5.6637	5.5994	5.5624	5.8572	5.7299	5.6945	5.4218	5.3918	5.3501	5.6947	6.0109	6.0147	5.8523	5.6659	5.6206
"31844_at"	6.3626	6.2077	6.4086	6.2288	6.1873	6.5192	6.2708	6.655	6.5978	6.8055	8.4079	6.161	6.3372	6.4447	6.3651	6.5444	6.4918	6.5113	6.3628
"31845_at"	10.328	10.099	10.177	10.052	10.053	10.043	10.396	10.362	10.629	10.499	10.431	10.205	10.052	10.407	10.287	10.411	10.309	10.597	10.443
"31846_at"	12.794	12.825	12.773	12.651	12.657	12.657	12.638	13.028	12.851	12.961	12.311	12.594	12.699	11.997	12.126	11.795	11.766	12.081	12.097
"31847_at"	7.89	7.8267	8.3045	7.6341	7.7253	7.5486	7.8691	8.0007	7.9586	7.9269	8.145	7.8772	7.7212	8.0411	8.0662	8.2006	8.1271	8.0108	8.1843
"31848_at"	5.49	5.5985	5.576	5.347	5.4749	5.5906	5.4457	5.5407	5.6532	5.6997	5.4831	5.8317	5.564	5.7366	5.872	6.3054	6.1165	5.6689	5.8481
"31849_at"	8.8595	8.8911	8.9599	9.3042	8.9922	9.1096	9.0591	8.9149	8.8247	8.8392	9.0092	9.3513	9.1989	9.6007	10.009	9.5368	9.3294	9.9307	9.6529
"31850_at"	9.7016	10.168	10.334	10.056	10.398	9.9823	10.707	9.0301	9.3863	9.2683	9.5001	10.738	10.954	10.764	10.666	10.264	10.116	10.887	10.837
"31851_at"	9.6021	9.573	9.7075	9.8894	9.9107	9.6599	10.05	9.2068	9.2338	9.4054	9.6262	9.6916	9.6892	9.6089	9.7002	9.8382	9.5401	10.268	9.9591
"31852_at"	9.5022	9.9846	9.9749	9.8727	10.111	9.5602	9.7451	9.5369	10.05	10.166	10.131	9.6001	9.8175	10.107	9.8938	9.7792	9.4818	10.087	10.037
"31853_at"	9.2752	9.4068	9.3851	9.7902	9.4547	9.3859	9.8763	9.0945	9.3738	9.3467	9.4314	9.7806	9.8747	10.309	10.066	10.221	9.9451	9.7186	9.6712
"31854_at"	9.5096	9.719	9.5467	9.5876	9.5859	9.1885	9.6314	9.1371	8.8765	9.1605	9.2281	9.5457	9.3257	9.9157	9.7856	9.7425	9.7142	9.6496	9.5737
"31855_at"	10.819	10.702	10.937	11.281	9.9221	10.821	10.761	10.835	10.719	10.68	12.07	10.653	10.881	10.519	10.624	10.94	10.876	11.134	11.167
"31856_at"	11.445	11.863	11.321	11.764	12.07	11.496	11.392	12.751	12.812	12.491	13.367	10.814	11.573	12.202	12.157	12.375	11.997	12.261	12.224
"31857_r_at"	7.4584	7.6371	7.5522	8.0253	7.9046	8.2874	8.0388	7.5203	7.671	7.7395	8.4218	8.3317	8.2599	7.619	8.293	8.4624	8.8436	7.8844	8.1199
"31858_at"	10.456	10.506	10.44	11.876	11.885	11.688	11.909	10.484	10.621	11.11	12.079	11.682	12.123	11.286	11.366	11.588	11.502	11.32	11.768
"31859_at"	9.2605	8.8625	8.911	9.0195	9.0272	9.2526	9.015	9.6996	9.3418	9.0295	9.3656	9.194	9.0372	8.6693	8.6035	9.0497	9.0197	8.6759	8.7245
"31860_at"	10.068	10.027	9.8146	10.367	10.223	10.394	10.45	9.8626	9.7978	10.058	10.472	10.456	10.651	10.45	10.728	10.523	10.811	10.765	10.49
"31861_at"	11.573	11.602	11.736	11.078	11.006	11	11.068	11.717	11.636	11.678	11.191	11.147	10.986	10.923	10.993	11.133	11.231	11.086	10.932
"31862_at"	9.5174	11.653	11.475	12.361	11.812	10.965	11.973	8.305	7.7985	9.0268	8.2017	11.514	12.655	11.365	11.504	11.124	10.95	10.383	10.037
"31863_at"	10.534	10.546	10.179	11.018	10.708	10.615	11.153	10.388	10.212	10.408	10.583	10.865	10.79	11.069	10.959	10.939	10.874	10.776	10.767
"31864_at"	9.4245	9.2478	9.403	9.2012	9.1395	9.1564	9.344	9.6183	9.3501	9.5868	9.3863	8.9858	9.4251	9.6082	9.6239	9.9588	10.308	9.5845	9.6761
"31865_at"	6.5808	6.456	6.6674	6.0521	5.8848	5.8489	6.0416	6.619	6.6862	6.8317	6.4038	6.0895	6.0089	6.4819	6.433	6.5426	6.4409	6.3495	6.3801
"31866_at"	9.9988	10.328	10.062	10.344	10.672	10.281	10.581	10.274	10.127	10.657	10.55	10.482	10.555	10.558	10.552	10.404	9.9424	10.569	10.366
"31867_at"	11.175	11.685	11.894	11.222	10.986	10.464	11.16	11.447	11.386	11.536	10.412	11.027	11.337	11.083	11.013	11.563	11.213	11.07	11.244
"31868_at"	9.4082	9.544	9.4253	9.5719	9.7178	9.6824	9.6351	9.6177	9.4544	9.644	9.5457	9.6627	9.6017	9.9313	9.7232	10.011	10.016	10.032	10.056
"31869_at"	9.1863	9.2863	9.3338	9.547	9.6265	9.4687	9.5819	8.7302	8.5392	8.99	9.3956	9.5903	9.6779	9.2969	9.9368	8.9963	8.6615	9.354	9.0623
"31870_at"	9.0161	8.9796	8.9811	8.4569	8.4887	8.727	8.3202	9.2591	9.3112	8.9322	8.6417	8.5278	8.2416	8.4558	8.5892	8.7548	8.6634	8.5746	8.6791
"31871_r_at"	5.1584	5.3237	5.1635	5.3979	5.3471	5.0177	5.2261	5.1695	5.1945	5.0272	5.3443	4.9838	5.202	5.2243	5.3172	5.7028	5.6497	5.6198	5.3359
"31872_at"	9.5294	9.8453	9.819	9.9826	9.9125	9.6766	9.9341	9.4756	9.7391	9.7784	9.9109	9.7719	10.04	9.8486	9.8397	9.8093	9.3469	9.8916	9.9613
"31873_at"	10.93	10.746	10.386	11.706	12.061	11.596	11.791	10.865	11.078	11.08	12.079	11.582	12.038	11.593	11.774	12.217	12.033	11.969	11.883
"31874_at"	10.347	10.27	10.4	10.534	10.633	10.603	10.699	10.222	10.374	10.677	11.28	10.922	10.914	10.888	10.702	10.752	10.578	10.838	10.628
"31875_at"	8.8753	8.8183	9.02	8.7676	8.7916	8.4325	8.6504	9.0722	9.2976	9.1408	8.9774	8.6478	8.9842	8.0467	8.3384	8.5993	8.7554	8.4425	8.5384
"31876_r_at"	6.1186	6.1835	6.2065	5.8039	5.5181	5.4756	5.4865	6.1065	6.1756	5.9626	5.5814	5.4977	5.7957	5.5559	5.8198	5.8749	5.8463	6.0047	5.8075
"31877_at"	9.2562	9.3897	9.439	8.9831	8.9487	9.1237	9.3925	9.4855	9.5402	9.2916	9.2029	9.0835	9.2878	9.3419	9.4621	9.332	9.1605	9.4422	9.5076
"31878_at"	7.1475	7.7447	7.4099	8.0004	7.6974	7.6787	7.8936	7.7985	7.7355	7.8074	8.0496	7.9071	7.8647	7.1012	8.1478	7.3647	7.6346	7.5891	8.0168
"31879_at"	10.096	10.049	10.059	10.443	10.499	10.196	10.553	10.08	9.6253	10.027	10.461	10.479	10.527	10.678	10.812	10.38	10.339	10.446	10.109
"31880_at"	7.6872	7.777	8.0019	7.7811	7.399	7.2587	7.6079	7.6985	7.5862	7.9313	7.5997	7.3571	7.8178	7.8463	8.3506	8.3898	8.2233	8.1124	8.4257
"31881_at"	7.8154	8.0457	8.0164	8.0303	8.5972	8.214	8.3815	7.609	7.86	7.9519	8.0829	8.4067	8.6559	8.0879	8.3153	8.0549	7.5522	7.7811	7.8772
"31882_at"	11.827	11.909	11.922	11.414	11.275	11.453	11.394	11.913	11.929	11.959	11.39	11.43	11.356	11.122	11.321	11.149	11.231	11.222	11.193
"31883_at"	8.0269	8.0233	8.1684	8.367	9.1864	8.0687	9.0063	7.4956	7.4204	8.0878	8.3054	8.553	8.7636	8.3326	8.6799	8.5612	8.5544	8.9605	8.5152
"31884_at"	8.5958	8.8235	8.685	9.2549	8.8902	8.6443	8.5356	8.7544	8.9582	8.7651	8.9477	8.9114	8.7719	9.6829	9.5813	9.3839	9.3482	9.5719	9.472
"31885_at"	9.568	9.3385	9.5758	9.221	8.9503	8.8937	8.9091	9.9121	9.5406	9.7731	9.5949	9.1423	9.2495	9.4223	9.2274	9.1952	9.6889	9.4909	9.2612
"31886_at"	11.225	11.138	11.469	12.133	12.452	12.135	12.769	11.797	11.058	11.816	13.18	11.792	12.769	12.108	12.258	11.739	11.398	11.93	11.637
"31887_at"	7.2519	7.2334	7.0304	6.9757	6.7684	7.2954	6.8707	7.4746	7.224	7.3144	7.0214	6.8036	7.0027	7.1934	7.1915	7.1312	7.3376	7.0816	7.1455
"31888_s_at"	13.356	13.167	13.269	13.357	13.326	12.883	13.312	13.252	13.343	13.431	13.844	13.368	13.46	13.403	13.377	13.377	13.343	13.396	13.379
"31889_at"	9.0247	8.8126	9.061	7.724	7.969	8.2581	7.7237	9.1422	8.9937	8.6859	8.0721	8.0808	7.8518	7.9961	7.8872	8.293	8.3395	8.1442	8.0291
"31890_s_at"	6.7285	6.8028	7.107	6.9418	6.9275	6.9652	6.9342	6.9366	6.8906	6.6774	6.7971	6.9358	7.1354	6.8472	6.9955	7.2179	6.75	7.1354	6.7766
"31891_at"	8.2521	8.5356	8.1676	8.2241	8.139	8.6438	8.2263	8.5675	8.4055	8.3686	8.1805	8.2919	8.1869	8.0837	7.838	7.9563	8.1947	8.0572	8.5132
"31892_at"	12.045	12.387	12.072	12.271	12.157	12.079	12.327	11.708	12.007	11.621	11.891	12.53	12.19	11.956	11.962	12.024	11.628	12.343	12.143
"31893_at"	11.926	11.89	11.929	12.066	11.965	11.957	12.193	11.742	11.651	11.76	11.793	12.174	11.853	11.754	11.84	11.559	11.59	11.85	11.87
"31894_at"	7.2111	7.4628	7.2176	7.3384	7.4343	7.1642	7.2399	7.1865	7.2871	7.3809	6.9703	7.5034	7.2595	7.3003	7.7486	7.3312	7.6938	7.8533	7.5803
"31895_at"	11.467	11.241	10.965	11.992	11.913	11.616	12.221	12.324	11.355	11.052	12.2	11.934	11.759	12.152	12.05	12.282	12.313	12.515	12.47
"31896_at"	10.511	10.636	10.518	10.966	10.861	10.87	11.005	10.459	10.221	10.53	10.765	10.957	10.897	11.266	11.237	11.145	11.055	11.418	11.294
"31897_at"	11.012	11.606	11.603	10.861	11.138	11.352	11.227	11.69	11.705	11.085	11.649	10.594	11.393	11.689	11.745	11.708	11.626	11.607	11.468
"31898_at"	10.563	10.548	10.689	10.701	10.481	10.448	10.708	10.715	10.762	10.807	10.515	10.575	10.541	10.456	10.404	10.484	10.314	10.354	10.446
"31899_at"	9.5563	9.7611	9.6788	10.251	10.254	9.7675	10.29	9.2691	9.2723	9.3719	9.9078	10.23	9.8553	10.005	10.178	9.7211	9.3955	10.239	10.018
"318_at"	9.8639	9.9411	9.6143	11.117	10.795	10.999	10.81	9.9537	10.239	10.261	11.006	11.049	10.844	10.36	10.482	10.008	10.245	10.54	10.785
"31900_at"	11.155	11.103	11.344	11.073	10.975	11.413	11.112	11.413	11.309	11.12	11.21	11.127	11.092	10.781	10.949	10.875	10.832	10.823	10.949
"31901_at"	10.456	10.422	10.656	10.118	9.936	9.7962	9.8615	10.685	10.539	10.517	10.063	10.093	9.9344	10.059	9.9621	10.091	10.32	9.8029	9.9661
"31902_at"	10.155	10.919	10.407	11.459	10.565	10.248	11.255	9.699	9.8591	10.304	11.253	12.059	11.195	11.368	11.562	9.7593	9.987	10.496	10.59
"31903_at"	7.8121	7.9211	7.7877	7.84	7.7683	7.6522	7.6459	7.6759	7.5501	7.7214	7.5978	8.2542	7.9342	7.6595	7.9459	7.9286	8.102	8.3978	8.361
"31904_at"	10.958	10.91	10.97	10.496	10.461	10.804	10.459	11.041	11.104	10.872	10.617	10.616	10.457	10.335	10.232	10.314	10.626	10.409	10.255
"31905_at"	9.9393	10.138	10.044	9.5089	9.5743	10.02	9.5226	10.09	10.122	10.058	9.6189	9.7328	9.6048	9.0714	9.3736	9.5153	9.4933	9.6478	9.3283
"31906_at"	12.04	11.854	11.814	12.227	12.516	12.238	12.297	11.533	11.705	12.329	12.588	12.247	12.515	12.41	12.422	12.692	12.539	12.411	12.217
"31907_at"	13.962	13.958	13.795	14.18	14.1	14.146	14.187	13.152	13.579	13.938	13.917	14.143	14.118	14.182	14.185	14.169	14.177	14.217	14.196
"31908_at"	8.8739	8.6396	8.7785	8.9027	8.8832	9.2138	8.8709	8.8755	8.8407	8.9434	8.9002	9.0079	8.9012	8.3851	8.4943	8.6013	8.7953	8.4501	8.7694
"31909_at"	7.2512	7.2797	7.6089	6.4606	6.6022	6.4855	6.4843	7.2659	7.3354	7.269	6.877	6.6732	6.9704	6.9874	6.8028	6.9322	7.0661	7.126	6.9879
"31910_at"	5.9314	6.1457	6.1681	6.5565	6.0842	6.1121	6.5668	6.1665	6.2222	6.1481	6.1537	6.0503	6.2927	6.6135	6.2171	6.4319	6.4544	5.8268	6.0848
"31911_at"	8.4762	8.6986	8.7523	8.3923	8.1868	8.6662	8.3417	8.8282	8.9468	8.8067	8.492	8.3788	8.4576	8.2936	8.5163	8.5612	8.6995	8.2336	8.5062
"31912_at"	10.267	10.09	10.251	9.4085	9.2187	9.5575	9.2855	10.485	10.193	10.307	9.4099	9.3988	9.4356	9.4705	9.3918	9.5558	9.6755	9.5781	9.3429
"31913_at"	8.4746	8.4845	8.4801	8.1909	8.0103	8.4461	8.0643	8.7551	8.665	8.6749	8.3425	8.1831	8.1228	8.1542	8.1595	8.1515	8.2035	8.0914	8.4471
"31914_at"	7.6699	7.7288	8.0692	7.6018	7.6483	7.6241	7.3727	7.6552	7.8674	7.7893	7.4264	7.36	7.529	7.2927	7.245	8.0029	7.4303	7.4572	7.5272
"31915_at"	9.0312	9.0602	8.8979	8.6166	8.6606	8.8175	8.5669	9.3451	9.3444	9.2199	8.73	8.6235	8.5849	8.4904	8.8669	9.0182	8.8824	8.6362	8.3199
"31916_at"	7.0533	7.2055	7.0828	6.77	6.5789	6.5393	6.6272	7.2126	6.951	7.1151	6.5437	6.7634	6.5836	7.0509	7.0219	7.0279	6.855	7.0778	6.7858
"31917_at"	8.4139	8.6622	8.8529	8.3125	8.3227	8.3855	8.3886	8.5677	8.5834	8.8071	8.2968	8.4415	8.098	8.3395	8.4073	8.2799	8.5343	8.3712	8.2805
"31918_at"	6.7087	6.8001	6.9965	6.2557	6.0766	6.3528	5.9443	7.0217	6.8368	6.8819	6.249	5.9851	6.1135	6.05	6.1595	6.2165	6.4316	6.1203	6.1922
"31919_at"	6.6393	6.4263	6.6106	5.9498	5.9987	6.3235	5.9546	6.5059	6.2442	6.5384	6.0084	6.0277	5.8917	6.2504	6.4092	6.216	6.3816	6.9114	6.6724
"31920_at"	7.5521	7.6675	7.543	7.4499	7.3398	7.6859	7.3201	7.5121	7.7402	7.5172	7.5432	7.4486	7.5203	7.1061	7.3731	7.5624	7.7603	7.4882	7.6557
"31921_at"	11.27	11.681	11.547	10.67	10.638	10.784	10.692	11.579	11.489	11.587	10.877	10.794	10.694	10.336	10.485	10.452	10.334	10.437	10.41
"31922_i_at"	7.2097	7.4446	7.1617	6.8434	6.8844	6.511	6.5573	7.4438	7.5447	7.2602	6.39	6.9302	6.7489	6.8432	7.0263	6.7963	6.6605	6.8824	7.1176
"31923_f_at"	7.9931	7.9269	7.8094	7.167	7.3836	7.426	7.1426	8.1131	8.1157	7.8819	7.4102	7.4813	7.455	7.2654	7.6123	7.6978	7.4932	7.0786	7.3446
"31924_at"	7.5982	8.0403	7.7985	7.168	7.3728	7.1867	7.3134	7.5948	8.0135	7.6059	7.4682	7.3161	7.448	7.5341	7.5001	7.4951	7.2546	7.4355	7.5936
"31925_s_at"	8.057	8.1062	7.9259	7.5179	7.4602	7.9364	7.4676	8.0227	7.9318	7.7742	7.7263	7.5814	7.5897	7.8856	7.7404	7.5024	7.8611	7.8907	7.6595
"31926_at"	5.3637	5.2471	5.3777	5.4144	5.3418	5.3191	5.2168	5.5019	5.3543	5.335	5.2984	5.0607	5.0753	5.5037	5.4127	5.5092	5.7135	5.5696	5.9009
"31927_s_at"	9.8983	9.8496	9.6149	10.454	10.32	10.571	10.387	9.8811	9.8034	9.9304	10.41	10.439	10.439	10.219	10.603	10.383	10.07	10.221	10.497
"31928_at"	8.8308	8.7369	8.5966	8.6294	8.5503	8.8202	8.5418	8.8338	9.0378	8.7583	8.7366	8.5423	8.6607	8.3383	8.4077	8.6033	8.667	8.5919	8.4418
"31929_at"	8.8852	8.6369	8.5911	8.2276	8.3955	8.4637	8.2172	8.7871	8.7527	8.6004	8.5139	8.242	8.1032	7.961	8.2282	8.1155	8.6071	8.2051	8.0884
"31930_f_at"	9.8902	10.074	10.115	9.2538	9.5205	9.2409	9.3172	10.005	9.9634	10.215	9.4246	9.1121	9.3602	9.4625	9.1978	9.4513	10.088	9.1277	9.0569
"31931_f_at"	9.1176	9.2981	9.3004	8.3699	8.6621	8.5589	8.5796	9.2316	8.9436	9.3513	8.3813	8.3469	8.5591	8.2589	8.4528	8.6076	8.789	8.4722	8.467
"31932_f_at"	11.878	12.132	11.927	12.731	12.646	12.594	12.886	11.59	11.609	12.08	12.372	12.69	12.684	12.725	12.726	12.701	12.399	12.646	12.542
"31933_r_at"	10.634	10.623	10.843	11.052	10.82	11.145	10.852	10.598	10.707	10.803	10.889	10.751	10.751	10.881	10.977	11.079	11.405	11.136	11.192
"31934_at"	5.6862	5.6702	5.7932	5.6107	5.5114	5.6171	5.309	5.8722	6.067	5.6622	5.6686	5.4368	5.022	5.4156	5.8492	5.6214	6.1548	5.6693	6.0616
"31935_s_at"	10.421	10.342	10.543	9.5968	9.4145	9.553	9.4722	10.651	10.596	10.561	9.6101	9.5506	9.3765	9.4331	9.382	9.4772	9.5235	9.4652	9.5615
"31936_s_at"	10.147	10.2	10.197	10.304	10.167	10.282	10.504	10.209	10.287	10.042	9.904	10.47	10.231	10.774	10.575	10.155	10.077	10.892	10.683
"31937_at"	8.3356	8.1807	8.3567	7.5049	7.4598	7.9681	7.3961	8.6908	8.5071	8.2112	7.8342	7.4333	7.536	7.4607	7.6477	7.6309	8.0559	7.4908	7.6976
"31938_g_at"	6.279	6.0709	6.5184	5.8278	5.8771	5.9054	5.9287	6.6041	6.3454	6.3681	5.8099	5.8412	5.6793	6.1565	5.9658	5.9461	5.9006	5.8686	6.0368
"31939_at"	5.6748	5.8496	5.8673	5.4869	5.4967	5.651	5.6965	6.0188	5.9962	5.859	5.868	5.4051	5.8517	5.8193	5.8146	5.6854	6.3708	5.7588	6.1476
"31940_s_at"	9.7703	9.9334	9.7954	8.853	8.8851	8.9552	8.8665	9.7576	9.9015	9.9887	9.0453	8.8518	8.9007	8.7436	9.1041	9.0655	8.8308	8.7507	8.9033
"31941_s_at"	6.8282	7.0634	7.0463	6.0948	6.1027	5.7588	5.8296	7.1769	7.0667	6.8951	6.0415	5.933	6.1345	6.5317	5.8722	7.1444	6.714	6.3482	7.1337
"31942_at"	9.669	10.08	9.9902	10.037	10.038	10.099	10.008	9.5169	9.6836	9.6677	10.046	10.136	9.981	9.9221	10.081	9.6948	9.6347	10.463	9.9667
"31943_g_at"	9.3531	9.1878	9.5822	10.324	10.284	10.034	10.311	9.1059	9.2845	9.3136	10.191	10.291	9.9108	10.05	10.233	9.976	9.6286	10.723	10.798
"31944_at"	10.403	10.633	10.579	11.163	10.966	11.137	11.15	10.246	10.614	10.815	11.146	11.272	10.912	11.119	11.261	11.082	10.772	11.958	11.948
"31945_s_at"	5.9847	5.797	5.8963	5.9239	5.8848	5.8547	5.8978	5.9522	6.1838	6.1394	5.7848	5.9032	5.9989	5.8929	5.7255	5.7913	5.9783	5.5915	5.868
"31946_s_at"	8.8886	8.6432	8.6276	8.5962	8.7248	8.8925	8.7218	8.7791	8.8944	8.9225	8.8117	8.6286	8.752	8.5585	8.5414	8.5147	8.7551	8.651	8.8235
"31947_r_at"	14.182	14.208	14.169	14.146	14.141	14.167	14.143	14.209	14.199	14.182	14.135	14.144	14.111	13.932	13.962	13.967	13.857	13.917	13.944
"31948_at"	8.3388	8.097	8.0213	8.7272	8.6407	8.4974	9.016	7.982	8.2095	8.4748	8.6731	8.8006	8.9312	8.9892	8.6803	8.74	8.3249	8.4548	8.4762
"31949_at"	6.8308	6.9549	6.7268	5.7355	5.9481	5.9286	5.68	6.7698	6.6397	6.411	6.1818	5.9355	6.0578	6.3237	6.5623	5.9677	6.4714	6.8927	5.9034
"31950_at"	13.732	13.868	13.612	14.061	14.121	14.026	14.17	13.296	13.498	13.46	13.815	14.13	14.117	14.116	14.111	13.93	13.741	13.962	13.909
"31951_s_at"	14.033	14.039	13.968	14.25	14.241	14.209	14.278	13.332	13.933	14.021	14.062	14.271	14.223	14.248	14.258	14.197	14.152	14.238	14.247
"31952_at"	14.07	14.091	14.065	14.185	14.185	14.178	14.237	13.867	13.974	14.108	14.141	14.187	14.2	14.234	14.236	14.216	14.203	14.232	14.189
"31953_f_at"	6.3062	6.1365	6.1223	5.9984	6.1652	6.3982	6.3099	6.6952	6.3565	6.3226	6.2395	6.1333	6.4854	6.4066	6.4928	6.6493	6.5605	6.0191	6.7652
"31954_f_at"	6.3653	6.2758	6.6043	6.0935	6.0735	6.0719	5.9834	6.4141	6.3287	6.3488	5.9694	5.7614	5.7988	6.9918	6.1436	6.5645	6.1838	6.2462	6.1037
"31955_at"	13.769	13.788	13.648	14.074	13.989	14.019	14.024	13.599	13.607	13.997	13.99	13.983	14.037	13.963	14.015	14.023	14.043	14	14.024
"31956_f_at"	14.177	14.211	14.164	14.298	14.296	14.312	14.316	14.173	14.175	14.191	14.245	14.322	14.304	14.284	14.292	14.294	14.279	14.315	14.308
"31957_r_at"	14.173	14.207	14.147	14.35	14.328	14.366	14.344	14.175	14.189	14.182	14.266	14.35	14.344	14.331	14.363	14.36	14.375	14.4	14.414
"31958_i_at"	5.6124	5.6346	5.7122	5.869	5.6721	6.0683	5.6904	5.7556	5.7331	5.6586	5.8448	5.9675	5.7965	5.6952	5.7208	5.8563	6.1328	5.9038	6.4015
"31959_at"	6.9943	7.2389	7.1617	6.7312	6.4852	6.3269	6.5825	7.1205	7.3021	7.2484	6.6093	6.4693	6.9429	6.9627	6.8058	7.0572	7.1424	7.2598	7.4623
"31960_f_at"	7.3327	7.4072	7.81	6.8914	6.6799	6.9107	6.7946	7.5062	7.3853	7.7469	6.8502	6.6708	6.7944	6.9869	6.733	6.4855	7.5307	7.4261	7.2511
"31961_r_at"	8.0748	8.0955	8.0452	7.4059	7.2813	7.2405	7.2383	8.0596	8.1467	7.9536	7.3787	7.2207	7.2826	7.486	7.5142	7.4387	7.5927	7.5522	7.3689
"31962_at"	14.176	14.215	14.169	14.388	14.381	14.382	14.405	14.102	14.148	14.174	14.311	14.355	14.368	14.399	14.384	14.355	14.366	14.398	14.347
"31963_at"	8.1671	8.1905	8.1614	7.2347	7.5244	7.786	7.7698	8.297	8.2644	8.1015	7.7203	7.8168	7.7011	7.6467	7.3176	7.8454	7.8197	7.4472	7.6637
"31964_at"	6.6288	6.6995	6.4084	6.6032	6.5517	6.3196	6.5668	6.5452	6.5026	6.4371	6.5386	6.5862	6.4743	7.0424	6.9823	7.1511	6.5423	7.2993	7.3208
"31965_at"	9.7464	9.6454	9.5464	9.235	9.1593	9.4435	9.2867	9.7415	9.796	9.6286	9.4241	9.3511	9.233	9.0781	8.9906	9.364	9.4035	9.2794	9.2213
"31966_at"	6.3484	6.1667	6.3405	6.2854	5.8968	6.6336	6.1946	6.7201	6.2909	6.4067	6.4261	5.9766	6.2995	6.095	6.1037	6.6387	6.6654	6.534	6.5367
"31967_at"	8.4212	8.7763	8.6164	8.44	8.7649	8.9581	8.4398	9.0046	8.5399	8.8333	8.7953	8.6717	8.8762	8.4896	8.7404	8.687	9.2525	8.8277	8.8393
"31968_at"	7.0959	7.7196	7.1647	7.5575	7.3182	7.3935	7.4536	7.4	7.2406	7.0815	7.4323	7.5582	7.8001	7.4128	7.3233	7.7431	7.0647	7.3889	7.1935
"31969_i_at"	6.502	6.4375	6.741	6.1919	6.2594	6.3541	6.0158	6.6984	6.6517	6.7503	6.3547	6.0518	6.6416	7.3109	6.7951	6.4481	6.3868	7.1719	6.0917
"31970_r_at"	5.6701	5.6567	5.6431	5.5557	5.5335	5.3524	5.4268	5.7291	5.79	5.7135	5.4252	5.4115	5.5567	5.6915	5.7955	5.8471	6.7993	5.7138	5.5743
"31971_at"	9.326	9.1515	9.4341	8.6474	8.5762	9.1767	8.6239	9.311	9.149	9.101	9.1003	8.8212	8.6873	8.4532	8.6567	8.8354	8.7485	8.3516	8.439
"31972_at"	6.4854	6.5708	6.7326	7.3671	6.8975	6.6141	6.89	6.5676	6.3957	6.4332	6.2756	6.8894	6.6576	6.9076	6.6041	6.994	6.3337	6.5275	6.698
"31973_at"	8.8188	8.784	8.7519	8.6924	8.5659	9.2625	8.8449	9.0613	9.0518	8.8018	8.9106	8.7958	8.6065	8.8091	8.3192	8.5938	8.5679	8.9	8.7948
"31974_at"	11.458	11.44	11.457	11.402	11.332	11.481	11.217	11.594	11.615	11.452	11.467	11.38	11.326	11.255	11.197	11.131	11.333	11.163	11.164
"31975_at"	10.832	11.037	10.803	10.139	10.192	10.348	10.352	10.879	10.855	10.67	10.24	10.256	10.018	10.02	9.8376	9.9535	10.136	10.085	10.244
"31976_at"	5.6638	5.8337	5.7401	5.6367	5.356	5.3789	5.4655	5.6568	5.785	5.7964	5.6728	5.5151	5.2406	5.6699	5.5878	5.3314	5.3741	5.4813	5.7556
"31977_at"	10.554	10.735	10.809	10.316	10.298	10.585	10.405	10.946	10.87	10.735	10.399	10.251	10.228	10.217	10.133	10.145	10.254	10.204	10.051
"31978_at"	9.0451	9.1813	9.2308	9.3366	9.3021	9.6572	9.399	9.5361	9.4151	9.2904	9.5047	9.4251	9.4805	9.1269	9.0513	9.3328	9.0387	9.144	9.2611
"31979_at"	11.318	11.311	11.451	10.868	10.805	10.889	10.843	11.514	11.57	11.391	11.11	10.885	10.897	10.571	10.694	10.648	10.586	10.644	10.521
"31980_at"	9.3706	9.3425	9.5457	8.9675	8.9388	9.0716	8.978	9.4885	9.6867	9.5109	8.9911	8.9162	8.9056	8.7098	8.7029	8.6925	9.0002	8.9077	8.7428
"31981_at"	10.652	10.734	10.628	10.437	10.349	10.717	10.387	10.879	10.994	10.561	10.508	10.536	10.429	10.428	10.009	10.405	10.378	10.108	10.107
"31982_at"	6.1662	6.3209	6.6032	6.3748	6.5021	6.7252	6.3557	6.1609	6.5166	6.4401	6.2105	6.4472	6.3174	6.4918	6.7448	6.099	6.2347	6.4053	6.3606
"31983_at"	8.5918	8.3188	8.5722	8.1605	8.1553	8.4337	8.0206	8.6264	8.6218	8.3974	8.3774	8.3254	8.0496	8.332	8.0429	8.0247	8.2993	8.3453	8.6955
"31984_at"	7.3066	7.0559	7.0237	7.1254	6.8197	7.0321	7.2951	7.243	7.0585	6.9434	6.9205	7.3387	7.1134	6.9308	7.0824	7.1387	7.1655	6.9939	7.4035
"31985_at"	6.5352	6.4489	6.3264	6.6734	6.6478	7.0025	6.8615	6.5682	6.6139	6.653	6.9023	6.8214	6.6272	6.66	6.7121	6.5479	7.0143	6.6331	6.717
"31986_at"	5.5219	5.3794	5.3929	5.1266	5.1591	5.1949	4.8703	5.4257	5.5823	5.517	5.154	5.0949	5.2759	5.3482	5.2894	5.3325	5.5528	5.5897	5.5749
"31987_at"	8.1662	8.2964	8.2979	8.1901	8.1819	8.3659	8.067	8.573	8.4231	8.4021	8.3447	8.227	8.2414	7.901	8.3233	8.4637	8.7109	8.1117	8.2416
"31988_at"	8.3115	8.2367	8.1794	8.3042	8.3563	8.8866	8.4103	8.4264	8.3905	8.3861	8.467	8.5861	8.3407	7.9902	8.0935	8.2659	8.5593	8.1028	8.3642
"31989_s_at"	7.0174	6.8685	6.8888	6.975	6.8351	7.2314	7.1062	7.2259	7.0616	7.0902	7.3482	6.9467	6.9352	6.6976	7.4032	7.031	6.8507	6.9111	7.1445
"31990_at"	9.5114	9.3849	9.5016	9.1554	9.3765	9.5168	9.2329	9.3846	9.5566	9.4274	9.3965	9.3729	9.2859	9.2015	9.2919	9.3755	9.5368	9.0297	9.2768
"31991_at"	10.16	10.158	10.192	9.3806	9.6503	9.7605	9.6233	10.269	10.133	10.176	9.7012	9.5687	9.519	9.5873	9.5217	9.555	9.6083	9.5915	9.4449
"31992_f_at"	7.9937	8.3194	8.3721	7.7429	8.118	7.9981	7.7033	8.1615	8.0034	8.1023	7.7417	7.7356	7.6101	7.2918	7.3263	6.6534	7.7515	7.4279	7.4045
"31993_f_at"	11.072	11.131	11.117	9.853	9.8841	9.9401	10.136	11.15	11.291	11.198	10.034	10.212	10.061	10.089	10.23	10.193	9.8866	9.9044	9.906
"31994_at"	6.7814	6.4028	6.5438	7.2671	7.0609	7.4068	7.4301	6.8549	7.0712	7.1385	7.2351	7.1732	7.7836	7.3041	7.5654	8.0817	7.0948	7.7158	7.4515
"31995_g_at"	8.3772	8.1508	8.1327	8.0537	7.7917	8.3009	7.7732	8.5812	8.1692	8.161	7.9838	7.9126	7.8903	7.6898	7.9613	8.4999	8.0942	8.288	8.4999
"31996_at"	9.3478	9.3687	9.5975	9.0287	8.7825	8.9855	8.7648	9.7516	9.3801	9.679	8.9506	8.7559	8.6092	8.5063	8.8194	8.521	8.6048	8.4833	8.8803
"31997_at"	8.0477	8.0239	7.9763	7.8523	7.9007	8.0937	7.8528	8.2233	8.3622	8.2174	8.3177	7.7348	8.0565	7.781	7.9119	8.0109	8.0472	7.867	7.8424
"31998_at"	6.6185	6.464	6.3817	6.191	6.3744	6.4275	6.1324	6.5124	6.565	6.5614	6.3138	6.2755	6.323	6.4617	5.9675	7.0669	6.0932	6.5993	6.6958
"31999_at"	9.1315	9.396	9.2199	8.447	8.5397	8.5903	8.475	9.3318	9.555	9.3216	8.7389	8.6531	8.4982	8.3969	8.2899	8.3256	8.3112	8.437	8.4377
"319_g_at"	12.423	12.434	12.433	12.706	12.689	12.727	12.799	12.462	12.564	12.632	12.731	12.83	12.425	12.599	12.654	11.94	11.919	12.688	12.693
"32000_g_at"	10.87	10.971	10.992	10.028	9.9261	9.9363	9.9012	11.003	10.972	11.013	10.19	9.9095	10.058	10.052	9.8128	10.144	9.8847	9.8685	9.9328
"32001_s_at"	8.0051	7.9615	8.232	7.4679	7.5083	7.5999	7.5922	8.2315	7.8244	7.7784	7.65	7.9796	7.992	7.401	7.6847	7.4394	7.551	8.2812	7.5075
"32002_at"	11.33	11.221	11.284	10.805	10.681	10.925	10.65	11.556	11.479	11.297	10.838	10.87	10.665	10.649	10.662	10.771	10.581	10.519	10.528
"32003_at"	10.628	10.467	10.395	10.174	10.072	10.265	10.037	10.711	10.457	10.567	10.253	10.152	10.008	9.8278	9.8361	10.2	10.21	9.9305	9.9567
"32004_s_at"	10.785	10.802	10.619	10.869	10.806	10.81	10.699	10.884	11.102	10.868	10.9	10.768	10.735	10.843	11.084	10.899	10.918	10.981	10.914
"32005_at"	6.475	6.4082	6.2704	5.4209	5.7641	5.6	5.5274	6.3592	6.4846	6.4207	5.5148	5.6229	5.4066	5.6794	5.6344	5.8133	5.478	5.7553	5.7595
"32006_r_at"	7.3611	7.3918	7.4906	7.1842	7.2872	7.4446	7.0236	7.4175	7.5149	7.4017	7.2893	6.9857	6.9967	7.2996	7.2644	7.2845	7.3565	7.473	7.3292
"32007_at"	11.468	11.471	11.66	10.518	10.508	10.651	10.475	11.522	11.347	11.424	10.726	10.502	10.557	10.468	10.561	10.728	10.893	10.54	10.472
"32008_at"	6.0252	6.0865	6.0066	5.7184	5.5379	5.5734	5.4884	6.1476	6.0218	5.8498	5.498	5.5787	5.6282	6.2411	5.8972	6.5554	6.4927	6.5048	5.9238
"32009_at"	9.0551	8.7531	8.922	8.3177	8.2102	8.2841	8.0914	9.0883	9.102	8.9508	8.4172	8.2441	8.2046	8.1982	8.1931	8.2694	8.2593	7.9842	8.2149
"32010_at"	12.357	12.302	12.408	10.752	10.988	11.99	10.939	12.472	12.223	12.31	10.927	10.809	10.657	10.529	10.566	10.63	10.821	10.782	10.64
"32011_g_at"	10.409	10.205	10.401	9.2592	9.1541	9.5053	9.2644	10.518	10.519	10.437	9.5094	9.4084	9.3349	9.5089	9.3371	9.3702	9.1203	9.411	9.6545
"32012_at"	6.8727	6.9843	7.0534	6.5595	6.6977	6.8796	6.7906	7.0712	6.9768	6.9488	7.158	6.8741	6.7725	6.9064	7.2965	6.9372	7.3488	7.4179	7.0272
"32013_at"	6.6008	6.6383	6.9516	6.4817	6.3918	6.9098	6.6159	6.7959	6.7897	6.9408	6.8995	6.4185	6.3476	6.8487	6.532	6.2912	6.5562	6.4701	6.5366
"32014_at"	5.9742	6.1284	6.1393	5.9569	5.8694	5.7123	5.5372	6.0308	6.0674	6.2245	6.304	5.6121	5.6791	6.0091	5.8182	6.1928	5.6814	6.3546	6.1527
"32015_at"	6.9159	7.0892	7.088	6.8858	6.9956	6.9828	6.9394	7.0519	7.0468	6.9322	6.9741	7.1469	7.0276	7.1513	7.4261	7.0992	7.5235	7.5692	7.3016
"32016_at"	10.048	10.182	10.167	9.8172	9.7026	10.077	9.4723	10.154	10.248	9.9843	9.7687	9.7662	9.7418	9.6905	9.8021	10.154	10.12	9.8504	10.072
"32017_at"	7.1819	6.8187	7.0222	6.3639	6.4577	6.371	6.1687	7.3671	6.865	7.1689	6.3758	6.7345	6.6292	6.6626	7.0633	6.8784	7.1279	7.1788	6.7366
"32018_at"	6.4684	6.309	6.2734	6.1313	6.3359	6.5129	6.225	6.3665	6.2785	6.3515	6.5673	6.6509	6.2595	6.3734	6.1691	6.2388	7.1939	6.4442	6.1842
"32019_at"	6.6677	7.0354	6.7083	6.4353	6.1179	6.4457	6.1796	7.1513	7.1174	7.1411	6.4936	6.3046	6.3067	6.3778	6.3025	6.5845	6.5895	6.5444	6.7501
"32020_at"	5.5135	5.6159	5.6667	5.7227	5.8842	5.6431	5.6754	5.635	5.5348	5.6035	5.5023	5.678	5.5688	5.6144	5.4993	5.4015	5.8683	6.022	5.7303
"32021_at"	9.302	9.2803	9.3206	9.28	9.2482	9.1777	9.1551	9.2997	9.1408	9.1423	9.1486	9.4078	9.3017	9.4296	9.2037	9.3298	9.2145	9.4584	9.3425
"32022_at"	5.907	6.0129	6.1537	5.8964	5.7756	5.941	5.8038	6.0502	6.1058	5.9157	5.9015	5.7045	5.7308	5.6929	6.2566	5.9984	6.2929	6.1649	6.3663
"32023_at"	6.9526	6.9479	6.8614	6.849	6.4969	6.6563	6.6211	7.257	6.9516	6.7769	6.4477	6.531	6.5538	7.0321	6.7316	6.5701	7.1407	7.0176	7.0688
"32024_at"	6.2711	6.0627	6.501	6.144	6.1822	6.413	5.8686	6.4018	6.3511	6.1305	6.0583	6.0382	6.0339	6.3405	6.1985	6.692	6.489	5.9515	5.8146
"32025_at"	10.766	10.778	11.028	10.567	10.627	10.515	10.555	10.545	10.782	10.552	10.059	10.6	10.226	10.662	10.859	10.268	10.236	10.621	10.745
"32026_s_at"	10.497	10.755	10.622	11.169	11.581	11.415	11.488	10.857	10.777	10.815	11.558	11.298	11.68	11.518	11.524	11.564	11.184	11.514	11.542
"32027_at"	5.5892	5.7003	5.6529	5.8158	5.6473	5.4297	5.6933	5.8877	5.7223	5.7936	5.5346	5.7102	5.4946	6.2633	6.0257	6.1806	5.9717	6.1564	5.8809
"32028_at"	10.564	10.759	10.658	11.155	11.025	10.843	11.095	10.666	10.895	11.246	11.542	10.897	11.428	11.41	11.308	12.007	11.521	11.204	11.406
"32029_at"	10.429	10.32	10.518	10.486	10.377	10.532	10.342	10.462	10.43	10.422	10.449	10.342	10.363	10.244	10.168	10.353	10.112	10.36	10.281
"32030_at"	10.03	10.089	10.056	9.9796	10.099	10.277	10.351	10.305	9.8887	10.296	10.164	9.9988	10.041	10.664	10.49	10.453	10.487	10.583	10.636
"32031_at"	11.145	11.148	11.13	10.924	10.811	10.849	10.817	11.157	10.956	10.935	10.859	10.88	10.899	10.964	10.947	11.054	10.973	10.952	10.966
"32032_at"	11.146	11.071	11.179	10.873	10.805	10.892	10.916	11.103	11.202	11.108	10.977	10.909	10.955	11.194	11.226	11.05	11.086	11.361	11.212
"32033_at"	10.855	10.723	10.637	10.657	10.56	10.82	10.577	10.744	10.719	10.687	10.765	10.696	10.653	10.325	10.22	10.636	10.543	10.617	10.741
"32034_at"	9.3888	9.2271	9.5676	9.0097	9.0423	9.0183	9.092	9.1196	9.3573	9.4986	9.9306	9.0797	9.3381	9.2582	9.4209	9.2446	9.1146	9.2393	8.9086
"32035_at"	7.5254	7.7404	7.8419	6.9596	7.3627	7.4188	6.9452	7.7514	8.1946	7.8174	7.0712	7.3052	7.0314	7.1285	7.3108	7.509	7.4764	7.5099	7.2999
"32036_i_at"	8.9217	8.8548	8.8357	8.0294	8.2716	7.3347	7.8826	8.931	9.0252	9.0212	8.0609	7.7821	7.9985	8.7928	8.4097	8.4093	8.347	8.1744	8.4655
"32037_r_at"	7.235	7.5781	7.6974	7.2275	7.4059	7.4106	7.1921	7.5075	7.6752	7.6284	7.3664	7.1993	7.3852	7.7777	7.3818	7.6734	7.4849	7.6626	7.7957
"32038_s_at"	9.8978	10.043	9.7697	10.433	10.391	10.43	10.152	10.076	9.9125	10.06	10.543	10.141	10.198	10.537	10.656	10.862	10.529	10.617	10.81
"32039_at"	11.209	10.945	11.138	11.123	11.289	10.954	11.224	11.026	11.409	11.321	11.488	10.967	11.372	11.519	11.721	11.831	11.471	11.761	11.495
"32040_i_at"	5.2811	5.3996	5.3834	5.3014	5.2232	5.1943	5.3689	5.3842	5.3767	5.3966	5.2416	5.4477	5.3437	6.1118	5.534	5.5039	5.3588	5.657	5.7936
"32041_r_at"	6.5759	6.709	6.8581	6.4364	6.615	6.0248	6.5345	6.5801	6.5987	6.7831	6.3689	6.2723	6.5213	6.7843	7.2557	7.1708	7.0163	6.8628	6.6875
"32042_at"	8.258	8.3381	8.4947	7.6284	7.8664	8.0624	8.4759	8.1123	8.0795	8.2065	8.0344	7.911	7.5715	8.1278	8.5174	7.9062	8.0728	7.9249	8.1098
"32043_at"	13.043	13.557	13.346	13.488	13.474	13.172	13.367	13.215	13.442	13.299	13.364	13.492	13.361	13.377	13.415	13.351	13.372	13.388	13.353
"32044_at"	10.953	11.159	11.077	11.025	10.95	10.749	11.023	11.044	11.037	11.415	11.097	11.184	11.292	11.37	11.427	11.126	11.246	11.417	11.162
"32045_at"	8.5258	8.8523	8.6418	8.5637	8.6738	8.5693	8.2722	8.5186	8.9381	8.7289	8.3184	8.9187	8.4666	8.338	8.4407	8.3838	8.5546	8.5168	8.2927
"32046_at"	8.6267	8.6783	8.6022	8.694	9.2808	8.8439	8.8958	9.2862	8.711	8.8287	9.206	8.856	8.8773	8.6744	8.8705	8.737	8.9236	8.8945	8.9317
"32047_at"	10.168	10.303	10.117	11.064	10.442	10.686	10.781	10.257	10.232	10.429	10.625	10.888	10.914	11.138	10.862	10.498	10.809	11.074	10.962
"32048_at"	11.293	11.192	11.22	10.786	10.794	10.777	10.673	11.171	11.278	11.134	10.79	10.717	10.758	10.733	10.706	10.877	10.893	10.727	10.936
"32049_f_at"	5.6118	5.7699	5.6723	5.5512	5.6719	5.5791	5.5994	5.6884	5.5982	5.8148	6.0234	6.0187	6.0816	5.7545	5.7721	6.1594	5.8911	5.9795	5.6941
"32050_r_at"	8.0587	7.8275	7.8836	7.8936	7.4338	7.5684	7.4746	7.9493	7.9004	7.8552	7.5542	7.6737	7.8457	7.5435	7.6857	7.9004	7.8253	7.6107	8.0719
"32051_at"	11.411	11.404	11.697	11.237	11.217	11.212	11.446	11.321	11.353	11.532	11.259	11.246	11.391	11.413	11.421	11.768	11.53	11.617	11.379
"32052_at"	8.7453	8.9292	8.9511	8.3544	8.0932	8.2288	9.6814	8.8991	8.9443	8.7244	8.3692	8.2327	8.566	8.6493	8.2136	8.3628	8.1819	9.2081	9.057
"32053_at"	7.1006	7.2492	7.1267	7.3628	7.3394	7.2945	7.5311	7.1616	7.4599	6.7581	7.4717	7.4507	7.3245	7.1715	7.3127	7.823	7.1252	7.4761	7.1724
"32054_at"	8.0999	7.9502	8.1965	7.8105	8.1729	7.9849	7.7901	8.146	8.3142	7.9968	7.9505	7.6918	7.8065	7.7882	7.873	7.9834	7.8283	8.0479	8.0149
"32055_g_at"	7.0846	7.1686	6.9869	7.5114	7.6306	7.5694	7.5533	7.319	7.2043	6.9084	7.5696	7.6847	7.574	6.9179	7.1039	7.2787	7.0412	6.7355	7.0932
"32056_at"	7.3499	7.2385	7.2322	7.5308	7.615	7.6811	7.6401	7.6188	7.145	7.3038	7.3252	7.7339	7.3534	7.1345	7.0198	7.0578	7.2439	7.4682	7.4987
"32057_at"	11.151	10.826	10.187	11.59	11.127	9.5237	9.9963	10.741	11.515	11.666	12.549	9.5529	11.345	11.589	11.615	12.298	12.093	12.384	12.137
"32058_at"	8.5975	8.7926	8.7059	8.8467	8.6214	8.9212	8.7877	8.7169	8.7541	8.6047	8.8841	8.5667	8.7083	8.712	8.6839	8.6521	9.0433	9.032	8.8017
"32059_at"	9.6777	9.757	9.5847	9.8806	9.9794	9.895	10.305	9.0011	9.0179	9.0278	8.5413	10.147	9.8018	9.9208	9.7736	9.3105	8.951	9.749	9.6224
"32060_at"	11.22	10.946	11.18	11.379	11.487	11.152	11.371	10.839	10.771	10.832	11.385	11.355	11.316	11.314	11.272	11.378	11.032	11.401	11.244
"32061_at"	9.0218	8.9662	8.9332	8.9601	8.6336	8.7914	9.0719	9.0201	9.0016	8.8499	8.8202	8.9381	9.0253	8.92	8.8986	8.8972	8.8951	9.1463	8.8626
"32062_at"	8.1521	8.4322	8.2126	8.4867	8.5239	8.3402	8.2983	8.4089	8.4548	8.4708	8.6333	8.4215	8.4603	8.3007	8.3965	8.4163	8.3056	8.141	8.3849
"32063_at"	10.053	9.8528	10.195	9.6786	9.5169	9.6376	9.4576	9.9267	9.7159	9.608	9.1974	9.4016	8.9483	9.5665	9.3958	9.5329	9.1494	9.4583	9.79
"32064_at"	10.773	10.65	10.718	10.672	10.348	10.459	10.645	10.765	10.613	10.396	10.219	10.647	10.428	11.206	10.912	10.68	10.711	10.782	10.969
"32065_at"	8.9237	8.9984	8.8885	8.5248	8.8565	8.4119	8.7548	9.1049	8.8277	9.0566	8.267	8.4385	8.5324	8.9616	8.6997	9.1256	9.0462	9.2153	9.172
"32066_g_at"	9.7515	9.8163	9.583	9.8341	9.9528	9.4254	9.7769	9.8533	9.7066	9.9497	9.2009	9.7149	9.6526	10.283	10.17	10.535	10.241	10.663	10.326
"32067_at"	9.1706	9.3187	8.8071	8.8338	9.199	8.2265	8.6773	9.1325	8.887	9.3565	8.279	8.5582	8.6291	8.9626	9.3354	9.9425	9.4145	9.8228	9.7895
"32068_at"	7.3884	7.293	7.4577	7.3614	7.4301	7.4232	7.4458	7.4491	7.4789	7.3903	7.4211	7.3813	7.2215	7.1515	7.43	7.8055	7.8269	7.6878	7.5618
"32069_at"	9.7365	9.8644	10.061	9.7204	9.6629	9.4905	9.8976	10.275	9.9156	10.142	9.9596	9.6141	10.086	9.8914	9.8149	9.9141	9.7952	9.9318	9.8744
"32070_at"	9.9343	9.8186	10.041	9.9821	9.9971	10.261	9.8106	10.096	10.012	10.022	9.9045	9.9662	9.9122	9.8135	9.5909	9.649	9.8533	9.7919	9.9128
"32071_at"	10.209	10.061	10.212	9.7554	9.7389	9.8272	9.6991	10.356	10.305	10.338	10.154	9.8056	9.8724	9.7836	9.5004	9.7296	10.167	9.9828	9.6535
"32072_at"	8.8865	8.8022	8.9442	8.7534	8.7253	9.0168	8.8392	9.2356	8.949	9.065	8.9097	8.9608	8.7752	8.4581	8.5247	8.6399	8.8325	8.6946	8.6163
"32073_at"	10.858	11.086	10.859	10.977	10.747	11.059	10.993	10.975	11.088	10.949	10.923	10.958	11.13	11.143	11.171	11.058	10.945	11.218	10.981
"32074_at"	8.3013	8.3131	8.3635	8.2477	8.081	8.6227	8.3293	8.3183	8.4276	8.2984	7.8016	8.1738	8.4013	8.4391	8.5508	8.0724	8.0137	8.3991	8.6613
"32075_at"	10.051	9.987	10.234	9.6427	9.6118	9.2849	9.3055	10.158	10.046	10.107	9.2312	9.5693	9.2148	10.077	9.8874	9.6614	9.7589	10.098	10.045
"32076_at"	10.712	11.817	11.359	11.513	12.302	12.381	12.047	11.343	11.17	11.302	10.774	11.763	11.512	12.309	12.325	11.529	11.21	12.349	12.319
"32077_s_at"	9.7668	9.4602	9.5378	9.4839	9.2791	9.5729	9.1499	9.7246	9.8167	9.4744	9.427	9.3959	9.3722	8.8748	9.1685	8.973	9.1235	9.3708	9.1455
"32078_at"	8.7596	8.8452	9.1434	8.9687	9.1476	8.8009	9.1098	8.705	9.0302	9.107	9.0814	8.3193	9.0946	9.0717	9.1736	9.3924	9.106	9.1054	8.9791
"32079_at"	8.7093	9.2047	9.135	8.3438	8.4469	8.4322	8.635	8.5706	8.9957	8.8459	8.4165	8.7484	8.46	8.7731	8.5392	8.5537	8.5854	8.6922	9.0114
"32080_at"	12.679	12.937	12.791	12.806	12.831	12.464	12.725	12.913	12.865	13.005	13.19	12.882	12.899	12.83	12.844	12.948	12.823	12.83	12.838
"32081_at"	6.8092	6.5973	7.2538	6.5751	6.7915	6.9809	6.657	6.5388	7.0018	6.8429	6.477	6.628	6.8086	7.7555	7.6833	6.5903	6.9645	7.5881	7.6282
"32082_at"	8.5061	8.3332	8.5056	8.5547	8.4799	8.2335	8.5389	8.4392	8.5026	8.5595	8.5674	8.6844	8.6881	8.8393	8.3067	8.6783	8.8435	8.7752	8.5494
"32083_at"	7.8789	7.8361	7.9083	8.0146	8.4283	7.6868	7.9837	7.9109	7.021	8.2134	7.9296	7.794	8.0627	8.133	7.8469	8.4532	8.1675	7.5454	7.8759
"32084_at"	9.2791	9.6459	9.4963	9.1496	9.6426	9.0612	9.3395	9.1997	9.3389	9.2154	8.8816	9.5406	9.6425	9.3093	9.2139	9.6399	9.5591	9.8738	9.4263
"32085_at"	10.302	10.515	10.642	10.855	10.86	10.849	11.002	10.104	10.029	10.239	10.329	10.914	10.769	11.381	11.379	10.437	10.216	11.099	11.024
"32086_at"	8.4249	8.5511	8.7839	7.9747	7.8227	7.9292	8.2013	8.2806	8.3465	8.509	7.6633	8.2149	8.0846	7.857	8.173	8.2805	7.9385	8.149	8.0364
"32087_at"	9.1635	9.425	9.6793	9.3298	9.2827	9.1167	9.7041	8.9331	8.9281	9.1284	8.9012	9.4937	9.0189	9.3715	9.3983	9.4058	9.3304	9.1565	9.7964
"32088_at"	6.4533	6.5169	6.6505	6.0121	6.5802	6.2192	6.4756	6.3147	6.3112	6.704	6.6236	6.3951	6.5284	6.2	6.4858	6.6676	6.1733	6.329	5.718
"32089_at"	5.6152	5.7902	5.7988	6.0021	5.8269	5.8217	5.6677	5.7437	5.6636	5.6524	5.8671	5.8294	5.6211	5.9873	6.1542	6.1563	5.7814	5.5696	5.753
"32090_at"	7.4269	7.7098	7.2709	7.78	7.8743	6.9884	7.292	7.532	7.9643	8.0514	8.5494	7.5562	8.2939	7.5713	7.4318	8.3451	7.8977	7.723	7.8128
"32091_at"	9.4615	9.6413	9.4027	10.282	10.012	10.171	10.22	9.6993	9.6171	9.7095	10.149	10.155	10.35	10.418	10.3	10.663	10.538	10.29	10.039
"32092_at"	12.086	12.095	12.307	11.877	11.997	11.829	11.995	12.12	11.707	11.94	11.436	11.908	11.824	12.207	12.233	11.704	11.724	11.691	11.769
"32093_at"	7.8597	7.7997	7.8363	7.4085	7.4169	7.5104	7.3904	8.2137	8.0964	7.9384	7.5331	7.6074	7.3053	7.1959	7.406	7.3932	7.4009	6.9183	7.0724
"32094_at"	10.942	11.025	10.914	10.764	10.848	10.773	10.581	11.145	11.359	11.172	11.192	10.899	10.922	10.85	10.928	10.556	10.534	10.711	10.745
"32095_at"	9.1821	9.5052	9.4431	9.7085	9.8185	9.7329	9.6082	9.5532	9.6077	9.5291	9.7788	9.8746	9.9659	9.6117	9.4746	9.3377	9.8669	9.5837	9.483
"32096_at"	10.584	10.643	10.461	10.898	10.632	10.701	10.6	10.695	10.538	10.467	10.653	10.672	10.857	10.56	10.498	10.985	10.813	10.548	10.496
"32097_at"	8.613	8.6053	8.4202	9.1339	9.1244	9.1165	9.0488	8.8388	8.9994	8.5113	9.2351	9.3524	9.143	9.0571	9.0775	8.9958	8.8527	9.4815	9.086
"32098_at"	11.662	11.714	11.63	12.354	11.899	12.387	12.933	11.587	11.611	11.475	12.282	11.925	12.037	10.31	10.717	10.287	9.8554	10.515	10.898
"32099_at"	9.6433	9.6068	9.6608	10.345	10.104	10.218	10.142	9.704	9.7762	9.5858	9.935	10.268	10.154	9.9162	9.985	9.9081	9.782	9.8906	9.9331
"320_at"	9.0696	8.8279	8.4852	9.9641	9.0717	8.8863	9.2888	8.429	8.972	8.656	8.583	8.4421	9.7776	8.7052	8.8005	8.7418	8.8286	8.9698	9.0464
"32100_r_at"	12.941	12.871	13.01	12.538	12.401	12.758	12.448	13.007	12.839	12.821	12.629	12.616	12.447	12.342	12.283	12.346	12.443	12.213	12.344
"32101_at"	10.667	10.52	10.51	10.445	10.246	10.72	10.3	10.915	10.728	10.492	10.689	10.572	10.407	10.002	10.232	10.229	10.683	10.054	10.272
"32102_at"	9.3965	9.1918	9.1097	9.3566	9.6539	9.6863	10.231	9.9083	10.271	9.4414	10.213	9.5909	9.8696	9.7596	9.7356	10.224	10.149	9.4029	9.4295
"32103_at"	10.224	10.187	10.238	9.8925	9.8291	10.143	9.8493	10.392	10.396	10.419	10.02	9.9539	9.9176	9.6852	9.6515	9.9821	10.051	9.5931	9.593
"32104_i_at"	11.762	11.601	11.576	11.627	11.407	11.534	11.549	11.781	11.742	11.462	11.852	11.972	11.582	11.84	11.839	11.265	11.499	11.671	11.682
"32105_f_at"	10.355	10.556	10.459	11.151	10.909	11.166	11.022	10.793	10.738	10.414	11.43	11.606	11.081	11.207	11.509	10.569	10.462	10.932	10.984
"32106_at"	10.447	10.201	10.157	9.7783	9.4414	10.051	9.5458	10.403	10.143	10.044	9.9884	9.8491	9.6984	9.761	9.7862	9.8324	9.9852	9.6192	9.9081
"32107_at"	10.389	10.237	9.816	10.509	10.832	10.533	10.661	9.5795	10.064	10.398	10.708	10.644	10.726	11.125	11.17	10.484	10.541	10.894	10.504
"32108_at"	10.099	10.541	10.18	10.072	10.445	10.59	10.211	10.109	10.139	10.102	9.9728	10.285	10.421	10.076	10.211	10.192	10.092	10.175	10.191
"32109_at"	10.073	10.06	10.407	11.116	10.827	11.116	10.845	10.5	10.37	10.347	10.666	10.922	10.252	10.203	10.194	9.5511	10.117	10.502	10.39
"32110_at"	7.4666	7.5045	7.6125	7.0697	7.1302	7.5049	7.3146	7.6596	7.7002	7.6819	7.3755	7.2483	7.3076	6.9663	7.256	7.0323	7.1475	7.4643	7.3589
"32111_at"	11.796	11.836	11.89	11.446	11.411	11.352	11.798	11.589	11.346	11.685	11.377	11.476	11.666	11.438	11.567	11.059	10.496	11.635	11.377
"32112_s_at"	8.1186	7.6061	8.0121	7.533	8.1142	8.7152	8.8902	6.6805	6.8681	7.2317	6.6809	7.5531	6.9634	7.055	7.628	7.112	7.1743	7.3254	6.8887
"32113_at"	7.402	7.1677	7.2667	7.2259	7.3963	7.6512	7.5357	7.192	7.178	7.2169	6.9658	7.1654	6.9013	6.945	7.2155	7.1579	7.2737	7.257	7.1666
"32114_s_at"	9.1879	9.3018	9.0343	8.4759	8.6507	9.0197	8.9952	9.052	9.4915	9.4326	8.7776	8.8136	8.6943	8.5185	8.7587	9.1772	9.0361	9.0631	9.2002
"32115_r_at"	11.371	11.283	11.302	10.758	10.937	11.138	10.878	11.616	11.364	11.398	11.015	10.962	10.833	10.755	10.641	10.841	10.825	10.556	10.729
"32116_at"	9.9333	9.7983	9.9398	9.4408	9.5018	9.6006	9.7062	10.428	9.9019	9.7653	9.6583	9.578	9.391	9.1865	9.1701	9.4013	9.7884	9.7891	9.642
"32117_at"	11.572	11.344	11.163	11.78	11.574	11.827	11.943	11.372	11.236	11.402	11.646	11.786	11.828	11.85	11.958	11.956	11.666	11.929	11.886
"32118_at"	7.2155	7.7334	7.994	7.3924	7.4376	7.2661	7.4956	7.8503	7.5752	7.6267	7.2299	7.0231	7.2547	7.0197	7.3053	7.4589	6.5064	7.572	7.5043
"32119_at"	10.491	10.556	10.521	10.721	10.589	10.785	10.722	9.5977	9.6833	10.084	9.7605	10.791	10.386	11.218	11.319	10.542	9.9563	11.168	11.623
"32120_at"	7.7828	7.7277	7.8832	7.3967	7.5429	7.6067	7.7086	7.147	8.202	8.5432	7.9415	7.3349	7.7228	8.7583	8.2716	7.842	8.1533	8.254	8.2574
"32121_at"	8.2249	8.5243	8.7478	8.9411	8.7104	8.6022	8.7786	8.4339	8.5274	8.2663	8.3453	8.9011	8.8676	8.4918	8.2411	8.3623	8.8534	8.6217	8.4078
"32122_at"	10.555	10.255	10.458	10.19	10.089	10.15	9.9628	10.489	10.401	10.356	10.219	10.229	10.109	10.453	10.261	10.091	10.432	10.341	10.146
"32123_at"	10.256	10.02	10.059	10.295	10.119	10.27	10.056	10.122	10.164	10.126	10.148	10.336	9.8981	9.4463	9.6235	9.7054	9.6543	10.604	10.471
"32124_at"	8.7557	8.8011	8.9531	8.8906	8.7386	8.7207	8.8038	9.0118	8.8445	8.7856	8.8323	8.656	8.68	9.2248	8.9628	8.8602	8.8815	9.0763	8.9663
"32125_at"	7.9454	8.0153	7.8367	8.4909	8.7292	8.1181	8.1846	7.8295	8.0553	7.6811	8.2348	8.5465	8.3121	8.1949	8.1316	8.5818	8.1835	8.512	8.0715
"32126_at"	7.1301	7.9707	9.0599	7.9057	9.5736	10.112	9.4753	5.9767	6.1056	6.1899	6.4213	7.2363	7.5741	8.1863	8.0284	6.9182	6.9175	6.7052	7.0073
"32127_at"	8.1095	8.0304	8.0775	7.7974	7.901	7.9948	7.9017	8.3418	8.1457	8.5011	8.3348	7.6907	7.8656	8.0854	8.1863	8.2636	8.6598	7.956	8.2418
"32128_at"	6.1328	6.0707	6.2975	6.011	6.0305	6.2639	6.0931	6.3426	6.413	6.1008	6.1172	6.0866	6.0152	6.1974	5.8118	6.3647	6.2715	5.9367	5.8537
"32129_at"	11.894	11.749	12.01	11.388	11.868	11.813	11.827	11.917	11.742	12.042	11.68	11.784	12.385	12.185	12.278	12.122	12.161	12.036	12.156
"32130_at"	9.4521	9.7247	9.6419	9.9009	9.9896	9.9317	9.9718	9.5912	9.6714	9.6037	9.7305	10.241	10.348	10.36	10.098	10.041	10.061	10.182	9.8032
"32131_at"	6.6976	7.1236	6.8508	7.0628	7.4395	6.7434	6.8797	6.6036	6.8731	6.8497	6.7738	7.1716	6.8002	7.1104	6.9399	6.8172	6.7602	6.3403	6.8863
"32132_at"	8.1087	8.4782	8.7674	8.5336	8.5397	8.1674	8.3686	8.5481	8.4844	8.6706	8.3141	8.4268	8.3786	8.5695	8.6329	8.5342	8.3427	8.8863	8.8875
"32133_at"	11.636	11.717	11.466	12.455	11.965	11.809	12.095	11.782	11.854	11.44	12.021	12.65	12.528	11.785	12.037	11.667	11.721	11.658	11.578
"32134_at"	10.649	11.349	11.335	11.6	11.41	10.97	12.256	11.253	11.407	11.321	11.292	11.841	11.832	11.329	11.361	10.96	10.793	11.316	11.151
"32135_at"	12.267	12.162	12.306	12.157	11.899	12.109	12.092	12.275	12.165	12.278	11.991	12.049	12.075	11.849	11.92	11.718	11.69	11.871	11.986
"32136_r_at"	5.3032	5.3597	5.2841	5.5893	5.2961	5.4102	5.1622	5.5212	5.2222	5.4048	5.1913	5.5629	5.3675	6.0281	5.9591	5.2731	6.0298	5.5988	5.5784
"32137_at"	10.34	10.204	10.206	10.321	10.2	10.342	10.076	10.484	10.478	10.189	10.203	10.554	10.544	9.7782	9.9472	10.043	9.9594	9.8034	9.8793
"32138_at"	10.236	10.262	10.28	9.9362	9.8653	9.982	9.9898	10.207	10.229	10.035	9.8665	9.9201	9.858	9.5275	9.5738	9.5786	9.7941	9.6071	9.6775
"32139_at"	8.3966	8.4833	8.357	8.6055	9.6741	8.8552	8.8319	8.8946	8.6444	8.8964	8.8611	8.8134	8.8444	9.2454	9.0135	9.6132	9.7021	9.2067	9.1745
"32140_at"	9.8531	9.6461	9.6182	9.2742	9.2696	9.3179	9.1536	9.903	9.6772	9.5566	9.7481	9.3125	9.3167	9.2738	9.1449	9.4164	9.6575	9.3734	9.5981
"32141_at"	8.3811	8.515	8.4917	7.7309	7.7482	7.8385	8.1328	8.6461	8.5266	8.3877	7.9009	8.0799	7.5845	8.0723	7.9498	7.6866	8.1608	7.979	7.8371
"32142_at"	9.1508	9.744	9.7023	9.7746	9.6842	9.8275	10.014	8.5375	8.7926	9.0374	9.4319	9.8378	9.9483	10.226	10.178	9.4006	9.6215	10.182	9.8031
"32143_at"	9.4007	10.219	11.875	9.8971	9.2441	10.877	9.705	8.3357	8.6461	9.0006	8.8426	9.613	9.3675	10.271	10.336	9.2099	8.8521	10.742	10.332
"32144_at"	8.4629	8.6784	8.3909	8.5524	8.7602	8.3575	8.6258	8.0945	8.5393	8.3769	8.6639	8.7614	8.7461	8.9149	9.0261	8.5737	8.9365	8.9776	9.0668
"32145_at"	12.537	12.574	12.329	13.333	13.47	13.313	13.269	12.869	12.941	12.654	13.516	13.297	13.391	13.569	13.555	13.534	13.478	13.567	13.605
"32146_s_at"	10.226	10.163	10.076	10.997	11.118	10.878	10.6	10.499	10.411	10.176	11.101	10.626	10.91	9.5648	9.9075	10.067	9.8747	9.617	10.109
"32147_at"	6.4182	6.7835	6.369	6.719	6.624	6.6443	6.6542	6.7931	6.7485	6.6079	7.0087	6.9864	6.5401	6.7163	7.0243	6.285	6.742	6.8406	6.8043
"32148_at"	11.368	11.697	11.448	12.502	11.985	12.17	12.091	12.316	12.821	12.145	13.195	12.479	11.872	12.466	12.312	11.888	12.002	12.369	12.225
"32149_at"	5.7971	5.6412	5.8508	6.0289	6.1431	6.0352	6.2134	5.9618	5.8747	5.8184	6.0575	6.2491	6.2652	5.7483	6.1407	5.9755	6.5476	6.0468	6.0958
"32150_at"	9.1621	9.2896	9.1869	9.4326	9.32	9.1523	9.5508	8.8839	8.6364	8.8625	9.2153	9.3983	9.8211	9.848	9.6804	9.3694	9.8445	9.7024	9.6285
"32151_at"	12.034	12.174	11.903	12.538	12.604	12.548	12.431	11.773	11.583	11.96	12.259	12.758	12.859	11.851	11.973	11.977	11.844	11.876	11.863
"32152_at"	9.0451	9.0717	9.0691	9.0138	9.1311	9.0335	8.7562	9.3002	9.3668	9.0026	9.1207	9.0501	9.0372	9.054	8.9241	8.5709	8.7837	9.0375	9.0002
"32153_s_at"	14.17	14.206	14.159	14.265	14.289	14.261	14.259	14.199	14.192	14.179	14.335	14.245	14.296	14.298	14.286	14.314	14.304	14.303	14.312
"32154_at"	8.8593	8.7735	8.5932	8.8638	11.041	9.5104	9.3017	8.7986	8.4706	10.054	10.384	9.1319	9.2538	10.141	10.435	11.377	11.412	9.9816	10.061
"32155_at"	7.5992	7.877	7.7605	7.4455	7.1841	7.409	7.4384	7.916	7.8854	7.768	7.5828	7.3254	7.4478	7.4935	7.2842	8.3288	7.6006	7.61	7.3322
"32156_at"	11.399	11.637	11.246	11.881	11.799	11.92	11.967	11.544	11.485	11.63	12.216	12.137	12.11	11.686	11.977	12.178	12.027	11.993	12.079
"32157_at"	12.188	12.016	12.021	12.664	12.63	12.733	12.766	11.993	12.14	12.243	12.947	12.626	12.885	12.551	12.571	12.686	12.656	12.578	12.725
"32158_at"	7.5723	7.5988	7.4116	7.5183	7.4207	7.6602	7.5192	7.4806	7.4966	7.5055	7.5495	7.6073	7.6591	7.0081	6.9306	7.2729	6.9987	7.4202	7.4779
"32159_at"	9.3134	8.8175	9.3065	8.6042	8.9272	8.7449	8.8487	9.3411	9.5407	9.3185	8.8277	8.8193	8.9262	9.1591	9.1218	9.3873	8.7625	9.0508	9.2529
"32160_at"	9.6058	9.8446	10.201	9.5866	9.4806	9.4981	9.9539	9.6752	9.8129	9.8339	9.1481	9.7347	9.288	10.027	10.054	9.5704	9.2769	10.325	10.238
"32161_at"	6.0825	6.3599	6.5134	5.9933	6.5635	6.3664	6.294	6.2049	6.1408	6.1165	6.0826	6.0723	6.2659	6.2571	6.3086	6.706	6.1307	6.5426	6.5789
"32162_r_at"	10.695	10.453	10.779	9.475	9.6658	9.6926	9.338	10.609	10.615	10.378	9.662	9.4108	9.3381	9.6598	9.856	9.8027	10.131	9.6218	9.3729
"32163_f_at"	8.1714	7.8258	8.0226	8.5712	9.3575	8.9373	8.7761	7.7415	7.5598	7.6325	8.0227	9.5211	9.9188	8.7341	8.5651	8.5774	8.8335	9.5497	9.178
"32164_at"	12.722	12.863	12.527	13.079	13.12	12.824	12.886	12.972	12.932	13.154	13.055	12.749	13.139	13.128	13.08	13.126	13.078	12.973	13.017
"32165_at"	9.7455	9.5161	9.8515	9.2081	9.1623	9.0688	9.4383	8.5371	9.3041	9.8925	8.8959	9.0644	9.2576	9.5903	9.3827	9.7857	9.3746	9.3907	9.4551
"32166_at"	13.082	12.977	12.934	13.574	13.559	13.593	13.58	13.317	13.281	13.233	13.719	13.631	13.573	13.651	13.661	13.646	13.631	13.619	13.648
"32167_at"	7.9214	8.054	8.2534	8.0366	8.1253	7.8357	8.2724	8.0081	8.0071	7.8762	7.8554	8.0415	7.9631	8.9622	8.5516	8.6818	8.2778	8.5868	8.3321
"32168_s_at"	10.951	11.358	10.939	10.847	11.207	10.631	10.609	11.158	10.679	10.687	11.401	10.61	11.936	10.433	10.698	11.417	10.633	10.462	9.9849
"32169_at"	10.532	10.644	10.637	11.162	11.096	10.814	10.994	10.632	10.662	10.626	10.695	11.059	11.109	11.224	11.384	11.212	11.126	11.434	11.417
"32170_g_at"	8.1068	8.2911	8.2524	7.901	8.4128	7.7529	7.7758	8.3695	8.1462	7.9198	7.8416	7.916	8.216	8.3474	8.1548	8.4165	8.1629	8.2232	8.0571
"32171_at"	10.624	10.796	10.91	11.449	11.727	11.168	11.439	10.435	11.116	11.008	11.371	11.343	11.416	11.405	11.424	11.359	11.21	11.379	11.378
"32172_at"	9.3626	9.4498	9.4349	9.7393	9.5773	9.6706	9.7814	9.7855	9.7668	9.6045	9.9411	9.7327	9.8092	9.7509	9.9532	9.6506	9.5815	9.8838	9.8364
"32173_at"	11.384	11.692	11.548	11.238	11.919	11.439	11.305	10.955	11.073	11.335	11.264	11.062	11.605	12.299	12.347	12.548	12.577	12.326	12.189
"32174_at"	10.599	10.669	10.573	10.842	10.667	10.863	11.21	10.572	9.5598	10.277	9.541	11.222	11.505	11.12	11.159	10.059	10.099	11.135	10.936
"32175_at"	11.891	11.804	11.956	11.999	12.036	12.004	12.041	12.09	12.1	12.018	12.117	12.007	11.804	12.072	12.078	12.059	11.852	12.068	11.917
"32176_at"	10.669	10.292	10.543	10.991	10.63	10.967	10.767	10.903	10.867	10.774	10.927	11.134	10.716	10.846	10.784	10.424	10.534	11.305	11.227
"32177_s_at"	10.602	10.286	10.455	10.767	10.322	10.56	10.543	10.612	10.728	10.621	10.791	10.756	10.616	10.179	10.137	9.9802	10.016	10.371	10.509
"32178_r_at"	8.7678	8.9715	9.1379	8.7483	8.9271	8.8922	9.4965	9.1518	9.0839	9.0616	9.246	8.8819	8.913	9.2469	9.2491	9.3973	9.2139	8.6843	8.5601
"32179_s_at"	7.6823	7.786	7.7896	8.8417	9.033	8.5109	8.9909	8.0974	7.6842	7.8637	9.2424	8.5391	9.0003	8.8447	8.931	9.1915	8.8865	8.4491	8.76
"32180_s_at"	9.7506	9.6518	9.7245	9.7223	9.5519	9.7399	9.6319	10.106	9.9609	9.6314	9.6853	9.8706	9.6273	9.3687	9.6916	9.572	9.8565	9.7398	9.6783
"32181_at"	11.701	11.982	11.878	11.761	11.603	11.721	11.61	11.83	11.686	11.668	11.977	11.688	11.843	11.587	11.719	11.423	11.272	11.637	11.616
"32182_at"	8.6255	8.9578	8.5288	9.3331	9.3135	8.9867	9.461	9.978	9.0241	9.0742	9.84	9.457	9.5834	9.2619	9.025	9.0272	9.2986	9.0766	9.427
"32183_at"	10.987	11.032	11.04	11.434	11.539	11.209	11.63	10.507	10.599	10.715	11.098	11.383	11.346	11.533	11.423	11.681	11.227	11.547	11.133
"32184_at"	8.4336	7.9286	8.579	8.7662	9.3359	8.0147	7.7695	6.9852	8.4574	9.3337	10.143	8.5506	8.5168	9.3918	9.3584	8.4308	8.3862	10.574	10.322
"32185_at"	9.0865	8.8849	8.8959	8.5428	8.5814	8.5113	8.7856	8.8206	8.8622	8.2215	8.1559	8.644	8.4907	8.779	9.0523	8.5378	8.3914	8.8556	8.7799
"32186_at"	12.791	12.427	12.824	13.364	13.376	13.216	13.448	13.076	12.915	13.08	13.371	13.623	13.389	12.859	12.791	13.18	13.158	13.149	13.057
"32187_at"	7.1105	7.1822	7.1623	7.146	7.3837	6.6903	7.065	7.0591	7.1169	7.1036	6.9814	7.3763	6.9871	7.2579	7.1472	6.817	7.2346	7.2396	7.258
"32188_at"	7.4687	7.5524	7.5491	7.3756	7.3557	7.2859	7.2615	7.8367	7.6715	7.5127	7.7479	7.5304	7.3748	7.2339	7.173	7.2892	7.6066	7.3097	7.1581
"32189_g_at"	10.883	10.646	10.699	10.575	10.594	10.738	10.533	11.001	10.876	10.645	10.733	10.756	10.493	10.371	10.32	10.446	10.546	10.253	10.245
"32190_at"	11.02	11.208	11.184	11.464	11.344	11.498	11.303	11.715	11.414	11.319	11.432	11.65	11.639	11.519	11.944	10.795	10.707	11.138	11.16
"32191_at"	9.452	9.2751	9.0349	10.234	9.9289	10.155	10.006	9.7695	9.4572	9.2502	9.9605	10.28	9.8927	9.6043	10.022	9.8867	9.674	9.8629	9.8629
"32192_g_at"	12.215	12.288	12.303	11.836	11.909	11.938	11.859	12.256	12.272	12.09	11.874	11.972	11.749	11.924	11.953	11.863	11.888	12.017	11.897
"32193_at"	6.1887	6.7116	6.6055	5.6632	6.0282	6.0663	6.8425	6.3742	6.0868	6.1837	5.7642	6.2449	6.1932	6.0134	5.5326	6.5294	5.8957	5.9314	6.332
"32194_at"	9.406	9.4222	9.103	10.027	9.8108	9.8708	10.242	9.491	9.4506	9.2982	9.7217	9.9991	9.8742	10.388	10.14	10.285	10.485	10.189	10.24
"32195_at"	10.204	10.188	10.022	10.425	10.572	10.346	10.345	9.8218	9.9673	10.067	10.169	10.502	10.253	10.351	10.614	10.666	10.758	10.854	10.653
"32196_at"	8.8556	8.692	8.6219	8.9048	8.7381	8.7228	9.2146	8.3884	8.2732	8.4598	8.6154	8.9835	8.6497	8.8748	8.6416	7.924	8.2306	8.8828	8.7402
"32197_at"	10.498	10.566	10.435	10.158	10.083	9.89	10.013	10.465	10.615	10.699	10.1	10.018	10.125	9.8191	9.9408	9.9954	9.8941	9.936	10.245
"32198_at"	12.171	12.386	12.387	12.148	12.199	12.269	12.271	12.253	12.324	12.546	12.179	12.26	12.229	12.217	12.314	12.156	12.351	12.244	12.324
"32199_at"	5.7994	5.8427	6.0314	5.7164	5.6318	5.6149	5.5108	6.4505	6.1537	5.881	5.9795	5.6599	5.6454	5.6426	5.7094	5.6557	5.6169	5.6564	5.4333
"321_at"	8.518	8.0713	8.3429	8.5853	8.5626	8.6064	8.4628	7.95	7.9336	8.2375	8.3902	8.3625	8.3369	8.1905	8.0437	8.0667	8.6262	8.2113	8.6785
"32200_at"	6.1323	6.3977	6.1551	5.8134	5.9827	6.064	5.7957	6.6907	6.6296	6.3723	6.0652	5.6324	5.6915	5.6543	5.734	6.2314	6.1417	6.2015	6.0998
"32201_at"	11.825	11.875	11.92	11.663	11.678	11.783	11.784	11.855	11.976	12.048	12.002	11.806	11.794	11.72	11.737	11.801	11.926	11.846	11.729
"32202_at"	11.731	11.787	11.542	11.564	11.437	11.561	11.684	11.968	11.726	11.763	11.644	11.62	11.634	11.52	11.544	11.541	11.411	11.505	11.538
"32203_at"	10.187	10.685	10.364	11.155	10.874	11.033	11.231	10.129	10.329	10.532	10.633	11.184	11.001	11.324	11.355	10.906	10.81	11.167	11.105
"32204_at"	10.943	10.751	11.002	10.317	10.323	10.74	10.34	11.113	11.03	10.919	10.449	10.34	10.25	10.212	10.178	10.392	10.394	9.9885	10.244
"32205_at"	10.698	10.781	10.683	10.663	10.739	10.561	10.731	10.611	10.747	10.729	10.675	10.83	10.661	11.225	11.01	10.723	10.796	11.024	11.092
"32206_at"	11.176	11.627	11.266	11.61	11.575	11.218	11.56	11.736	11.724	11.554	11.377	11.91	11.589	11.853	11.846	11.611	11.484	11.653	11.792
"32207_at"	8.5391	8.5381	8.8231	8.3622	8.7549	8.8397	8.5427	8.9012	8.7014	9.0589	8.9563	8.3424	8.6283	8.8656	9.1802	9.4635	9.4623	9.0602	8.902
"32208_at"	9.9224	9.8984	9.8626	10.465	10.33	9.5266	10.009	10.512	10.31	10.12	10.373	10.134	9.8555	10.025	10.14	10.55	10.358	10.309	10.205
"32209_at"	11.587	11.579	11.499	11.824	11.809	11.691	11.589	11.702	11.671	11.907	11.994	11.69	11.682	11.261	11.532	11.605	11.624	11.481	11.411
"32210_at"	11.846	12.767	11.89	13.505	13.235	12.671	13.617	11.679	12.627	12.372	12.983	13.778	13.628	13.382	13.289	13.227	13.005	12.869	12.787
"32211_at"	10.876	10.975	10.855	11.052	10.935	10.941	10.98	10.907	10.834	11.074	11.089	10.972	11.136	10.891	10.776	10.937	11.126	11.081	10.968
"32212_at"	8.9069	8.9479	8.8147	9.3989	9.295	9.2469	9.6817	8.9844	8.6719	9.0621	9.5805	9.3174	9.4955	9.8087	9.419	9.863	9.4473	9.502	9.3732
"32213_at"	8.9787	9.0551	8.915	9.4211	9.0625	9.1154	9.1461	8.8891	8.9833	9.2632	9.4579	9.2565	9.4386	9.2231	9.2904	9.7884	9.8241	9.5616	9.6993
"32214_at"	9.889	9.7071	9.8114	10.249	10.241	9.9752	10.536	9.5139	9.7294	9.8009	10.01	10.075	10.088	10.199	10.455	10.173	10.06	10.227	10.079
"32215_i_at"	10.286	9.9393	9.8705	12.303	11.492	11.85	12.186	8.7944	8.0129	8.8953	9.5561	12.134	11.168	11.987	12.162	11.149	10.977	11.294	10.991
"32216_r_at"	7.1565	6.7965	6.82	8.253	7.5783	7.3279	8.2553	6.3686	6.2052	6.3917	6.4111	8.4514	7.5286	7.7047	7.7674	7.219	7.2283	7.5677	6.6866
"32217_at"	9.7089	9.7529	9.3529	10.158	10.387	9.797	10.001	9.9609	10.027	9.8471	10.6	10.224	10.266	10.172	10.098	9.9969	9.9093	10.272	10.261
"32218_at"	11.97	11.953	11.755	12.112	11.935	12.037	12.477	11.99	11.791	11.65	11.52	12.126	12.126	12.194	12.204	11.866	11.974	12.148	12.214
"32219_at"	10.293	10.647	10.327	11.328	11.533	11.438	11.22	10.609	10.508	10.513	10.516	11.392	11.343	11.647	11.779	11.083	11.047	11.742	11.652
"32220_at"	7.224	7.2131	7.3215	7.2293	7.2282	7.1169	7.3431	7.2553	7.4141	7.264	7.1576	7.3072	7.2669	7.4699	7.4696	7.3	7.3202	7.3481	7.3187
"32221_at"	11.028	11.049	10.893	11.548	11.72	11.669	12.038	10.487	10.432	10.741	11.11	11.447	11.415	11.744	11.786	11.398	11.393	11.652	11.576
"32222_at"	9.6722	9.4466	9.6949	9.4105	9.205	9.5949	9.5456	9.7369	9.7522	9.6192	9.8091	9.5861	9.7158	9.7931	9.342	9.5005	9.5324	9.5492	9.3329
"32223_at"	12.135	12.22	12.23	11.759	11.646	11.501	11.525	12.111	12.19	12.031	11.519	11.518	11.661	11.763	11.656	12.049	12.15	12.108	11.751
"32224_at"	10.488	10.366	10.156	10.801	10.901	10.64	10.293	11.034	10.436	10.581	11.115	10.595	11.005	11.019	10.728	10.493	10.691	10.905	10.95
"32225_at"	8.1443	8.1132	8.3384	8.4522	8.6008	8.5048	8.522	8.072	8.2967	8.7316	8.7637	8.4048	8.701	8.7271	8.906	8.6798	9.0273	8.024	8.4292
"32226_at"	12.756	12.788	12.42	13.177	13.146	13.148	13.184	12.959	13.006	12.666	13.206	13.219	13.397	13.433	13.501	13.185	13.176	13.268	13.226
"32227_at"	12.068	12.24	12.188	12.569	13.325	12.602	12.965	12.407	12.132	12.438	12.981	12.473	13.035	12.57	12.531	12.542	12.559	12.183	11.779
"32228_at"	12.427	12.352	12.375	12.087	11.929	12.245	12.128	12.372	12.392	12.151	12.023	12.182	12.045	12.05	12.023	12.059	12.104	11.914	12.071
"32229_at"	11.648	11.573	11.271	12.38	12.244	12.211	12.383	11.733	11.721	11.769	12.873	12.332	12.457	12.795	12.726	12.95	13.035	12.71	12.737
"32230_at"	11.249	11.249	11.157	12.121	12.091	11.957	12.146	10.649	10.909	11.221	11.888	11.944	12.159	12.348	12.519	12.626	12.471	12.529	12.59
"32231_at"	7.9648	8.0258	8.0447	7.7941	7.6588	7.8753	7.8297	8.0875	8.3089	8.1148	7.7995	7.7779	7.9234	8.1017	8.0709	8.2297	8.3533	8.1797	7.9748
"32232_at"	11.745	11.65	11.636	11.903	11.874	11.547	11.979	11.208	11.234	11.325	11.509	11.814	11.641	12.073	12.404	12.028	12.065	12.263	12.131
"32233_at"	9.6043	9.4718	9.2972	9.7405	9.9058	9.2363	10.1	9.7493	9.4756	9.3556	10.601	9.8372	10.14	9.6048	10.012	9.7881	9.9974	9.7701	9.5279
"32234_at"	10.818	10.691	10.673	11.432	11.026	10.932	11.062	10.766	10.764	11.079	10.883	10.872	11.035	11.198	10.894	10.838	10.886	10.822	10.899
"32235_at"	12.242	12.176	12.144	12.449	12.279	12.363	12.226	12.302	12.186	12.21	12.457	12.396	12.38	12.224	12.224	12.182	12.266	12.276	12.281
"32236_at"	11.172	11.438	11.115	11.885	11.789	11.708	11.801	10.888	10.709	10.838	11.728	11.723	11.934	11.717	11.681	11.923	12.125	11.681	11.599
"32237_at"	10.189	10.69	10.509	11.36	11.332	11.018	11.15	9.9731	10.048	10.205	10.665	11.201	11.583	11.545	11.361	11.092	11.104	11.459	11.394
"32238_at"	11.477	11.575	11.64	11.356	11.309	11.402	11.45	11.627	11.344	11.447	11.268	11.372	11.082	11.352	11.15	10.848	10.801	11.476	11.54
"32239_at"	8.7238	9.2223	8.6363	8.7324	9.0765	8.703	9.9994	7.4459	8.1381	8.3068	8.7171	9.0033	9.1928	9.0919	8.9701	8.6505	8.0834	9.0132	8.7248
"32240_at"	11.814	12.026	12.094	11.512	11.501	11.751	11.467	12.021	12.035	12.181	11.367	11.444	11.528	12.074	12.009	12.087	12.03	12.014	12.023
"32241_at"	11.495	11.541	11.402	11.593	11.572	11.448	11.833	11.607	11.296	11.709	11.463	11.69	11.774	11.948	11.746	11.809	11.78	11.837	11.801
"32242_at"	11.566	12.348	12.157	13.127	13.242	13.643	12.826	13.248	13.05	12.828	14.155	12.532	13.163	13.475	13.626	11.619	11.507	13.144	13.08
"32243_g_at"	12.684	13.314	13.458	13.777	13.911	13.998	13.713	13.99	13.811	13.771	14.306	13.485	13.818	13.995	13.983	12.696	12.322	13.804	13.735
"32244_at"	9.3297	9.5753	9.497	9.7066	10.007	9.6529	9.7343	9.6793	9.4738	9.7422	9.7928	9.8427	9.8968	10.016	10.027	10.169	10.121	10.16	9.5316
"32245_at"	10.072	10.266	10.098	10.68	10.562	10.891	10.767	9.9211	10.183	10.411	10.635	10.669	10.894	11.197	11.036	11.836	11.893	11.759	11.423
"32246_g_at"	9.1938	9.4485	9.1238	9.3168	9.1095	9.3519	9.616	8.533	9.0008	9.2699	9.0947	9.362	9.6104	9.9474	9.7816	9.8838	10.389	10.369	9.759
"32247_at"	8.3975	8.4498	8.5066	7.5296	7.6657	7.8895	7.6307	7.9262	8.2263	8.1565	7.9466	7.8861	7.6733	7.4484	7.4236	7.8416	7.8285	7.7503	7.6878
"32248_at"	9.8095	10.124	10.306	10.445	10.59	10.386	10.806	9.7754	9.7697	9.8995	9.904	10.461	10.244	10.566	10.622	10.306	10.612	11.02	10.562
"32249_at"	12.009	12.546	12.569	13.056	13.123	12.775	12.664	9.8981	9.4063	11.833	11.289	12.854	12.983	12.555	12.431	12.457	11.945	12.322	12.14
"32250_at"	11.553	12.385	12.336	12.457	12.372	12.046	11.691	10.481	10.469	11.512	10.672	12.374	12.347	11.316	11.235	10.689	10.718	11.413	11.363
"32251_at"	12.197	12.337	12.152	12.452	12.53	12.522	12.421	12.266	12.018	12.229	12.549	12.464	12.44	12.776	12.831	12.789	12.779	12.722	12.627
"32252_at"	7.3885	7.6274	7.6848	7.0134	7.0073	7.1531	6.8614	7.4151	7.3181	7.3263	7.0459	7.5596	7.0523	6.9117	7.1885	6.8302	7.1048	6.9636	7.013
"32253_at"	10.951	10.997	10.976	11.07	11.206	11.171	11.073	10.998	11.035	10.987	11.21	11.234	11.191	11.473	11.263	11.374	11.198	11.328	11.374
"32254_at"	12.148	12.28	12.371	12.725	12.717	12.775	12.562	12.315	12.425	12.149	12.763	12.89	12.854	12.656	12.713	12.6	12.681	12.808	12.703
"32255_i_at"	10.898	11.62	11.32	11.721	11.824	11.521	12.142	10.082	10.913	10.601	11.146	12.071	11.908	11.577	11.557	11.344	10.879	11.954	12.129
"32256_r_at"	6.4849	6.9798	7.2411	6.7006	6.5937	6.3621	6.888	6.4592	6.6894	6.4556	6.2421	6.8261	6.6693	6.5898	6.3503	6.4241	6.3226	6.7876	6.5644
"32257_f_at"	7.7694	7.9789	7.9644	7.9644	8.4368	8.0848	8.5704	7.3406	7.6016	7.2346	7.6585	8.5252	8.4696	8.219	8.3704	8.2609	7.7473	8.3282	8.2165
"32258_r_at"	5.821	6.155	6.0649	5.4147	5.7535	5.3222	5.7225	5.7415	5.8703	5.5846	5.245	5.518	5.6773	5.7718	6.2074	5.538	5.7477	6.0361	5.9524
"32259_at"	10.521	10.597	10.468	10.639	10.652	10.544	10.472	10.478	10.302	10.426	10.563	10.609	10.597	10.577	10.503	10.523	10.655	10.602	10.502
"32260_at"	13.946	13.98	13.95	13.773	13.894	13.91	13.908	13.922	13.944	13.963	13.87	13.933	13.979	13.869	13.803	13.866	13.817	13.872	13.854
"32261_at"	10.113	9.9669	10.142	10.234	10.24	10.283	10.153	10.097	10.022	10.116	9.9534	10.397	10.021	10.732	10.834	10.434	10.331	10.527	10.766
"32262_at"	9.0056	9.2111	8.8672	9.4627	9.0275	9.0172	9.2373	8.7064	8.6246	9.1724	8.9522	9.1023	9.165	9.5214	9.4645	9.301	9.3848	9.7215	9.8574
"32263_at"	8.9629	8.1857	9.0424	8.1532	8.0447	7.8047	8.514	8.3325	9.1913	9.4555	8.5725	7.9438	8.2095	9.7296	9.56	8.976	8.8991	9.4651	9.6345
"32264_at"	10.493	10.367	10.35	9.5993	9.7461	10.043	9.6012	10.602	10.33	10.367	10.059	9.8747	9.5767	9.463	9.5489	9.7708	9.8512	9.706	9.8145
"32265_at"	9.3856	9.2934	9.3661	8.6347	8.781	9.1576	8.7068	9.4743	9.6199	9.4051	9.0194	8.8311	8.7732	8.7019	8.6388	8.815	8.6705	8.6214	8.6188
"32266_at"	6.4049	6.1847	6.0597	6.0636	5.8153	5.9565	5.8381	6.3828	6.0705	6.2131	5.9068	5.9966	5.7782	6.216	6.1586	6.35	5.526	6.0103	6.0997
"32267_at"	6.8083	6.9413	6.9266	6.8236	6.6671	6.7674	6.7282	6.7846	6.9971	6.7848	6.7154	7.0174	6.329	6.4597	6.7508	6.5824	6.6841	6.892	7.2606
"32268_at"	6.0917	6.344	6.1213	6.0106	5.9033	6.1257	5.879	6.2819	6.3102	6.2125	5.9384	5.9315	5.8485	6.2327	5.5681	6.4825	6.0565	6.1071	6.0401
"32269_at"	10.308	10.64	10.442	10.053	10.023	10.07	9.8904	10.436	10.693	10.488	10.093	10.028	10.01	9.9254	10.029	10.198	10.035	9.8912	10.091
"32270_g_at"	7.4975	7.4771	7.6555	7.9139	7.7558	8.1683	7.6987	7.8479	7.7367	7.498	8.1277	7.8082	7.875	8.0618	8.1907	8.316	8.5797	8.3475	8.4855
"32271_at"	10.271	10.341	10.47	10.053	10.14	10.104	9.8583	10.328	10.374	10.509	10.388	10.087	10.142	10.017	10.092	10.178	10.192	10.139	10.132
"32272_at"	13.811	13.835	13.806	13.667	13.769	13.763	13.829	13.815	13.844	13.871	13.908	13.791	13.846	13.864	13.88	13.876	13.775	13.832	13.72
"32273_at"	7.109	6.8048	7.1101	6.3922	6.4548	6.5809	6.6866	7.4343	7.0767	7.1475	6.4283	6.4521	6.6895	6.8609	6.6254	6.9559	6.6371	6.5015	6.9001
"32274_r_at"	11.995	11.554	11.678	10.376	10.467	10.844	10.123	11.794	11.422	11.29	10.601	10.371	10.411	10.65	10.907	11.137	11.186	10.922	10.867
"32275_at"	8.7075	8.7624	8.8588	8.3674	8.2738	8.541	8.3608	8.8754	8.8599	8.7918	8.4003	8.2449	8.2267	7.957	8.1181	8.3566	8.5603	7.9746	8.1543
"32276_at"	14.057	14.089	14.044	14.268	14.238	14.244	14.276	14.005	14.047	14.065	14.195	14.255	14.255	14.282	14.295	14.26	14.27	14.29	14.254
"32277_at"	6.1994	6.2849	6.2255	6.1198	5.8795	6.0907	5.9677	6.3714	6.3409	6.0689	5.8426	5.7918	5.8616	6.1315	6.429	6.2166	6.4676	6.2573	6.4438
"32278_at"	8.4534	8.2844	8.7288	8.2835	8.2947	8.1051	7.988	8.5084	8.5165	8.7697	8.3762	8.324	7.948	8.1194	7.9906	7.9052	7.9689	8.4156	7.991
"32279_at"	7.4907	7.5347	7.3516	7.0138	7.1362	7.0919	6.9539	7.4062	7.7952	7.53	7.0766	6.9907	6.8581	7.0623	6.7698	6.9831	6.8049	6.8179	6.794
"32280_at"	5.6322	5.8572	5.8851	5.3057	5.3537	5.7282	5.3953	5.7136	5.5379	5.7076	5.4126	5.2881	5.1954	5.2077	5.3169	5.6382	5.6916	5.7936	5.4593
"32281_at"	8.9023	8.8429	8.9081	8.8376	8.7401	9.1877	8.7275	9.0078	9.1039	8.8625	8.8741	8.7229	8.8456	8.6955	8.6138	8.5829	8.7456	8.7569	8.8319
"32282_at"	10.398	10.247	10.247	10.363	10.3	10.531	10.356	10.367	10.362	10.012	10.688	10.291	10.343	9.9752	9.9889	10.019	10.313	9.9418	10.068
"32283_at"	7.9726	7.9571	7.8092	8.3265	8.1863	8.2144	8.2259	8.1788	8.2397	7.9341	8.2579	8.3155	8.3658	8.0329	8.1633	8.4246	8.3347	8.0779	7.977
"32284_at"	8.7258	8.606	8.526	8.3503	8.2462	8.2931	8.2673	8.7925	8.7856	8.7294	8.5122	8.4524	8.3668	7.9958	8.144	8.1409	8.4228	7.9473	8.1604
"32285_g_at"	7.6229	7.4013	7.5372	7.6926	7.4793	7.6787	7.454	7.8059	7.6693	7.4549	7.7674	7.5298	7.6099	7.5359	7.4858	7.6105	7.9104	7.5713	7.3918
"32286_at"	11.183	10.935	11.147	10.635	10.596	10.824	10.58	11.357	11.028	10.979	10.823	10.551	10.633	10.312	10.37	10.468	10.357	10.26	10.27
"32287_s_at"	7.2906	7.2589	7.4316	7.6572	7.1782	7.1073	7.3058	7.2805	7.4049	7.2544	7.1514	7.1008	6.8308	7.6341	7.24	6.8328	7.1369	6.9688	7.4371
"32288_r_at"	6.5514	6.4798	5.9815	5.8261	5.784	5.7096	5.7852	5.8121	6.1961	5.8915	5.7374	5.5789	5.7384	6.1097	6.1207	6.4204	6.4421	6.0217	6.3556
"32289_at"	7.6444	7.9416	7.9242	8.5681	8.2702	8.4375	8.2767	7.8786	8.1636	7.7369	8.4617	8.3669	8.5077	7.5311	7.7605	7.9583	7.6128	7.663	8.1156
"32290_at"	8.2922	8.3049	8.2722	7.9387	8.0174	8.2105	7.9848	8.5108	8.5386	8.3096	8.1973	8.0993	7.8548	8.3054	8.3853	8.7604	8.4575	7.9757	8.4529
"32291_at"	6.6347	6.7858	6.685	7.4531	7.3328	7.1884	7.3646	7.4062	7.6566	7.4152	7.9924	7.5964	7.4428	7.1132	7.1714	7.8814	7.3069	7.6324	7.8067
"32292_at"	6.7651	7.321	6.9269	6.5375	6.7078	6.8295	6.4935	6.9264	7.0855	7.1499	6.9114	6.2202	6.4601	6.9755	6.7012	7.138	6.8944	6.5868	6.8405
"32293_at"	6.9064	7.0615	6.9519	6.9494	6.9216	6.6354	6.5744	7.5116	7.3402	7.1759	7.0456	6.9605	6.6179	7.0056	6.6511	6.6304	6.9861	7.2199	6.8125
"32294_g_at"	5.9565	5.884	5.9796	5.5522	5.5818	5.8464	5.6003	6.2547	5.9599	5.8489	5.475	5.6692	5.7054	5.8736	5.8422	5.9612	5.8813	6.1165	5.7839
"32295_at"	10.332	10.391	10.399	10.322	10.318	10.663	10.146	10.653	10.369	10.397	10.394	10.317	10.332	10.015	10.089	10.266	10.252	10.186	10.11
"32296_at"	7.6096	7.7437	7.7285	7.6235	7.5611	7.7363	7.5778	7.883	7.6976	7.7098	7.7156	7.8238	7.513	7.6042	7.7005	7.8472	7.9897	7.6163	7.984
"32297_s_at"	6.4616	6.6398	6.8389	6.7222	6.2818	6.0341	5.8832	6.8782	6.6463	6.5645	6.1624	6.3001	6.2228	6.2302	6.4095	6.1214	6.7206	6.2944	6.2093
"32298_at"	5.4536	5.5336	5.6507	5.8272	5.5269	5.7808	5.4659	5.4946	5.5899	5.5439	5.7969	5.3784	5.4639	6.2777	5.7502	6.5798	5.9653	6.6996	6.1306
"32299_at"	6.9164	6.704	6.7929	6.3718	6.2447	6.6566	6.2942	6.7935	6.6276	6.7531	6.5341	6.3001	6.2494	6.2398	6.6655	6.4819	6.729	6.4923	6.3537
"322_at"	7.9495	7.9014	7.688	7.5701	7.483	7.6504	7.2895	8.1583	8.2086	7.6884	7.3345	7.506	7.6315	7.2892	7.5257	7.5953	7.677	7.7489	7.7249
"32300_s_at"	8.4915	8.3084	8.3109	8.1036	8.1552	8.3835	8.2801	8.7347	8.6585	8.4514	8.2888	8.2017	8.1141	7.71	8.044	8.3417	8.1853	7.8194	7.8438
"32301_at"	7.3598	7.4304	7.5107	7.0088	6.9007	7.4656	6.9667	7.6347	7.4103	7.4622	7.2444	7.1709	6.934	7.2177	6.4763	7.0726	6.7571	7.0522	6.9838
"32302_g_at"	7.4231	7.4148	7.1013	6.223	6.5654	6.5898	6.597	7.3503	7.5827	7.3059	6.6318	6.7284	6.4331	7.1193	6.9573	7.073	6.8045	6.8718	6.8712
"32303_at"	9.8538	9.9003	10.061	9.303	9.3938	9.4819	9.233	10.045	10.105	9.9309	9.4127	9.2278	9.2472	9.0631	9.0276	9.073	9.2046	9.1445	9.245
"32304_at"	8.9843	8.4396	8.7959	8.6365	8.3242	8.5092	8.5902	8.3795	8.6765	8.7596	8.7551	8.4912	8.4607	8.8573	8.7054	8.5914	8.6148	8.7867	8.6384
"32305_at"	13.584	13.562	13.59	13.739	13.771	13.691	13.732	13.655	13.628	13.686	13.79	13.673	13.707	13.813	13.786	13.77	13.782	13.806	13.763
"32306_g_at"	14.179	14.212	14.165	14.202	14.222	14.192	14.218	14.205	14.203	14.191	14.265	14.18	14.197	14.275	14.254	14.263	14.214	14.244	14.238
"32307_s_at"	14.067	14.071	14.013	14.21	14.22	14.199	14.232	14.097	14.136	14.128	14.2	14.188	14.157	14.255	14.24	14.214	14.156	14.193	14.156
"32308_r_at"	6.3828	6.3114	6.3783	6.4411	6.0745	6.3281	6.3054	6.6888	6.1574	6.2413	6.3934	6.4964	6.4	6.2192	6.1355	6.4703	6.7636	6.7186	6.6222
"32309_at"	6.0512	5.9886	6.0146	5.541	5.5119	5.3112	5.3197	6.2742	6.1791	5.919	5.7046	5.4655	5.3239	6.1222	6.0677	6.6032	5.9681	6.2494	5.7985
"32310_f_at"	9.658	9.6792	9.3269	9.6788	10.01	9.377	9.6217	9.7128	9.412	9.6071	9.7711	9.5559	9.7987	9.6994	9.7275	9.7749	9.6106	9.6318	9.37
"32311_r_at"	8.0062	7.7876	7.8258	7.263	7.2734	7.4161	6.9656	7.9932	7.7954	7.7389	7.2658	6.9708	7.3516	7.7343	7.4001	7.6685	8.1336	7.8672	7.5478
"32312_at"	8.7686	8.6342	8.788	9.8872	10.247	9.9434	10.439	9.3206	8.3597	9.4496	10.589	10.529	10.946	9.9933	10.199	10.636	10.73	9.9141	9.8542
"32313_at"	13.708	13.843	13.319	14.226	14.245	14.212	14.195	14.063	13.94	14.093	14.321	14.285	14.273	14.236	14.26	14.29	14.314	14.207	14.221
"32314_g_at"	13.948	14.061	13.949	14.169	14.203	14.173	14.188	14.139	14.015	14.131	14.255	14.233	14.227	14.162	14.18	14.204	14.183	14.101	14.112
"32315_at"	14.077	14.107	14.061	14.156	14.166	14.149	14.204	13.927	14.084	14.085	14.082	14.165	14.156	14.21	14.214	14.159	14.149	14.154	14.142
"32316_s_at"	13.607	13.604	13.706	13.977	14.011	13.921	13.994	13.551	13.231	13.802	13.914	13.967	14.004	13.93	13.967	13.981	13.951	13.9	13.746
"32317_s_at"	9.0388	9.3917	8.8973	10.633	11.334	10.771	10.657	8.3342	8.4813	9.2588	10.079	10.874	10.874	10.581	10.776	9.9998	9.7292	10.706	10.753
"32318_s_at"	14.123	14.156	14.109	14.301	14.285	14.282	14.317	14.149	14.147	14.131	14.332	14.318	14.327	14.28	14.268	14.26	14.238	14.214	14.215
"32319_at"	10.046	9.7509	9.8416	8.8369	9.1135	8.9669	9.0152	10.578	10.178	10.456	12.052	8.908	9.0307	8.8311	8.7797	9.2074	9.4276	8.9582	9.004
"32320_at"	8.5636	8.6245	8.6466	7.8333	7.8249	7.911	7.8619	8.8965	8.4147	8.2754	7.8477	7.7855	7.8091	7.7876	8.2282	8.0422	8.2423	8.2187	7.9638
"32321_at"	11.404	12.056	11.602	12.921	12.873	12.857	12.998	12.362	11.589	11.583	12.87	12.832	13.012	12.563	12.772	12.891	12.924	12.662	12.488
"32322_at"	7.8435	7.7712	7.76	7.5	7.083	7.5821	7.2143	7.93	7.8017	7.7536	7.9253	7.4302	7.4179	7.1696	7.0615	7.2892	7.9388	7.2414	7.5257
"32323_at"	7.9646	7.8396	7.5562	7.7313	7.6872	7.8255	7.4797	7.7728	7.8001	7.8848	7.7728	7.7144	7.4869	7.6171	7.5988	8.2567	8.3537	7.6456	7.7141
"32324_at"	12.749	12.786	12.361	13.77	13.762	13.747	13.84	12.537	12.632	12.757	13.88	13.747	13.841	13.908	13.836	13.839	13.756	13.755	13.724
"32325_at"	7.9804	8.0499	8.0159	7.6098	7.8335	7.6513	7.5646	8.387	8.239	8.2158	7.8635	7.634	7.6619	7.6968	7.9509	7.5904	8.0763	7.6537	7.4864
"32326_at"	6.3484	6.1532	6.2185	6.2671	6.127	6.0179	6.0434	6.194	6.169	6.2065	6.1922	5.7896	6.0804	6.2632	6.1989	6.4972	5.917	6.222	6.5575
"32327_at"	9.2511	9.3722	9.2843	8.2206	8.2551	8.0958	8.0421	9.0115	9.2159	9.1485	8.2484	8.3751	8.2759	8.2406	8.5313	8.3856	8.1382	8.3972	8.2256
"32328_at"	8.2047	8.1162	8.0976	8.1464	8.0744	8.5439	8.0512	8.4214	8.4545	8.3148	8.1101	8.3171	8.1575	8.0294	8.1539	7.9731	8.2841	8.0464	8.3112
"32329_at"	10.399	10.501	10.428	9.6959	9.5209	9.8387	9.8243	10.698	10.667	10.569	9.8814	9.7796	9.6732	9.5339	9.5423	9.5158	9.4134	9.6087	9.678
"32330_at"	14.119	14.15	14.103	14.292	14.261	14.284	14.293	13.994	14.141	14.125	14.193	14.275	14.271	14.27	14.279	14.261	14.246	14.304	14.274
"32331_at"	9.2765	10.406	9.9304	10.798	10.364	9.2095	10.377	11.098	11.383	11.155	11.724	11.001	11.745	9.4414	9.7588	11.436	10.995	9.1123	9.365
"32332_at"	9.9075	9.8567	10.113	10.046	10.183	10.009	10.237	9.9322	10.207	10.256	10.254	10.254	10.263	10.539	10.71	10.488	10.538	10.559	10.826
"32333_at"	8.0001	7.877	8.075	7.4489	7.191	7.379	7.1552	8.2741	8.2556	7.9424	7.3379	7.037	7.3977	7.4697	7.6262	7.8063	7.7243	7.4552	7.6157
"32334_f_at"	14.059	14.157	14.128	14.25	14.261	14.244	14.241	14.101	14.102	14.113	14.255	14.253	14.246	14.225	14.232	14.196	14.198	14.245	14.232
"32335_r_at"	12.723	12.908	12.747	12.872	12.884	12.814	12.896	12.7	12.809	12.734	12.772	12.857	12.827	12.782	12.836	12.802	12.75	12.784	12.756
"32336_at"	13.791	13.99	13.954	14.299	14.246	14.135	14.237	14.018	13.931	14.107	14.33	14.312	14.317	14.08	14.103	14.226	14.166	13.984	14.076
"32337_at"	13.859	13.848	13.891	13.971	14.012	13.942	14.05	13.673	13.726	13.89	13.89	13.986	13.98	13.969	13.986	13.976	13.948	13.974	13.937
"32338_at"	7.3416	7.4122	7.2705	7.9	8.2046	7.3602	7.9213	7.2693	7.3088	8.3883	8.4412	7.7626	7.7179	7.4567	7.3646	8.4737	7.6522	8.4621	8.0087
"32339_at"	10.142	10.19	10.362	9.6891	9.4921	9.782	9.2962	10.442	10.257	10.194	9.6516	9.3088	9.4083	9.5187	9.4004	9.4562	9.45	9.5496	9.6116
"32340_s_at"	13.9	13.842	13.686	14.122	14.129	14.095	14.128	13.683	13.87	13.988	14.111	14.119	14.134	14.16	14.171	14.182	14.164	14.145	14.149
"32341_f_at"	14.112	14.133	14.101	14.2	14.205	14.204	14.246	14.003	14.019	14.123	14.131	14.204	14.215	14.227	14.221	14.198	14.166	14.205	14.195
"32342_at"	8.9015	8.9813	8.7666	8.6686	8.5522	9.0323	8.5253	9.3007	9.1203	9.1167	8.8866	8.6584	8.5883	8.4641	8.483	8.5363	8.3795	8.4946	8.9042
"32343_at"	6.6586	6.8138	6.6995	7.3645	7.3485	8.0717	7.7524	7.2302	7.0067	6.8754	7.328	7.669	7.7904	7.0495	6.3535	7.1588	6.2792	6.6352	7.2024
"32344_r_at"	5.2132	5.3119	5.158	5.2943	5.3275	5.3346	5.4495	5.379	5.166	5.3023	5.4037	5.2476	5.424	5.5464	5.3357	5.3461	5.4364	5.4752	5.4382
"32345_at"	6.5692	6.6254	6.7857	6.1791	6.6314	6.542	6.3724	6.596	6.82	6.9512	6.5605	6.2554	6.3305	6.4151	6.498	6.4924	6.4054	6.5255	6.8078
"32346_at"	7.3447	7.1801	7.0353	6.9719	6.5581	6.7552	6.5127	7.1006	7.1524	7.1218	7.1795	7.122	6.7361	7.0167	6.9597	7.2545	6.9483	7.4473	7.0267
"32347_at"	8.5463	8.5574	8.6536	8.5043	8.5736	8.9456	8.4505	9.0756	8.9105	8.7528	8.5467	8.6782	8.4097	8.1476	8.0403	8.1719	8.3	8.3599	8.278
"32348_at"	5.7085	5.7186	5.8484	5.5046	5.662	5.7934	5.5564	5.9295	5.9393	5.8053	5.8882	5.5506	5.6764	5.9006	5.703	5.9335	5.5239	5.625	5.6496
"32349_at"	9.98	9.1676	9.0824	8.6038	8.9365	8.2898	8.2652	9.1197	9.0173	9.369	8.5153	8.4161	8.3686	8.6397	9.0487	10.734	11.022	9.1835	8.9484
"32350_at"	7.9982	8.171	8.4081	8.4761	8.8526	8.2611	8.5779	7.4204	7.6905	8.1614	7.9003	8.4666	8.4654	8.392	8.2738	8.0687	7.9084	8.2768	8.2125
"32351_at"	9.2464	9.2628	9.5158	9.1293	9.2183	9.256	9.0531	9.5149	9.5708	9.4773	9.2794	9.1788	9.1436	9.0351	9.1598	9.3164	9.2025	9.0512	8.872
"32352_at"	11.3	11.238	11.351	10.952	10.966	11.361	11.046	11.426	11.384	11.258	11.129	11.046	10.752	10.721	10.616	10.61	10.947	10.75	10.758
"32353_at"	7.8887	7.6181	7.8544	7.4579	7.6184	7.5854	7.76	7.7876	7.945	7.9345	7.4966	7.657	7.591	7.7268	7.3539	7.8499	7.2897	7.4976	7.6282
"32354_at"	8.0291	7.7452	7.8545	7.3224	7.6082	7.5942	7.4253	8.0108	8.1206	7.9062	7.5461	7.3846	7.6239	7.3906	7.3892	7.4255	7.4166	7.3273	7.2476
"32355_at"	7.8393	7.8475	8.1319	7.4954	7.5156	8.1366	7.7117	8.1551	8.3093	8.2239	7.7476	7.4638	7.7362	7.5345	7.6686	8.3709	7.6035	7.3395	7.523
"32356_at"	7.7486	7.5487	7.5396	7.5337	7.2443	7.5881	7.4922	7.5827	7.6039	7.6191	7.6312	7.7148	7.4321	7.3077	7.5075	7.4432	7.5599	7.1406	7.6359
"32357_at"	8.1156	8.2154	8.2108	7.6141	7.9203	8.1709	7.6622	8.0821	8.2882	8.2516	8.0967	7.9921	7.7367	7.7045	7.8436	7.8641	7.8216	7.7648	8.4645
"32358_at"	7.0038	7.115	6.8964	6.1676	6.6083	6.1822	6.7605	7.1687	7.1405	7.2025	6.6869	6.5082	6.8492	6.3092	6.3645	6.5692	6.0781	6.1763	6.4512
"32359_at"	6.7601	6.5962	6.5679	6.517	6.3977	6.5172	6.5208	6.6335	6.5476	6.4139	6.4853	6.574	6.2842	6.6727	6.464	6.238	6.5131	6.5545	6.7171
"32360_s_at"	9.1133	9.1221	8.8262	8.7428	8.54	9.0697	9.0295	9.0844	9.2895	9.0169	9.0618	9.1671	8.9787	8.9722	8.9329	9.1393	9.0167	8.6516	8.8943
"32361_s_at"	9.4326	9.2936	9.4078	9.2076	9.1262	9.2265	9.2715	9.6082	9.5636	9.3684	9.2916	9.5006	9.2688	8.8564	8.8105	9.0711	9.3695	8.8994	9.0733
"32362_r_at"	9.1159	9.2152	8.9601	9.6146	9.4576	9.5601	9.5494	9.2268	9.3179	9.3114	9.5688	9.5264	9.558	9.325	9.5858	9.5523	9.4688	9.2374	9.3839
"32363_at"	5.9202	6.6697	6.1043	5.9366	5.9814	5.8307	5.6515	6.1118	6.153	6.4891	5.5617	5.6508	5.8025	6.0448	5.7374	5.8078	5.8498	5.8362	5.7837
"32364_at"	8.5366	8.4601	8.3508	8.6248	8.5364	8.6132	8.4822	8.5889	8.3826	8.6187	8.8443	8.5607	8.6155	8.4314	8.2666	8.3725	8.4646	8.3576	8.4869
"32365_at"	8.0972	8.4922	8.4472	7.7044	6.466	8.2604	8.6693	6.8556	6.8608	7.2438	7.8876	7.9612	7.7906	8.489	8.9232	6.9499	6.9964	7.9261	8.7822
"32366_at"	8.4983	8.4358	8.442	8.5682	8.5109	9.1478	8.597	8.7595	8.6637	8.5381	8.8971	8.7096	8.8158	7.852	8.4457	8.3078	8.5865	8.3139	8.6288
"32367_at"	6.8825	6.9636	7.0567	6.4449	6.3541	6.7089	6.5391	7.2243	7.1182	7.1116	6.4815	6.6662	6.3084	6.7238	7.0088	6.9017	6.9337	6.5943	6.9407
"32368_at"	5.8567	5.8592	5.7162	5.4977	5.3079	5.4551	5.6294	5.8888	5.7498	5.6635	5.4587	5.6962	5.6023	6.5837	5.8652	5.8092	6.6631	5.9463	5.909
"32369_at"	6.455	6.256	6.1765	6.5157	6.1146	6.2276	5.91	6.666	6.4361	6.4564	6.2422	6.2328	6.0967	6.213	5.8472	6.1892	6.3675	6.3004	6.4286
"32370_at"	9.14	8.9594	9.0061	8.4619	8.3587	8.5464	8.0956	9.4542	8.827	8.9268	8.3692	8.1243	8.1937	8.5159	8.4912	8.6297	8.5724	8.4496	8.7251
"32371_at"	7.6479	7.9592	8.2196	7.8987	7.808	7.7122	7.4373	8.3076	8.9768	8.0944	8.9555	7.46	8.5963	8.1735	8.329	8.109	7.8922	7.8579	7.678
"32372_at"	8.6908	8.7689	8.7516	7.8389	7.8116	7.8453	7.7284	8.79	9.1189	8.8709	8.0847	7.8269	7.4865	8.0214	8.0364	7.8809	7.7906	8.3198	8.0685
"32373_at"	6.8129	6.6334	6.6558	6.6576	6.2702	6.7877	6.4883	6.71	6.4504	6.4607	6.5418	6.3848	6.4197	6.7574	6.7153	6.874	6.8063	6.8722	6.9981
"32374_at"	9.2455	9.0798	9.0331	8.8705	8.8745	8.873	8.7263	9.2786	9.2065	9.2251	8.8399	8.7329	8.8059	8.5959	8.209	8.4932	8.7541	8.6439	8.8245
"32375_at"	9.9615	9.9484	10.139	9.3861	9.5249	9.7317	9.1456	10.097	10.075	9.9177	9.7495	9.5596	9.5338	9.1363	9.6729	9.5893	9.5951	9.4704	9.7337
"32376_at"	9.0222	9.1709	8.9498	9.4617	9.5016	9.4795	9.5054	8.7982	9.1202	9.1039	9.394	9.6314	9.5596	9.3992	9.3214	9.6033	9.3431	9.4561	9.4513
"32377_at"	5.6307	5.7771	5.7883	6.0151	6.0748	6.0105	6.1158	5.8775	5.9117	5.6993	5.9783	6.0091	6.0076	5.9104	6.3742	6.1149	6.1161	5.8	6.0063
"32378_at"	14.129	14.174	14.11	14.164	14.163	14.111	14.106	14.168	14.179	14.174	14.198	14.185	14.196	14.133	14.137	14.18	14.17	14.096	14.111
"32379_f_at"	8.9957	8.9631	8.8679	9.6773	9.2132	9.2307	9.343	9.0633	9.2441	9.1459	9.3748	9.2461	9.2403	9.4134	9.2914	9.4893	9.0052	9.1229	8.9448
"32380_at"	9.0439	9.136	9.0581	9.0547	8.7802	9.0309	8.8392	9.3851	9.1545	9.0146	9.23	8.9216	8.9585	8.627	9.0727	8.8303	8.9377	8.6628	8.6611
"32381_at"	6.0681	6.2263	6.412	5.9569	5.9308	5.8899	5.9683	6.3823	6.1389	6.3655	5.9831	5.8153	5.8089	6.8063	5.884	6.0232	5.6642	6.6664	5.7925
"32382_at"	8.8041	8.838	8.8567	8.1338	8.2498	8.2472	7.9483	8.9001	8.8621	8.8795	8.1483	7.9013	9.0015	7.8914	8.1133	9.5731	9.4787	8.6435	8.1454
"32383_at"	8.0355	7.8656	8.0748	7.1886	7.2579	7.2802	7.2601	7.9988	7.8124	7.5918	7.3422	7.1052	6.9619	7.3226	7.1189	7.1367	7.3043	7.4599	7.2514
"32384_g_at"	7.4759	7.4126	7.4271	6.9206	7.1997	7.173	6.9461	7.5042	7.2455	7.3626	7.2739	7.1542	7.0545	7.3151	6.9729	7.2718	7.3748	7.2563	7.237
"32385_at"	5.9673	6.497	6.0589	6.1374	5.8784	6.0473	6.1276	6.2403	6.5436	6.2472	6.1174	6.1714	6.1162	6.2866	5.9695	5.9652	6.0549	5.8981	6.0989
"32386_at"	7.6937	7.5132	7.3991	7.1738	7.0829	6.8917	6.7703	7.6658	7.4784	7.2782	6.8724	6.7821	6.8842	6.7703	6.7953	7.427	7.3333	7.1187	7.2033
"32387_at"	9.9313	10.013	9.9158	9.844	9.8961	9.7659	9.5993	10.232	10.128	10.083	10.353	9.8474	10.281	9.1616	9.2973	9.7508	9.5735	9.1536	9.4081
"32388_at"	6.1844	6.2059	6.1881	6.397	6.2289	6.3265	6.41	6.329	6.3961	6.2987	6.6333	6.1456	6.2973	6.3604	6.6427	6.6456	6.8354	7.0086	6.4607
"32389_at"	7.5199	7.3153	7.5075	7.1048	7.2554	7.5331	6.8509	7.4617	7.7099	7.5393	6.61	7.0748	6.9173	6.881	6.8362	6.9569	7.1259	6.8106	7.1324
"32390_at"	7.8593	8.0965	7.9556	7.619	7.6864	7.7998	7.5394	7.9376	8.127	8.0522	7.686	7.5477	7.2238	7.67	7.5122	8.2162	7.3603	8.3046	7.1814
"32391_g_at"	7.1902	7.0284	6.9427	6.9229	6.9377	7.4206	7.2148	7.1752	7.1853	7.109	7.2236	7.0533	6.9375	6.8934	6.9137	6.6096	7.2225	6.8895	6.8807
"32392_s_at"	7.3889	7.8759	7.8604	6.6248	6.795	6.9602	7.0635	7.7731	7.7624	7.7867	7.1687	6.7897	6.8886	6.6309	6.8221	6.68	6.6211	7.1381	6.534
"32393_s_at"	7.2935	7.5651	7.561	7.553	7.6242	6.7432	7.1176	6.9872	7.2578	7.6713	6.9961	7.0479	6.9152	7.8647	7.6035	6.5498	6.7717	8.0068	7.4479
"32394_s_at"	13.187	13.235	13.188	13.381	13.35	13.288	13.719	12.641	12.738	13.111	13.093	13.424	13.391	13.252	13.515	13.249	13.077	13.228	13.236
"32395_r_at"	13.935	13.977	13.93	14.162	14.122	14.127	14.182	13.253	13.711	13.946	14.067	14.146	14.128	14.215	14.232	14.144	14.132	14.148	14.185
"32396_f_at"	9.4801	9.7643	9.6518	9.8885	9.8203	9.8123	9.7843	9.7122	9.5828	9.9316	10.665	9.8936	10.142	10.179	10.014	10.538	9.8225	9.8483	10.033
"32397_r_at"	9.5246	9.2986	9.5819	9.4312	9.4282	9.5164	9.4428	9.5325	9.8981	9.6129	9.8476	9.4241	9.5574	9.2159	9.4946	9.531	9.2616	9.2628	9.3143
"32398_s_at"	8.0617	8.1215	8.1916	8.1481	8.0016	7.8351	7.732	7.9387	7.9958	8.141	8.2102	7.8408	7.8844	8.0609	8.335	8.0563	8.2394	7.982	7.9907
"32399_at"	7.0555	6.803	6.7022	6.5433	6.4465	6.5424	6.6415	6.9287	7.1227	6.9667	6.7312	6.4465	6.4349	6.6523	6.7881	6.6896	6.414	6.8667	6.9478
"323_at"	11.228	11.159	11.224	11.504	11.323	11.415	11.463	11.12	11.222	11.147	11.511	11.559	11.6	11.298	11.249	11.409	11.367	11.405	11.39
"32400_at"	9.1278	9.2628	8.9137	8.6763	8.6656	8.9749	8.5479	9.1356	8.8885	8.9798	8.898	8.9311	8.593	8.5678	8.5481	8.6092	8.8295	8.4918	9.1069
"32401_at"	10.264	10.334	10.129	10.171	9.8617	10.4	10.045	10.379	10.289	10.098	10.028	10.155	9.9542	9.5254	9.5436	9.7882	9.6702	9.6337	9.5335
"32402_s_at"	9.2815	9.364	9.1816	9.6683	9.256	9.5761	9.4089	9.548	9.3603	9.6224	9.5422	9.4083	9.4864	9.1616	9.0615	9.0309	9.109	9.1556	9.2151
"32403_at"	7.9331	8.0796	7.9682	7.7854	8.3605	8.3326	7.6004	8.1758	8.1054	8.0006	8.1666	7.966	7.9458	7.2005	7.693	7.9991	7.7823	8.0882	7.7122
"32404_at"	6.1034	6.2437	6.1122	5.9149	6.0941	6.331	5.8428	6.1445	6.1725	6.1676	6.3065	5.9568	6.182	6.0064	6.1216	6.1865	6.2947	6.0611	6.0556
"32405_at"	7.5805	7.7522	7.5864	7.4858	7.0753	7.361	7.2083	7.6471	7.8561	7.8301	7.4361	7.3805	6.9891	7.1042	7.3661	7.3862	7.3008	7.1678	7.2377
"32406_at"	7.2608	7.6007	7.4952	7.4635	7.3065	7.6294	7.5158	7.6078	7.5995	7.5537	7.9351	7.3423	7.6058	7.8408	7.2984	7.6795	7.9047	7.7529	8.2152
"32407_f_at"	10.924	10.726	10.893	10.273	10.233	10.494	10.274	11.145	10.84	10.766	10.383	10.395	10.354	10.094	10.207	10.154	10.459	10.176	10.231
"32408_s_at"	11.906	11.966	11.938	12.062	12.205	11.801	12.029	11.529	11.845	12.077	11.768	11.687	11.707	12.319	12.524	12.37	12.141	12.405	12.34
"32409_at"	11.087	10.936	11.095	10.41	10.296	10.442	10.321	11.034	10.965	10.991	10.517	10.251	10.436	10.078	10.188	10.245	10.092	10.105	10.435
"32410_at"	11.115	11.001	11.261	10.074	9.9767	10.281	9.9633	11.319	11.063	11.143	10.217	10.19	10.033	10.191	10.562	10.348	10.694	10.055	10.063
"32411_at"	5.9805	6.2211	6.3252	6.1907	6.2325	6.463	6.0037	6.2257	6.2484	6.1072	5.9834	5.9865	6.183	6.6211	6.2093	6.2831	6.4813	6.3365	6.2757
"32412_at"	14.076	14.111	14.057	14.267	14.237	14.253	14.28	13.989	14.078	14.086	14.181	14.255	14.245	14.282	14.287	14.268	14.282	14.302	14.291
"32413_at"	7.33	7.4146	7.3261	6.7383	6.7823	6.8825	6.9084	7.6717	7.7187	7.3546	7.0533	6.9949	6.6682	6.6776	6.4106	7.1039	6.9208	6.5539	6.7021
"32414_at"	6.2273	6.3532	6.3624	5.768	6.065	6.1424	5.9643	6.3174	6.4393	6.1733	6.1509	6.0879	6.0787	6.7222	6.0717	6.2527	6.0249	6.5312	5.98
"32415_at"	6.3379	6.0942	6.2152	5.8519	5.9266	5.7168	5.6889	6.5438	6.1902	6.483	5.7526	5.5047	5.8027	6.209	6.1012	6.2578	6.0324	5.9326	6.7239
"32416_at"	6.7576	6.7276	6.6709	6.4429	6.3998	6.7118	6.3911	6.7526	7.1079	6.9724	6.6307	6.6447	6.5883	6.4425	6.7311	6.8432	6.7713	6.7233	6.7229
"32417_at"	6.9328	6.9796	6.8542	6.6047	6.5235	6.6209	6.679	6.7732	7.1414	6.8376	6.7512	6.7038	6.4884	6.7594	6.688	6.9225	6.6642	6.751	6.589
"32418_at"	9.6796	9.4092	9.5688	9.6409	8.8651	9.7168	9.768	8.5944	8.7215	9.0243	8.9647	9.5852	9.5888	10.178	10.285	9.0154	8.7357	10.513	10.383
"32419_at"	7.8024	7.8826	7.992	8.2296	7.2887	8.0285	8.3707	7.4456	7.3267	7.5262	7.269	8.0427	7.6386	8.5363	8.2186	7.4642	7.2544	8.1629	8.0511
"32420_at"	9.387	9.4937	9.5605	8.4598	8.313	8.5531	8.4818	9.5735	9.497	9.2965	8.5533	8.34	8.4568	8.0091	8.3172	8.3507	8.262	8.4368	8.4764
"32421_at"	5.059	5.2542	5.2808	5.2622	5.3386	5.3068	5.1738	5.1822	5.2552	5.2045	5.009	5.07	5.253	5.4806	5.036	5.2331	5.1862	5.3795	5.407
"32422_at"	9.6932	9.4238	9.4842	9.2785	9.2508	9.7922	9.244	9.7864	9.7982	9.6985	9.3885	9.3403	9.3943	9.1512	9.2878	9.331	9.1149	9.18	9.1855
"32423_at"	10.372	10.464	10.235	10.185	10.309	10.437	10.258	10.541	10.631	10.412	10.378	10.286	10.366	10.058	10.075	9.9863	10.256	10.025	9.8806
"32424_at"	9.6511	9.767	9.7592	9.3994	9.3057	9.651	9.387	10.03	10.044	9.6989	9.6659	9.4961	9.4869	9.0682	9.4115	9.4028	9.4147	8.9241	9.5391
"32425_at"	9.302	9.2499	9.1287	9.0113	9.1348	9.1409	9.0183	9.3828	9.3091	9.5115	9.3533	9.2355	9.1116	8.7919	9.0843	9.2226	9.2896	9.1375	9.1153
"32426_f_at"	7.3234	7.363	7.524	6.6846	6.9577	6.6942	6.7101	7.726	7.1712	7.0294	6.9836	6.866	6.594	7.4593	6.7032	6.7795	7.2408	7.1589	7.4382
"32427_at"	9.0782	9.3712	9.295	9.0176	9.1307	9.3516	9.1443	9.5495	9.5546	9.3605	9.1339	9.1648	9.1356	9.5121	9.2025	9.3785	9.506	9.4582	9.4677
"32428_at"	8.493	8.1404	8.5846	8.2292	8.2103	8.3277	7.9833	8.4043	8.1635	8.3656	8.0717	8.1276	7.9862	8.1489	7.8066	7.9917	8.7432	8.1225	8.3361
"32429_f_at"	6.8047	7.1023	7.0258	6.1447	6.2795	6.4799	6.3315	6.7378	6.926	6.8705	5.9192	5.7229	6.1064	6.0962	6.3967	6.5161	6.2991	6.1932	6.4646
"32430_at"	11.265	11.25	11.233	9.9262	9.8272	10.213	9.9542	11.317	11.072	10.94	10.099	10.013	9.833	9.9093	10.187	10.28	10.272	10.003	9.8724
"32431_at"	8.2606	8.3877	8.6151	7.9808	8.1969	7.8166	8.0069	8.2454	8.5016	8.5637	8.2304	7.9936	8.0314	8.0302	8.1993	8.1694	8.1336	8.2499	8.1688
"32432_f_at"	14.011	14.044	14.017	14.17	14.131	14.135	14.18	13.93	13.908	14.071	14.075	14.144	14.163	14.233	14.229	14.214	14.201	14.233	14.243
"32433_at"	11.432	11.49	11.56	11.06	11.061	10.981	11.51	10.841	11.098	11.42	10.443	10.979	10.992	11.309	11.314	10.818	10.841	11.124	10.97
"32434_at"	11.759	12.084	11.885	12.345	12.535	12.102	12.853	12.244	11.854	12.047	12.298	12.283	12.232	12.221	12.205	11.998	11.444	12.125	11.644
"32435_at"	13.99	14.05	13.972	14.236	14.207	14.226	14.256	13.982	13.851	14.026	14.144	14.23	14.212	14.245	14.262	14.251	14.231	14.258	14.24
"32436_at"	14.128	14.112	14.159	14.259	14.245	14.237	14.292	14.035	14.072	14.142	14.17	14.241	14.23	14.3	14.317	14.222	14.212	14.261	14.239
"32437_at"	14.101	14.134	14.088	14.227	14.195	14.224	14.25	13.965	14.085	14.11	14.164	14.209	14.214	14.236	14.251	14.257	14.258	14.261	14.259
"32438_at"	14.129	14.165	14.118	14.262	14.246	14.253	14.276	14.156	14.156	14.141	14.185	14.258	14.249	14.255	14.254	14.235	14.204	14.247	14.221
"32439_at"	8.0107	7.8375	7.8877	7.4677	7.4898	8.1025	7.4097	8.212	7.9892	8.0288	7.6517	7.578	7.6304	7.7971	7.4904	7.6305	7.798	7.8669	7.9742
"32440_at"	14.159	14.126	14.078	14.234	14.223	14.221	14.26	13.808	13.879	14.1	14.153	14.21	14.218	14.247	14.251	14.208	14.213	14.224	14.2
"32441_at"	9.5305	9.7378	10.255	10.251	10.582	10.576	10.732	10.462	10.051	10.613	11.657	10.943	11.304	10.887	11.069	11.398	10.995	10.791	10.718
"32442_at"	7.6666	7.5399	7.5203	7.0107	7.1193	7.3061	6.983	7.5992	7.6492	7.7109	7.1974	6.8727	7.1923	7.0217	6.8787	7.2207	7.0515	7.211	7.0858
"32443_at"	9.0181	8.9911	9.3895	7.6396	7.8994	7.7426	7.9132	9.242	9.2901	9.4419	7.9562	8.0759	7.77	7.9489	8.1453	8.1516	8.1661	8.1139	8.2361
"32444_at"	10.979	11.179	11.21	11.234	11.2	11.222	11.269	10.981	10.97	11.087	11.116	11.334	11.262	11.213	11.225	10.812	10.772	11.353	11.257
"32445_at"	8.246	8.2344	8.3393	7.9752	8.2646	8.0064	7.903	8.4647	8.3942	8.4955	8.2646	7.9727	8.2333	8.4002	8.2155	8.427	7.9837	8.2049	8.1663
"32446_at"	7.4607	7.3631	7.4963	7.2474	7.1792	7.6194	7.4242	7.8578	7.518	7.4177	7.4149	7.4237	7.3813	7.2476	7.0771	7.5693	7.1621	7.0441	7.4262
"32447_at"	10.544	10.372	10.703	9.7038	9.728	10.014	9.699	10.714	10.704	10.557	9.7121	9.5276	9.4003	9.2996	9.4839	9.5491	9.5048	9.6325	9.3356
"32448_at"	9.6857	9.6673	9.7514	9.3171	9.146	9.2733	8.9031	9.7483	9.7738	9.6871	9.0851	8.9615	9.1887	8.917	9.1815	8.9316	9.0079	8.9636	9.1746
"32449_at"	9.0987	8.9782	9.0784	9.1403	8.9414	9.4618	9.1056	9.1919	9.115	9.0808	9.2273	9.0624	9.0604	8.5483	8.7342	8.951	8.7256	9.0773	8.8742
"32450_at"	6.5836	6.4913	6.4469	6.308	6.4343	6.4779	6.1433	6.9595	6.6616	6.7516	6.4299	6.1522	6.3221	6.3426	6.6087	6.4739	7.1043	6.5544	6.6681
"32451_at"	6.6917	6.5888	6.7391	6.1823	6.1443	6.6806	6.1497	6.6974	6.4801	6.3876	6.337	6.1875	6.3457	6.2494	6.5002	6.5595	6.7611	6.5202	6.2669
"32452_at"	9.5122	9.6698	10.007	9.2743	9.257	9.387	9.1111	9.8599	9.8444	9.8133	9.0165	9.3193	9.1939	8.9764	9.3771	9.5077	9.6108	9.6347	9.5667
"32453_at"	9.3616	9.4001	9.3519	9.1004	8.7362	9.2741	9.1272	9.6738	9.598	9.3363	9.2284	9.0543	9.1815	8.885	8.9705	9.0205	9.0921	9.0806	8.924
"32454_at"	6.2149	6.3849	6.3624	6.015	5.9648	6.2139	5.9921	6.5587	6.8929	6.5007	6.169	5.9421	6.0107	6.4775	6.3198	6.3093	6.2339	6.3892	6.3846
"32455_s_at"	8.582	8.9107	8.9132	9.2401	9.0993	9.5708	9.2331	8.8153	9.0262	8.6209	9.3838	9.318	9.3078	9.384	9.0626	9.3375	9.0531	9.2152	9.1163
"32456_s_at"	8.4848	8.2718	8.2723	8.0317	8.1977	8.4631	8.1749	8.3884	8.3818	8.432	8.5617	8.3515	8.3584	8.6245	8.5103	8.6514	8.7041	8.3218	8.0171
"32457_f_at"	9.5123	9.4826	9.9407	9.0341	8.8183	9.5083	8.8819	9.7518	9.6306	9.5131	9.1839	8.9354	8.8739	8.9261	8.91	8.4407	9.2954	8.9982	8.9838
"32458_f_at"	10.166	10.171	10.362	9.5161	9.4333	9.9452	9.4001	10.35	10.155	10.137	9.6308	9.4846	9.4156	9.3406	9.365	9.3654	9.4264	9.4711	9.4539
"32459_at"	8.8589	8.9234	8.9408	8.8332	8.7076	9.3346	8.7367	8.9887	9.0354	8.9887	9.0311	8.8686	8.8278	8.4011	8.5152	8.6303	8.7051	8.416	8.6929
"32460_at"	9.2816	9.2402	9.2363	8.5959	8.3516	9.0395	8.483	9.3836	9.5315	9.3156	8.617	8.4808	8.4211	8.1086	8.5987	8.1166	8.4049	8.4968	8.5085
"32461_f_at"	6.5979	6.8022	6.6979	6.5086	6.4557	6.6534	6.4809	6.7442	6.659	6.5645	6.8883	6.6617	6.824	6.8189	6.7805	6.5576	6.9777	6.7819	6.7019
"32462_s_at"	8.3102	8.2136	8.047	8.2973	7.9639	8.181	7.914	8.2747	8.358	7.89	8.2007	8.0895	8.2333	7.4248	7.485	7.9344	7.9256	7.7157	7.9612
"32463_at"	9.6108	9.6404	9.6548	9.3099	9.2548	9.6867	9.2335	9.7596	9.7085	9.5384	9.4077	9.1676	9.2505	9.2118	9.1326	9.4074	9.6488	9.4268	9.2795
"32464_at"	9.4431	9.2173	9.5853	8.4065	8.372	8.8942	8.4485	9.4183	9.3557	9.3204	8.6725	8.5615	8.3596	8.4886	8.3443	8.6308	8.5739	8.643	8.3054
"32465_at"	8.1474	8.0307	7.9027	8.0835	7.7789	7.7884	7.4775	7.792	7.8723	7.8867	7.7591	7.8613	7.8561	7.455	7.7207	8.2076	7.8696	7.5283	7.7216
"32466_at"	14.103	14.136	14.09	14.395	14.386	14.374	14.403	14.13	14.127	14.112	14.317	14.374	14.375	14.393	14.398	14.375	14.36	14.39	14.376
"32467_at"	8.6318	8.6983	8.4925	7.9951	8.0589	8.1973	7.9323	8.9702	9.0505	8.6413	8.1883	8.052	8.0092	7.7758	7.8927	7.901	8.5133	8.1179	8.138
"32468_f_at"	10.933	10.798	10.962	10.386	10.461	10.771	10.48	11.037	11.231	10.931	10.591	10.5	10.48	10.379	10.135	10.292	10.555	10.367	10.313
"32469_at"	6.4207	6.786	6.3724	6.1716	5.961	6.371	6.1156	6.5016	6.7422	6.6528	6.1643	6.0011	6.0359	6.124	5.7549	6.6369	6.1304	6.431	6.1337
"32470_at"	5.8002	5.9168	6.048	5.5195	5.5851	5.7385	5.5362	5.7704	5.8181	5.8629	5.6476	5.4766	5.752	5.7438	5.3632	5.7541	5.6153	5.8222	5.8269
"32471_at"	5.5155	5.7087	5.7999	5.4967	5.3551	5.2914	5.4672	5.7369	5.8165	5.7175	5.5094	5.3603	5.3397	6.627	5.5872	5.6439	5.8744	5.6253	5.5217
"32472_at"	9.8498	9.6868	9.7062	8.9052	8.9453	9.4872	9.024	9.9956	10.078	9.7892	9.3101	9.0728	8.925	9.0659	8.9194	8.771	9.1441	9.0056	9.0924
"32473_at"	7.6034	7.6034	7.5151	7.0684	7.184	7.3167	7.2346	7.5318	7.5745	7.4917	7.1358	7.007	7.2296	7.2704	6.9528	7.3034	7.3604	7.3917	7.1938
"32474_at"	9.7344	9.8655	9.7967	9.3559	9.4184	9.6324	9.3868	9.8448	9.956	9.8475	9.515	9.4693	9.4935	9.3683	9.4591	9.1133	9.5005	9.3769	9.3421
"32475_at"	6.9513	7.1369	7.1251	7.139	7.0611	7.1607	7.007	7.1779	7.0819	7.0005	7.2043	7.0507	7.0586	6.9896	7.1568	7.5651	7.16	6.9632	7.0213
"32476_at"	6.6592	6.5838	6.5867	6.7753	6.5205	6.6378	6.5324	6.768	6.5866	6.7921	6.5237	6.5421	6.6437	7.0268	6.8371	7.077	6.7979	6.9381	6.8952
[truncated: 1,439,794 more chars]
